# Supplementary material for: Genome wide identification of GDSL gene family explores a novel GhirGDSL26 gene enhancing drought stress tolerance in cotton
Source: BMC Plant Biol. 2023 Jan 7;23:14. doi: 10.1186/s12870-022-04001-0 (PMC9824929; doi:10.1186/s12870-022-04001-0)
Supplement: Supplementary file 1 — Additional file 1. [file 12870_2022_4001_MOESM1_ESM.xlsx]

## Sheet: Sheet1
Gene ID	Gene name	Protein Length (aa)	Isoelectric Point (IP)	Molecular Weight (MW)	Protein sequence
Ghe01G08620	GheGDSL1	367	8.69	40935.1	MDDGRRFRVKNFLLFLLFFCLLSLRMEFSRAQMVPAVFVFGDSLVDVGNNNYLPVSIAKADFPHNGIDFPTRKPTGRFSNGKNAADLLAEKLGLPSSPPYLSLLKKTDESSYINGVSFASGGAGIFNGTDQTYGQSIPLLKQVDNYIVVYKSLVQQMGSPGAEKHLSKSLFTIVIGSNDILDYFGSSDLRKKSIPQQFVDLMANTLKGQLKRLYETGARKFVLTGIGAMGCIPAERVKNKTHECNEECNFWSVKYNEELKAMLKGLKSELQGINYSYFDTYSIMQNVIQKPSSYGFNEIESACCGLGDLKAKVPCVPISKYCSNRKDYVFWDLYHPTEATATIFVHTLFDGPSQYCIPMNVRQLVSA
Ghe01G08890	GheGDSL2	349	5.03	39373.8	MAIKVFSFFFFVYLLVEMHEISAMVPAVIVFGDSTVDPGNNNQISTVLKSNFAPYGRDYFGGQPTGRFSNGRIATDFISEAYGIKPAIPAYLDPKFDIRDFATGVSFASAGTGYDNATSDVLSVIPFWKEMVYYKEFQDKLRGYLGNDIANHHLSESLHLISIGTNDFLENYYTFPTRSSEYPVDKYEIFLIGIASNFIRELYNLGARKIAISGLPPMGCLPLERTTNIMHGSACIEEYNDVAKDFNQKLQDSVTDLNRELGGIQLVMSNPYYKLLEMIQNPILFGIENVATACCGTGYFEMSYLCDRMNPFTCSDANKYIFWDSFHPTEKTNFILADHAFKTTLTVFR
Ghe01G20190	GheGDSL3	1112	6.57	112412	MTSHSSLGSGDNFSNSKGSDSSKTAKSGNSSSLSGSINSMGSNSSKTFNSALGSTTSNSSKSSRSNNSKDSSSATASGSSSSLGSSKSKASGLSAHSSFEKHGGATGHGSSSLSHSVSASGSSSHSSSYSHSSSSSHSSSFKHSNSGSSRSSTNSGSNNSKDSSSDAASHSSLGQGASNKDSSPTTASKSSLEHEASGSSTSSGSLSGSSDSKVSGLSSHSSSINHGGATGHNSFSLSHSSSASHSGSFEHSGYFKGSGSSVDSSNSKDFGSGATHSSSSSGASGSSTSSSSLSGLNNSKNSKTSNSSLSHDASGSSTSLGSNNSKDSKSSSKSGASSSSTDSNSLSGFNNSKGSGSFQTSNSSSNLSASGSSTGSNSLSNSNNSKGFDSAKNSNSSFN…
Ghe01G20490	GheGDSL4	386	6.66	42570.1	MAFDGSSIIVVAISCVFLVNLTSSLVLAKGPCQFPAIFNFGDSNSDTGGLSAAFGQAPPPNGMSYFGHPAGRYCDGRLVIDFLAESLGLPYLSAFLDSLGTNFTHGANFATAGSTIRPQNTTLHQSGFSPISLNVQFYEFHDFHVRSQIVRKRGGVYETILPKEEDFSSALYTFDIGQNDLTSGYFLNMSVDEVKAYVPDVLNQFHTIIKDIYDVGGRYFWLHNTGPVGCLPYVMERIPLLAGQIDRYGCASPFNEVAQFFNQGLKKTVQQLRKDLPHAAITYVDVYSVKYSLISQGRNHGFNQPLRTCCGHGGKYNYNKNLGCGGKVHKQGKDVLVAAPCQDPSTHVNWDGVHFTEAANRYIFERIVDGSFSDPPRPLNMACYRN
Ghe01G22070	GheGDSL5	354	8.99	38692.2	MAKGLAFVALSLIIGVLQSANAEVPAIFILGDSTVDVGTNNYLPDSNITANFPHNGVDFPFQRATGRFSNGLNTADFLAKYFGFKRSPVSFLSLNGTLAIKKRKFRGVNFASAGSGLLDITGQTSTQKANVVPMGEQVYQFSMVYNDLVASKGTSEAQNFLAKSLIFISVGSNDIVGNHYSKNPIPKEQFIPNLAVVYEKHLRNLISFRARKFGIISVPPVGCCPSQRVSANGECLKELNDQAEAFFSTMDTLMRNLSYEKKDIKYSLGNAFNITKPIIDNPQNSSFTDVKNACCGNGTLPCTPLVSLCSNRHKYLFWDMFHPTQDASRLVASILFIGDSRFATPINFSQLAEA
Ghe01G26440	GheGDSL6	357	6.08	39989.3	MDAQSFLFSVFCFLFYFLSGEPQVVEGTRLSWTSSPFGFKPKMLFAFGDSYADTGNTKIAVTRSWHFPYGITFPGKPSGRFSDGFVSTDFVAGYLGMKTPIPYRWRKELSGRVKYGLNFAYGGTGVFDTLVAEPNMTTQIDFLQQLINDSVYTKRVLRTSVAFVSLAGNDYSYYLETNGSFTAFPGFIQSVVDQLTVNMKRIHDLGVRKIGVMSLIPLGCTPQNTAASSFQRCNETENDLVMLHNNLLLQAVNTLNQQTNSTLFFIIDLHNAFPTVFNGTEIHQGSPTFENPFEPCCFGVTEGFFCGSVDENGEKKYTLCSNPKTKLFWDGNHPTSEGWRAIYSTPAFQNTLKQFID
Ghe01G26970	GheGDSL7	312	6.27	33625.2	MRASSEFLATLVLVLVSVSSVAHGDPLVPALIIFGDSVVDVGNNNNLNTLIKSNFPPYGRDFVTHRPTGRFCNGKLATDFTAEYLGFTSYPPAYLSRDAIGNALLTGANFASAASGLYDSTANLYRAITLTQQLNYYREYQAKLVNMAGNDGASNIVSGAIHLLSAGSSDYIQNYYINPLVNRIYTPDQFSDILIRSYTTFIQNLYGLGARRIGVTTLPPTGCLPAAITLFGAGSNQCVARLNQDAIAFNNKLNSTSLSLQDRLPGLKLVVFDIYQPLLDMVTTPSDNGFFESRRACCGTGDLLAQGVPLIS
Ghe02G08530	GheGDSL8	367	6.14	40851.3	MPTSKLFIMLAVLICMAPINTCSSAAASTASMTTRPPSPKFPAIFVFGDSTVDTGNNNYVKTIIKANLPPYGENFPGHIPTGRFSDGKLVPDFLASFLGIKDDVPPFLKPNLSENELRTGVTFASAGSGYDYLTSSLSNAIPVSKQVEMFKSYINKLMGIVGKDKANNIIGEALVLISAGTNDFVFNFHDIPTRRLEFDIVGYQHFLLQKLEDFLKELYELGCRKMMVAGLPPIGCLPIQMTAKFQIPTNRKCLEDQNSDAESYNKKLAKLLPELQAKLPGSKLAYTDVYEPLFDMINYPQQYGFVEIKRGCCGTGYIEALFLCNPMTPVCRNPSEFLFWDSIHPSQQTYIYLANYIIQEVLPLFDK
Ghe02G22050	GheGDSL9	346	6.12	37608.1	MVLNCHVNEAALVLPKNVTVTAVFVFGDSIVDPGNNNNLPTIAKGNFLPYGRDFKDGPTGRFSNGRVPSDLIAEEFGVKGLVPAYLDPKTQLQDLLTGVSFASGAAGYDPLTAKTANVIPMSGQLELFKECIKKIKGGVGEERAATIISEAIYIVCTGSNDISNTYFSTPFRRPHYDINGYAEFNARYANQFLQDLYGLGARRIGLLGLPPIGCVPSQRTIGGGKNRDCYEAENQLAIAYNAKLSGVIDSLKAVYTLPDTKLIFLDIYYPLLSLIQNPAKYGFEVATKGCCGTGLIEASIFCNPTSIPLSCPDASKYVFWDGYHPSEKAYKILVPIIINTHLNEFF
Ghe02G22360	GheGDSL10	346	5.43	37700.9	MSPRHAGAPSPPPPAVYIFGDSTLDVGTNNFIPECAARADFYFNGIDFPYSKPTGRFSNGLNTADQIVRLLGLKKSPPPFLYLVNDPSNFQKNILQGANFASGGSGVLRDTGKAKRVIPLEEQIQHFSTIRSNITNMTGSEEATDKILSKAFILISIGSNDMFEYLLNLSKPMSLAEFNATLISTYEYHIKTLYELGARTFGILTVPPIGCTPFARAVFTGNNSCFEPAQAMAVQFYFDVGSSLEQFSSTVQDMKYSVGNTFLMTGVLTGDMLAFGLKNIAAACCGNGTYGCNQTASFCSNRDEYLFWDQFHPTQRASELVALTLFGAAEPIMVPMNFSQLLGVNI
Ghe03G10080	GheGDSL11	392	8.99	43119.3	MEPHSFKKVIIGLIFSMTLLPSSSSSSAPCNFPAIFNFGDSNSDTGGLSAAFGQAPAPNGETYFHAPAGRYCDGRLLIDFVAESFGLPYLSAYLDSVGLNFSHGANFATAGSTIRRQNTTIFQSGASPISLDVQLVQFSEFHTRSKIISKQGVFHKLLPKEDYFSKALYTFDIGQNDLTAGYKLNLTTEQIKAYVPDVLLQLSEAVKRLYDQGGRTFWIHNTGPVGCLPYVLDRFLTSATQLDKYGCGSPFNEVAQYFNQRLKDVVIQLRKQLPLAAITYVDVYSVKYTLISQAKKLGFELPLIACCGHGGKYNFNNSLRCGGKITVKGKEILIAKLCGNPSVRVNWDGIHFTEAANRWIFQQIASGSFSDPSLPLKMACHLSKDGAMNKFR
Ghe03G10090	GheGDSL12	387	8.65	42856.7	MAFGLSSIFVITIFAISLTNLAPVSLVLARRPCRFHAIFNFGDSNSDTGGLSAAFGQAPPPNGFSYFGAPAGRYTDGRLLIDFIAESLGLPYLSAFLDSVGTNFSHGANFATAGSTIRPQNTTLQQSGFSPISLNVQFYEFNDFHARTQVVRKRGGVFEILMPKKEHFSNALYTFDIGQNDLTAGYFSNMSTDEVKAYVPDVLNQFQTIIQYIYNQGGRYFWIHNTGPVGCLPYVMERIPVLAGQIDDYGCASPFNEVAQFFNRGLKKIVEQLRKNLPHAAITYVDVYSVKYSLISQGSKHGFKHPLRTCCGHGGKYNYNKNLGCGAKVNKHGKEVLVGVPCKDPWTYVNWDGVHFTEAANKYIFERIVNGSLSDPPTPLDMACYRN
Ghe03G10100	GheGDSL13	408	8	45328.2	MEGQRPSVSNGIIGRWKTAWASRNSVKTFTIAAFFAVAFSLFILSGRQRNLGGSGSCDFPAVFNFGDSNSDTGGKSAAFHRIPLPNGNTFFQKPSGRYCNGELIIDFIAEKLGLPHLSAYLDSIDTNFRHGANFATGGSTIQRLDARMFKIGYSPISLDIQLSQFEQFKERINELYKEGVSSNIKSKLPRPEDFSQALYTVDIGQNDLDCALKSMTEKQAIESVPGIINQFAQAVKRLHNQGARTFWIHNTGPIGCLPFEVLDYPQQHENVDQNGCLRSLNEIAHEFNRQLKDSVIQLRMQFPDAALTYVDIYLAKYSLISDAKHHGFVNPLGYCCGHHRDNLCRRKKTSNGTEISATPCSNPSAYISWDGIHYSHAANLWVANKVLDGLVSDPPTPIT…
Ghe03G10110	GheGDSL14	894	8.09	97899.4	MSKPWGGVGAWAAEAEREEAEEREAAEAAAAAPTAESRSFPSLKEAVSAKRKSKKMTLSEFTMGTYSSSAGAGVGGGARVTDYNKLTPEEMMLLPTRPKERTPEEMQYSRLGGGFSSYGRSGPSAGRVMRERDGSDGSWGSGRRQYGGFDEERRGPPSRVSDFDQPSRADEVDNWAIAKKTTPSFDSGRPNRYGGLGTGGGGGNSKADEVDNWTAGKRPIPARPSSFGSGFRDSGPEPDRWTRGGGGSGFREERPRIVLDPPRGEVNETVVKTNKSNPFGAARPREEVLAEKGLDWKKLDSEIEAKKVTSRPTSSHSSRPSSAQSSRSEGPQLQGIENVLKPKPKVNPFGDAKPREVLLEERGQDWRKIDLELERRRMDRPETEEEKILKEEIDNLKKE…
Ghe03G10660	GheGDSL15	445	8.68	47614	MTISKYSFHVLFLILLVSFSFSYAHFRHITPKEIDPKSFNSHSSPLSPSLTSKGSGLLSGSSSSKDSSLFDNLSSSNASGSSKISDSSSVSTNSKGFAFSGSFRGSGLLSASTNSGASNNKEFNINLKANLSGCFSKVFAFGDSYTDTGNARLIGILKSFVGAVLTGRVSQGGNSNFKLGGRSSNGRMVVDFLCDSLNIPTPIPYKAISSDFDFDSNSGVNFAVGGATSLSGDFFVNHKIGHTLMWKGIPLGFQTQIEWFNHFVTRIACKRKTEEECKAEMGKHLIWLGQMGVDDFARVIGSSVSMRWLTDITINHISKILTTLLDSGGKFVVVQGLPPVGCCPLSKLLTPQSEKDEMGCSLVINRAVMAHNKLLQKTLEDFRVRHGTEVTISYADYFN…
Ghe03G18600	GheGDSL16	362	7.54	39880.6	MDILIKPTLKLFISFAILMVQYGNAERVPALFVFGDSLVDVGNNNFLNSIAKSNYFPYGIDFNMQPTGRFCNGKTFVDIIGEMLGVPYPSPFADPNTAGVKLLGGVNYASAAAGILDESGQHYGERYSLRQQVLNFETTLDQLRTMMGHDNLTSFLAKSIAISVFGSNDYINNYLMPSIYSSSFNYNPAQFSNLLLNRYAPQLLTLYNLGIRKMFIAGIGPLGCIPNQRATGQAAPGRCVDYVNDILGTFNQGLKSLVDQLNKRPGAIVTYGNTYGAVGDILNNPSTYGFNVVEKGCCGIGRNQGQMTCLPFAYPCTNRDQYVFWDAFHPTQAANVILARRAFYGPPLDTYPLNIQQMTLIH
Ghe03G21590	GheGDSL17	372	5.7	40866.4	MSVFLFMLLVSILNPVVSHKSCDFPAVFNLGDSNSDTGGYASAFTPPTSPYGDTYFHMPARRFSDGRLIIDFIAEAFGLPFINAYLDSVGTNFSHGINFATSASTIRLPISVIPNGGFSPFYLGLQYSQFEQFKVRSQVIRKQGGLLASLMPKEEYFSKALYTFDIGQNDLGEGFFSNLTVQEVNASIPDIINKFSANIKNIYNLGARFFWVHNTGPIGCLPYVLVAFASAEKDPAGCLKPYNEVAQYFNLKLKESIAQLRNEFPSAAFTYVDIYSVKYSLFAEPQKHGFELPLVTCCGYGGEYNYSAAVLCGGTITVNGTKIFVGSCDNPSVRVVWDGIHYTEAANKFIFDQISTGSFSDPAVPLKQACQS
Ghe04G07030	GheGDSL18	365	8.35	40719.2	MIGFSWKLFYLFGILFWGFSQRWRTVESNGGSFSCGYPAIYNFGDSNSDTGGISAAMFEILSPNGETFFGHPAAENLKLPYLSAYLDSVGTNFRHGANFATGGSSIRPPGYSPFNLWVQISQFIQFKARTTSLYNQLTLNRRNPLTISNLPRPAEFSQALYTIDIGQNDLAHGFQYTTVKQVLASIPDIIGQLPQVIHTLYNEGARFFWVHNTGPIGCLPVSVLYEISKPWNLDKNGCVRLQNEVAMEFNRQLKDMISQLRAQLPFARFTYVDVYSAKYTLVSDAKNLGFVEAVNFCCGNCTKKGMANGTVYGNPCNHPSKHISWDGIHYSQAANMWVAERILNGSFSDPPLSIQSACHNQTTIL
Ghe04G09130	GheGDSL19	316	6.14	34798.3	MSSSKSNLFMVALLLVSMTIINTCGASASTNPKFPAIVIFGDSTVDPGNNNYIDTIFKGNIAPYGINFPGHVPTGRFSDGKLVTDFVASSLGIKDVVQPFLDPNLSNDDLRTVANNIIAEALVVVSAGTNDLIFNFFDLPTRRLEFDISGYQSFLLQRLEDFVKQIYDLGCRNIVVAGLPPVGCLPVQMTVRLENPMNRQCLENQNSDARSYNKKLVKLLPKIQVELPRSRLVYADIYQPLMDMITLPQQYGIVETTVGCCGTGVLGLSLFCNSVISACGNPSQYVFWDSVHPTQKVYQQLAKYIVKEVVPKLLPN
Ghe04G13080	GheGDSL20	354	8.97	39320.8	MDTPTPLFSLLCFFLFSLFLGEEQHVVEGSRVWTFGFRPKMLFVFGDSYADTGNNRKALASSWKLPYGITFPGKPAGRFSDGRVLTDFIAGYLAIKTPVPYRYRKELGGRLKYGLNFAYGGTGVFDTPAPEPNMTTQIDFLQQLLNDSVYSKRALKTSVALVSLAGNDYSNYIATNGSTAGFPVFIGRVVNQMKVNLKRIHNLGVRKIAASALQPLGCLPRSTAQFSFEQCNESENALVGLHNQLLAQAVNDLNKETNSSSFFVLDIYNAFWNVFNQKQAHQVSPTFVNPFEPCCVGVSAAFSCGSVDENGVKQYTLCSNPKSKFFWDTVHPTEQGWRAVYSTPALQSSLKQFW
Ghe05G00380	GheGDSL21	383	4.92	41791.1	MANLASKLQPWWLLLVIPFLFVSNTYHCVNAEPQVPCYFIFGDSLSDNGNNNNLATEAKVNYWPYGIDFPKGPTGRFTNGRTMQDIIVQLLGFQEFIPPFATSRGQEILKGVNYASGSAGILNDSGQHLGVRRSMNMQLSNHQSVISTIVEMLGNCAASKLLGKCMYAVQIGSNDYINNYFKPEMYNSSHLFTPEQYAAYLIEQYSRQIKTLYNNGARMFALFGLGAIGCTPNAMAVHGTNGSACVEKMNTAAQLFNERLVPLVDELNSNFTDAKFTYLNPTGASAANSLGFTVANASCCEIGSGGDLCIPGSEPCGDRSQYVFWDAVHTSDAWNEVIAVEAYDSESKAIAYPFNVKKMAQLPNNNDADGDICEMGENSGVTV
Ghe05G05200	GheGDSL22	369	6.53	41433.2	MANLSASYISFLLCFTCINLISSHYLPENHVALFIFGDSLFDPGNNNYINTTADFRANFYPYGETFFKYPTGRFSDGRLIPDFIAQFAGIPIIPPYLQPGKRKFTDGVNFASGGAGALVESHQGFVVDLETQIKYFNKVEKSLRQELGDAGAKKLLSKAVYLISIGGNDYLTKNSSVSDEEFVSTVLGNLTVALKEIYKKGGRKFGFPNLLPLGCLPYMKAQSGGYCIDELTDIAKLHNAELLKTLVKLQNQLEGFKYAYYNLYQPFTERLNNPSKYGFKDATTACCGSGPYRGVYSCGGKRGIEVYELCDKPGDYFFFDSYHPSEKAYRQFAELMWAGNTDIVWPYNLKMLFQDNAFYCTDQFSISMP
Ghe05G14320	GheGDSL23	346	8.67	37304.5	MFVVFAFAAINRGYGQESTTLVPAIITFGDSVVDVGNNDYLPTIFKANYPPYGRDFANKKPTGRFCNGKLATDITAETLGFTTYPPAYLSPEASGKNLLIGANFASAGSGYDDKASMVNHAITLTQQLEYFKEYQAKLAKVAGSTKSASIIKDALYVLSAGSGDFLQNYYVNPLLNHAYTPDQYGSFLIDTFTNFVKNLYGLGARKIGVTSLPPLGCVPLARTLFGYHEKGCISRFNTDAQQFNKKLNAAAANLQKRHPGLKIVVFDIFKALYDIVKSPSNYGFVEATKGCCGTGTVETTAFLCNPKAPGTCSNASQYVFWDSVHPSQAANLVLADALIVQGIALI
Ghe05G15180	GheGDSL24	364	8.26	40728.6	MARLVLLWCFFIFTATSVNLVCSRSPQKYHTALFVFGDSLYDPGNNNYIDTLIKANYYPYGETFFKYPTGRFSDGRIIADFIAQFANLPLIPPYLQPGNHEFTYGVNFASAGAGALSETYQGFVIDLKTQLGYFKKVVKLMRKELGDAEATVIFSKAVYLINIGGNDYISFITSNSTVFQSSSKQEYVAMVMGNLTETIEEIYKKGGRKFGFLNMGSLGCVPSMKALAPGNTTGSCFEQVNEIAKLHDAALPKALEELETKLVQVKYSMHYLNISYSERRNNPEKYGFKEANIACCGSGPYRGMFSCGGRRGVTKYELCSDPNDYLFFDSDHLTEKANKQIAQLMWRGTPNITGPYNLKALFEV
Ghe05G15190	GheGDSL25	364	8.74	40797.5	MASLRLFLCFFLFTASSVNIVCSRSLQKDHIALFIFGDSVYDPGNNNYIDTTARANYYPYGETFFKYPTGRFSDGRLTSDFIAEYANLPLIPPYLQPGNHEFTAGVNFASAGAGALSETNQGFVIDLKTQLSYFKKVAKQLRQELGDAEAMAFLSKAVYLINVGSNDYVLPFTTNSTVFQYFSKQQYVGMVIGNLTETIKEIYKEGGRKFGFRNFGSMGCIPLLKALVPGNTRGSCFEQANELAKLHNAAFTKALEEMEIKLVQFKYSMHHLNIYLSELTKNPRRFGFKEVNKACCGSGPYRGISSCGGRRGVTEYELCSDPTQYFYFDSSHVSEKANRQIAQLMWSGPPNITGPYNLKAFFQP
Ghe05G15200	GheGDSL26	377	9.49	42855.2	MARLSSFFIFSFFLQVALFATCCRGELKEQQHQLPKKHVPFFIFGDSILDAGNNNYINTSTLDQANFWPYGLTFFNYPTGRFSDGRLIPDFIAKYAKLPLIPPFLQPGFRQYYLGVNFASAGAGALVETFQGFVIDLKTQLRYYYKVDSWLRHKLGNDEAKATMSRAVHLFSIGTNDYASPFLTNSTILNNYNKSTYVGMVIGNLTTVINGIYKRGGRKFAFINLPDLGCVPGMRIIKSGNNGSCFEEVTRLASLHNKALSKLLYGLEKRLKGFKYSLFDLNSNLRQRMEHPSKYGFKEGETACCGTGEYRGVLSCGGKRPVKEFQLCKHPQKYVFWDSLHLTERTYKQLADQMWGGTRSDSPDVGPYNIKQLFRIH
Ghe05G15640	GheGDSL27	512	7.13	57564.2	MCSAKEVPAIFAFGDSLYEVGNNFYLDTLAKPTLPNEEELGFTNYTPPYLSPQTTGDVILKGVNYASSGSGIFNSTGSKFGDHICMDEQINNFEKSRQDIVSKIGAAAARKLLRDALYFIAIGANDIMLLSSNVSSSHVENIKYLDNMIFKFKSQLMRVYNLDARKIAVTSAAPLGCIPFERDKFSIDDCVPHVNELAKLYNVRLKILLSELTKHLAGSIFIYMNSYTTLEDVLQNYKSYGFMNADSACCRVYGKHGEKPTNESFLREEYEKQRASEIPDLSLEPIFLRKMVHKSLIYAFVSRGEVILAEYTEFSGNFNSIAFQCLQKLPSSNNKFTYNCDGHTFNYLVDNGYTYCVVADESAGRQVPIAFLERVKEDFVSKYGSGKAATAPANSLNKE…
Ghe05G16460	GheGDSL28	364	7.98	39775.7	MGKWCGVFGVAALLLVLSVRLGVRGAPQVPCYFIFGDSLVDNGNNNQLSSLARANYLPYGIDFPNGPTGRFSNGKTTVDVIAELLGFDNYIPPYSTASGRQILGGVNYASAAAGIREETGQQLGARISFSGQVRNYQRTISQVVNLLGDETTAANYLSKCIYSIGLGSNDYLNNYFMPLYYSTSRQYTPEQFADVLIQQYTEQLQALYNYGARKFALIGVGQIGCSPNELAQYSGDGKTCVERINGANRIFNDKLKGLVDQFNNANSDAKFIYINAYGIFQDITSNPATYGFKVTNAGCCGVGRNNGQITCLPAQTPCPNRNEYLFWDAFHPTEAANVIIGRRSYSAQSSSDAYPIDIRRLAQL
Ghe05G16990	GheGDSL29	379	8.11	41434.9	MASVYSLCLSKQQLIGILLIIIFFSSSTAKGCYKSIISFGDSLADTGNWVILLQQNKPTPAFPPFGGTYFNRPTGRCCDGRLIVDFFAQKLGLPMVPPYFRDANCSNCRKFRKGVNFAVVGATALDNAYLARKGIINELTNVSLGVQLGLLKTLLPSLCSSSSACNEFLKNSLILMGEIGGNEFNLAFIQGISTEVIGGLVPEVIKAISAAIGELIELGAMTFVVPGTIPLGCLPVLLTRFQTPNKQAYDRYGCLIWLNDFAHYYNEYLKKELESMRRLHPRINIIYADYYQASMPLYLSPRSFGFKSTLTACCGGEGPYNVNVTLSCGDPGTKSCDDPSSYVNWDGAHFTDEAHRVISNGLLDGSCTIPRFEFPSRAS
Ghe05G17150	GheGDSL30	365	8.87	40724	MAQNMARRRVVLVQILALALAAVMPLLSGGVDIQQVRVLAAKFNVTCVVVFGDSSVDPGNNNYIATPFKGNFLPYGKDFFRGHPTGRFSNGRLATDFIAEALGYTNEIRPFLNKRLRPVDILHGVSFASAASGYDELTANLSHVLPVSKQLEYFREYKMRLRQLVGARKAENIIKNAVAVMSMGTNDFLQNYYLEPIRPKQYTLEEYQNYLASCMSDDVKTMHSLGITRLVVVGVPPLGCMPLVKTLMNQETCVEKYNNFSSSFNSKLQFKLEVARTTLGMKIGYVDAYGIFEDAVNNSKKYGFIEASKGCCGTGTIEYGDTCRGMSTCADASKYVFWDAVHPTERMYEIIAWQAIDSLRKQLMA
Ghe05G17160	GheGDSL31	350	5.9	39133.8	MSFFVAHAEGLLTPRPFNNKITAAFVFGDSTVDPGNNNYVKTLFRGNFPPYGKDFRDHVPTGRFTNGKLSTDLIVSYVGIKEYLPPYLDPNLSIEELMTGVSFASAGSGFDPLTPQISSVISLPKQLEYFKEYKKRLQSAIGNRRTEAIIKEAVFLISCGTNDFVVNYFTLPIRRKSYTVSAYQQFVLQSFKQVLQDLWDEGARRIAVTGLPPMGCLPAVITLYSKNAILERGCIENLSQVGMEYNQMLQNELNSMQGRLAHLDAKITYVDIFTPLIDMIQGLGKHDFDEVSHGCCGSGYLEAGFLCNPGSFVCNDASKYVFFDSIHPTEKTYINLFMASRPVIDSFIQD
Ghe05G19890	GheGDSL32	308	6.81	33870.2	MELSPLLVILAFLMCETKALVKLPPNVTVPAVIAFGDSIVDTGNNNNLMTLIRCNFCPYGQDFNGGIPTGRFSDGKTPFDLLVQELGIKDRLPAYLDPDLKPQDLPTGVSFASANSLYLIVAGSDDIANTYFVLGARKMQYDVPAYTDLMLNSATEFLKELYGLGARRIAVFSAPPIGCVPSQRTLAGGTERHCANEYNVAARLFNKKLSAELNTLRTSMPGGKFVYVDIYKPLLDLIDNPQKHGFKFADVGCCGTGNLEVAVLCNKWIPSTCTDASKYIFWDSYHPTEKAYRALIIPLLPKYVNKFL
Ghe05G24320	GheGDSL33	371	7.12	40739.9	MATSLCTHVPALFLLLLLVSAPCNAGILRTCKFDAIYQLGDSISDTGNLIREHPFSPFARLPYGGTFFKHATGRCSNGLLIIDFLALSAGIPFLQPYLNSNALFTRGRGVNFAVAGSTALPVETLADNGVVAPVTNSSLSRQLDWMFTHFNGICHDEDDCLEKLKTALFIVGEIGGNDYNYALFQGKSFDQVRSMMPLVIQAIKDAVTRVVGYGATRVIVPGNFPIGCFPVHLTVFRSNDTDAYDGFNCLKDLNNLSSHHNGLLKQAIKELRKELPHATILYGDYYNGYMRLLNKAKFLGLDPNSTQKACCGIGGDYNMELNKMCGAAEVGVCKNPDEYISWDGVHLTQKAYQLISGWLIHGVYWKLRCGV
Ghe05G26630	GheGDSL34	383	8.73	42579.6	MESMRLFSMSGLFVLPLVALMIPASIGSGWQRCRFPAIYNFGDSNSDTGACNAAVAEIPSPYGQTFFKQPSGRASDGRLIIDFLAENLGLPYLSAYLDSIGTNFRHGANFATGGSCIQPACGYSPFNLATQVSQFIHFKARTTALYNQLCLNRKIPAHCIDLPRPDDFSKAIYTLDIGHNDLAYGYLQHRAEGRIRASIPNMLTLFSQAVHVLYSEGARIFWIHNMDPMGCLPFSVMMYQPKAHNVDRNGCVMPQNEMAKEFNRQLKDKVSQLRTQLPSAAFTYVDVYSAKYALISNAKQQGFVDPRTFCCGSYGHHGHHVDCGKKVNGTVYGSSCRYPSRHISWDGIHFTEAANLWVANRTLNGFFSDPPVSIDKACHRPQL
Ghe05G27170	GheGDSL35	373	5.05	40998.8	MAMAMAKLWMYCLLVCLGMALNNVASAQGVNPFEPDGGRRREMVPAMFIFGDSLIDNGNNNDLPSFAKANYFPYGIDFNGGPTGRFSNGYTMVDEIAELLGLPLIPAYSEASGDQVLHGVNYASAAAGILDITGRNFVGRIPFDQQIQNFQTTLDQLADNLGAIEAAEALGKCIFFVGMGSNDYLNNYLMPNFPTRNQYDGQQYADLLVQKYNQQLRTLYNLGARKFVLAGLGRMGCIPSILAQSTAGSCSEEVNQLVLPFNANVKTMMNSLNANLPGARFIYVDIAHLFEDIVANARTYGFSVVNRGCCGIGRNRGQITCLPFQTPCENRDEYVFWDAFHPTEKVNIIMARKAFNGDPSIVYPINIQQLANL
Ghe05G29340	GheGDSL36	376	8.88	41117.5	MAKKAGRGFILVCLQLLLCFSQLNCIRAKGEDGSDDEIKGMFVFGSSLVDNGNNNHLENSTAKADFLPYGIDFPKGPSGRFTNGKNVIDLLGEMLKLPCLIPPFSDPSTKGSKVVHGVNFASGASGILDDTGFLAGQVISLNQQIRNFETVTLPEVKKQLGVNRRENRKAMKKYMFIMGTGGNDYLFNYFVRKGEYNVSLETFTVNLTTSLSHQLKKLYRLGARKFVLMSVYPLGCSPMLNALRKDGCIEVMNQAAILFNDGLKSIIDAAKSDMPTSNLVLVNSYNIVTEIIQNPSSKGFKDANNPCCEVVPLTQLAGNGVSCKKGGRICMDRSAHVFFDGLHPTEKVNVEIAAKAFTSDLKTEVYPINVNQLAQL
Ghe05G43460	GheGDSL37	399	6.93	44325.8	MATSSSCSSLKQHFLVFLIVIISSIINSPVNGCFTSIFSFGDSLTDTGNLLQISLSDSTKPPHSAFLPYGRTFFHHPTGRFCDGRLVIDFLAEALGFSFLPPFYGSQSGKWEKFQKGANFAVASATALNSSFLAEQGIHSVSTNISLGVEVNSFKHLLPSLCSSSSNCKELLRNSLIVMGEIGGNDYNHAFMQGKHIENIRKLVPLVVDIISSSINELIELGAVTFLVPGNFPIGCSPSLLTKFHGSEKDQYDPLTGCLTWLNQFSQHHNELLRKELENIRNLHPQINIIYVDYYKAAMRFYHSPKQFGFKETLKACCGIGGLYNYDPLIYCGYPPLKQSCNDPSSYISWDGIHYTEVVNKWLVHTVFEELMSTIPSLGSLRPSSTVNKLRILYPMFGV
Ghe05G43470	GheGDSL38	399	7.17	44426	MATSSSCSSLKQHFLVFLIVIIRSIINSPVNGCFTSIFSFGDSLTDTGNLLEISISESTKTPHSAFLPYGRTFFHHPTGRFCDGRLVIDFLAETLGFSFLPPFYGSKSGKWEKFQKGANFAVASATALNSSFLAEQGIHSVSTNISLGVEVNSFKHLLPSLCSSSSNCKELLRKSLIVMGEIGGNDYNHAFKQGKDIENIQRLVPLVVDIISSSINELIELGAVTFLVPGNFPIGCSPSLLTKFHGSEKDQYDPLTGCLTWLNQFSQHHNELLRKELENIRNLHPQINIIYVDYYKAAMPFYQSPKKFGFKETLKACCGIGGLYNYDPLIYCGYPPLKQCCNDPSSYISWDGIHYTEVVNKWLAHTVFEELMNTIPRLSSLCPSSTVNKLRILYPMFGV
Ghe05G43480	GheGDSL39	314	8.68	35033.3	MATCSSCWVLKQCLIVGFLFVIIVSIIQPVNGCFTSIFSFGDSLTDTGNLLEISLLESNKLPPSAFPPNGRTFFHHPSGRRCDGRLVIDFLAEALGIPFLQPSYTTKVGRLQKFQKGMNFAVAGATALNSSFLQENGIYNRSTNISLGDELNSFKHLLPSLCSSSADCKKLLRNSLIVMGVIGGNDYSHAFREKNNEAARKFVPLVVHTIASAIHELIELGAMTFLVPGNFPIGCSPELLTNYQGSNKDKYDPLTGCLTWLNQFSQHHNELLRTELEKLRNRHPDINIVYADYYNIAMRFYHSPKQFGKLSLRF
Ghe05G43490	GheGDSL40	349	5.92	39077.2	MSDTGNSIEISVLETGKLPHGAFPPNGRTFFHRPTGRACDGRLVIDFLAEALGLPFLPPYYRYKNGTSDKFESGVNFAVGGADALNSSFPGIYNPNTNVSLVDEVNSFIQFHNLRTDFKQLLRNSLIVMGEIGGNDYSHAFKQGKSIEDVRNFVLPIVDSITSSINELIELGAVTFLVPGNFPVGCFASYLTLFQGSDKDQYDPLTGCLTWLNQFSQNHNQLLRKELEKIRNLHPDTNIVYADYYSTTLRIYNSPNKFGFKETLKACCGTGGLYNYNLSRTCGYPPLRRCCNDPSSYMSWDGIHYTEAVNRLIANVVFEELMNSIHSLNNLCPASTINELRMIYPKSEM
Ghe05G43510	GheGDSL41	904	8.44	101372	MRRPKSRAVRKQQKNNELQEIEILSEWIESQKPESGSNPLSLDPLKSKSPIGRIVDPESGAVLFSRYAGARKFCELPLSKRTKNGLEGGGFKKMTDIQVASLPHALCGRDILGAAKTGSGKTLAFVIPVLEKLHRERWGPEDGVGSIIISPTRELAGQLFDVLKTVGKHHNFSAGLLIGGRKEVDSEKERVNELNILVCTPGRLLQHMDETPNFDCSQLQVLVLDEADRILDIGFKKTLNAIVSQLPKRRQTLLFSATQTKSVQDLARLSLKDPEYISVHEKAVTATPSRLQQTAMIVPLEQKLDMLWSFIKAHLRSKILVFLSSCKEVKFVFEAFKKLRPGIPLKCLHGRMNQEKRLGIYSQFCESQSVLFSTDVASRGLDFNKAVDWVVQVDCPEDV…
Ghe05G44080	GheGDSL42	361	8.34	39791.4	MVKMDGNNFIFFLTICVLSWRMELLKAQMVPAVYVFGDSLVDVGNNNFLPVSFAKANFPHNGVDFPTRKPTGRFCNGKNAADFLAEKLGLPSSPPYLSLSTNNITSHLTGVSFASGGAGIFNSTDRVFGQAIPLSDQVDDFMSVNKILMKLGSSAAQNQTSKSLFAFVIGSNDLFDYFGSSNLRKQKTPQQYVDLMVTTLKQQLMRLYAVGARRFFSAGVGAIGCIPLERVKNKNHGCNAENNFWAVKYNDGLKAMLNELKSELQGFNYSYSDTYAIMQTITQNASTYGFNEIEAACCGLGELRARVPCLPLATQCSNRTDHMFWDLYHPTEATTRIVVDTLFDGPPPYSVPINVRQLVSG
Ghe06G00300	GheGDSL43	356	6.55	39026.6	MPVPATALCLILVLFSTRNAGGVCLASNKITFPALFAFGDSIVDTGNNNKRFTIAKANIPPYGRDFPGGAATGRFGNGKVFSDLLAEGLRIKPLLPAYLHPVLQGEDLETGVSFASGGSGFDEFTVKLQNALSIKDQLNLFKECVRKLEGGIGQEKANATISKSLFLVSQGNNDIAITYFLFHFLYDIDAYTTQLVNSASSFIKDMYELGARKFACLSLIPLGYLPISRTFGGGFQRNSVDWLTQAAVKFNSKLEHELNHLNSNLPGTRILYIDIYNPLVDLIQNHKKYGFEDSSHGCCGTGLIELNYGCNELLSSFTCCNSSSHVFWDAGHPSERAYRMIISQLVHNISHQLLDI
Ghe06G00310	GheGDSL44	363	5.4	39625.8	METIVFPFSSKFLWAKYLLVFALFISAKALIKLPINGTIPAVIVFGDSIVDAGNNNDLNTVIRCDFLPYGQDFAGGVPTGRFCNGKVPSDLIAEELGIKDIVPAYLDPTLKTQDLLTGVTFASGGTGYDPLTPKLASVISLGEQLNYFKEYIGKLKAIAGEEKTNFILAKSMFLVVAGSDDIANTYFVLRARKLQYDVPAYTDLMVNSAAEFVKELYGLGARKIGVFSTPPIGCVPSQRTLGGGIERECAEDYNVAAILFNKKLSSVLNSFKTSMPDGRFVYIDVYNPLLGLIQNPHKNGFEVVDNGCCGTGNIEVAILCNKLSPSTCTDVSKYIFWDSYHPTEKAYRALVTLILQNIIGDFF
Ghe06G16520	GheGDSL45	370	6.16	40645.1	MKNKFFILVILFQTVDLALSTPQKYESIFNFGDSLSDTGNLLLSGALVFPVIGQLPYGETFFQHATGRCSDGRLIIDFIAEAFSLPYLEPYLAVKQSQSSPHGVNFAFSGATALDAEFFFQRNMGSILWTNNSLNVQLGWFRKLKSDLCSDNESCDDFFKKSLFLVGEIGGNDYNYAFFLGGSIKQLQSMVPSVVGAIANATSALIEEGAVELMVPGNFPIGCSAVYLTLFESPKKDDYDRHGCLKAFNGFAKYHNNQLKQALDTLRQKYPHVRIFYADYYGAAMRYVHAPLHHGFYGGTLKACCGGGGPYNFNISARCGHPGSEACKDPSVYSNWDGIHLTEAAYRHIALALINGSSSHPPLISSPLSD
Ghe06G26730	GheGDSL46	362	9.13	40035.2	MVKLCALFGVAVLLSLSFGFINGAPQVPCYFIFGDSLVDNGNNNRLSSLAKANYMPYGIDFPNGPTGRFSNGKTTVDVIAELLGFENYIPPYSAARGRQILGGVNYASAAAGIREETGQQLGARISFSGQVRNYRQTVSQVVNLLGSEANAANYLSKCIYSIGLGSNDYLNNYFMPLFYSTSRRYNPEQYANVLIQQYTQQLQALYNYGARKFVLIGLGQIGCSPNELAQNSRDGRTCVERINAANRIFNNKLKGLVDQFNNANSDAKFIYIDVYGIFQDITSNPSAYGFRVTNAGCCGVGRNNGQITCLPLQRPCRNRNEYLFWDAFHPTEAANVIIGRRSYNAQKPSDAYPIDIRRLAQL
Ghe07G12800	GheGDSL47	307	8.53	33712.5	MKFSSNFIVVFVLFAFVLTMANGQPLVPAMFIFGDSVVDVGNNNNLYTIIKADFPPYGRDFLNHKPTGRFCNGKLASDFTAENIGFTDYPPAYLSKKAKGNNLLIGANFASASSGYYETTAKLYHTLSLSKQLENYKQYQNKLMAIVGKSNASSIISDGIYLISSGSSDFLQNYYINPLLYKTYTPDQFSDVLIESYANFIQNLYKLGARKIGVTTLPPLGCLPAAITVFGSDSNECVAKLNTEAVSFNNKLNATSQRLQTKLPNLKLVVFDIYQSLYNLVTKPADNEAANKILADDLLSSGISLIS
Ghe07G13770	GheGDSL48	362	5.43	39996.2	MEGFALFLVALVSMGITNLAMVPGKTNRNVSAMYLLGDSSVDCGSNTLFYPIIHLNLSLLPCNGSNSILLPYLLAKKMGLPYAEPFYAQNGTIDGLLNGVNYGAAHATILSPTSLSHQSLNHQLRQVFETVQLLELQLGHESSRHFIRSSLFYLAFGKDDYIDLFLRNFSGVMAEYNGPQFAEILVNQMVHAVMNLYDMNVRKVVLMGILPLGCAPSLLFQWHIDDATGCVEMINEVILRYNVLLEKSIVRLNEELPDAHLVFCDLYQGVKKIITYPQFFGFEDAKNACCGLGLYGAEIGCVTSDIACNTVSANVWWDLYNPTPKVNSLLAESTWSGQQLLSNICRPTTIRGLVYSSVSPPT
Ghe07G23620	GheGDSL49	350	6.36	39256.2	MASSIIIPWIFYIQILTISSKAIDAVPAIIVFGDSSIDTGNNNYLPTFAKCNFEPYGRDFPGGTPTGRFCNGRLPPDFVSEGLGLKPIVPAYLDPTFNISDFATGVCFGSSGTGYDNSTAAILKVFTLWKEVEFFKDYQTKLRAYLGDEKANEVISEALYIISVGTNDFLINYYNFPQRRTQFTIPKYEDFLIGNAEDFIRKIYSLGARKLSLTGLPPMGCLPLQRTLNRKNPHSCSEERNKVAFEFNEKLKASVVKLMIELPGLKVLYVDVYEFLSRLITRTSRYGFEVAEAACCGTGRFETGVLCNRLTPHTCLDADKYVFWDALHPSERANKIMSDELLPSLKLAFL
Ghe07G24720	GheGDSL50	354	5.18	38699.9	MAMSSTPNILLSLFSIHFLLSLVKINEAKVPAIIVFGDSSVDAGNNNYIPTIARSNFEPYGRDFNGGHPTGRFSNGKIATDFISQAFGLKGAIPAYLDPSYSISDFATGVTFASAGTGYDNATSNVLSVIPLWKELEYYKDYQTKLRANLGDGKANDIIKDALYMISVGTNDFLENYYAVPGRSSQYTIKEYENFLVGIAGNFTKALYDLGARKISLGGLPPMGCMPLERTGNLMGGSECVNSYNNLAAEFNSKLNDLVIKQNKELNGMDMVFSDPYGIMLDIIQKPAFYGFEVTGVACCATGMFEMGYACSRTNPFTCSDADKYVFWDSFHPTEKTNAIVANHVVQTSLAKFF
Ghe07G24730	GheGDSL51	380	8.8	41868.1	MAFGSTPVLLWLFFLSLSPLTKAKVPAIIVFGDSSVDSGNNNLISTVLKSNFQPYGRDFYGGQPTGRFCNGRIPPDFISEAFGLKPAIPAYLDPAYNISDFATGVCFASAGTGYDNATSKVLNVIPLWKELEYYKEYQRKLRSYVGENKANEILREALYLMSLGTNDFLENYYVFPTRKSQFSVRQYQDFLLGLGENFVRELHALGVRKISITGLPPMGCLPLERATNILGQNDCVPEYNNVASGFNRKLEGLVAKLNKELPGMRMVSAPAYDIFYQIITRPSLFGFEVTEVACCSTGTFEMSYLCNQKKDGKGAGTLVQLVTTKGSNNTVDPFTSAKLGTLPAKAKLIYGQTTELFTRALTALSASTFSSLEVRARVQP
Ghe07G26820	GheGDSL52	184	9.3	20690.8	MSSPWFFVTLLTLIAIVSPTPLAEARAFFVFGDSLVDNGNNNYLATTARADSPPYGIDYPTHRPTGRFSNGLNLPDIISEQIGSEPTLPYLSPDLRGRKLLIGANFASAGVGILNDTGVQFVNIIRMFRQFEYFQEYQRRVTKIVGQQQAQRLGLWNIKPIKALGPYRFYGIHAVCRKLTIEYE
Ghe07G29550	GheGDSL53	380	6.55	42484.4	MEFWGVLISGVLVSWWVLSVNGANLPPCQFPAIYNFGDSNSDTGGISAAFEPIRAPYGVPYFHKPSGRDSDGRLIIDFIAERLKLPYLHAYLNSLGANFRHGANFATGGSTIRRPNETIYEYGISPFGLDMQIIQFEQFKARATEMYNQAKDPSEKDKLPRPEDFTKALYTFDIGQNDLSVGFRKLSFDQLRAAIPDIINQLASAVHHLYEQGGRSFWIHNTGPIGCLPVNFFYILNPEPGYVDQYGCVKKQNEMAMEFNRQLKDRVIKLRTELPEASVTLVDVYTAKIAMIGNAKNLGMADPLKPCCGYHVNYDHVWCGNKAIINKTEVFGVSCKNPSMFVSWDGVHYTQAANQYVADRTLNGSLSDPAIPVTLACHKQ
Ghe07G29950	GheGDSL54	725	8.96	80215.5	MDPTRTIFIFLSVLLYGSTTGFSRVFSSESCPFPAIFNFGASNSDTGGFAAAFIQPKPPNGDTFFGMPSGRVCDGRLIVDFTAESLGLPFLSSYLNSLATNFSHGANFATVSSTIRLPTADVIPQGQASPFYLSLQYSQFAQFKNRSQIIRRQGEIYASLMPREETFAKALYTFDIGQNDLTQSLFLNMSIVQVIAAIPDIVNHFSDNIKNLYSLGARSFWVYNTRPIGCFPQILTSFPSAKKDSVGCAKPYNQLAQRFNAELKNALARLRIEFPLATIVYADLYSAIYSLYTHPTKNGFERPLVACCGYGGKYNYSRDATCGGTISVNGKNIMVGSCKDPSVRVSWDGVHFTEAANKFAFDLVSSGDFSNPPIPLKLACRPSCRFPAIINFGASNSDT…
Ghe08G02550	GheGDSL55	355	8.96	39737.2	MAYKLLKSLEVVAISVLFVILQNWANAKPQVPCYFIFGDSLSDNGNNNNLNTLAKVNYSPYGIDFPKGPTGRFSNGKNMQDYIAEYLGFTRSMPPFAESKGENILNGVNYASGAAGIRDETGKDLGDRIPLDKQIQNHKIIILRLSRLMRNNIETRLLLNRCIYSIQIGSNDYINNYFKPEFYDTSRRFTQLQYATLLVHQLSNQLKTLYNNGARKFAVYGLSLIGCAPFAISEYGTNGSFCVDKLNNAAALFNERLMPLIHQLNNDLPYAKFTYLTPSPNSTTFVTNGTCCTIGGGGGELCLKNSKPCSNRGRFLFWDGFHPTEAWNEKVAERAYSSESSLEANPFNIHKLAKL
Ghe08G06460	GheGDSL56	358	6.13	39343.6	MAKQCLVFAMVLVLGTLVSVTTAASLASFVFGDSLAEVGNNNHLQYSLARSDYPWYGIDFTGRKATGRFTNGRTIGDILSEKLGTSSPPPYLSLSQNDDAILQGVNYASGGAGILNETGQYFIQRLTFDDQINCFKKTKERIGAKIGAQAANKLCNEATYFIGIGSNDYVNNFLQPFLPDGQQYTHDEFVELLTSNLEQQFLRLYQLGARKILFHGLGPLGCIPSQRVKSKTGQCLKRVNEWVMEFNSEVQKLINSLNKRLPNAQMMFADTYPAVLDLIENPTEYGFKVSNTSCCNVDTSIGGLCLPNSKLCSERKDYVFWDAFHPSDAANEVLAQKLFSSLSSSASAPSPSLPPKPE
Ghe08G08670	GheGDSL57	407	5.68	45351.4	MEGREKQERKSRQLFAFAKDFVTAPPISMALLYILHSLLKLAFLCSFWPTVSPLSLNYPAVFNFGDSNSDTGGLVAGKAFPMTQFNGETYFHEPSGRFCDGRLIIDFLMEAMEFPYMNPYLESVGSPNFQTGCNFATGGSTILPANAASTNPFSFNLQLSQFFRFKNRALTLLSKDKQLQSYLPAEDDFNKALYMFDIGQNDLDGVFYFPASDEQVVAFISKLITELNYGMKRLYDAGARNFWVHNTGPLGCLPRIIATFGRKPSNLDEYGCVASHNRAATVFNKKLHDMCLQFLAQSPEANITYVDIYSIKLNLISNYSLYGFQQPLAACCGYGGPPLNFDTRIACGVTKDLNGGIVTANPCNNTTEYINWDGTHYTEAANRFVADEILTGNYSDSPH…
Ghe08G10770	GheGDSL58	320	9.42	35637.1	MDSKMHLQPWWLLPISLLLQLSNLKNWANAAPQVPCYFIFGDSLSDSGNNNNLKTLAKVNYRPYGIDFPKGPTGRFSNGRNVQDAIVELLGFEEYMPPFAKSEKKNILQGLNYASGASGILDETGSLMGARVPMSIQIRNHKTIIARIRKILRNDSSTEKLLRQCIYSIQIGSNDFVNNYFKPNFYNSSHRYSLSEFATMLVRQFAHQIKDLYKTGARIFALIGLGQLGCTPNAIATHGTNDSLCVTKLNDAAFLFNQRLIPLVMALNSKLTDAKFSYLNYSPMKVAQLSFESPCCKTGAGVKPTLRLGASWEEAVAFSP
Ghe08G16550	GheGDSL59	366	8.84	40534.7	MDNGGFSKDLILLLCIWVFLAMIDVSKCSVGRPLIVNFGDSNSDTGGVLAGTGLPIGLPHGITFFHRGTGRLGDGRLIIDFFCEHLNLSYLSPYLDSLAPNFTSGVNFAVSGAMTLPQFVPFVLDVQVRQFIRFKNRSIELQKTGSGSFIDEKGFRSAVYMIDIGQNDLLMALYASNLTYEPVAKQIPSFLAEIKLAIQNIYSYGGRKFWIHNTGPLGCAPKELALHPHNKTDLDRIGCFRVHNDLAKAFNRGLRNISKEMRTILKDATIVYVDVYSIKYKLFAKYKKYGFEDPLMACCGYGGPPNNYSQKATCGQPGSTICNNVSRSIVWDGVHYTEASNRVVATTILSGRYSTPQMKLESFGEH
Ghe08G28080	GheGDSL60	142	4.75	15582.5	MENSFTLVTIFGLLFTLGNVGPQAEAARAFFVFGDSLVDNGNNNYLATTARADAYPYGIDYPTHRATGRFSNGLNIPDLISEQIGSEPTLPYLSPELNGQRLLIGANFASAGIGILNDTGVQFVNIIRIGEQLQYFRQYQQR
Ghe08G28090	GheGDSL61	134	4.65	14165.1	MASSLALVSWLVLVLTLAMAVSKTQVEAARAFFVFGDSLVDNGNNNYLATTARADSPPYGIDTPSRRPTGRFSNGKNIPDFISEALGSEPLLPYLSPELNGDRLLVGANFASAGIGILNDTGIQFVSPQVSFIS
Ghe08G28500	GheGDSL62	347	8.39	38228.6	MKFVALLIPFAILLSMVKGQLVPAMFIFGDSIVDVGNNNDLVTLVKANFPPYGRDFAHHEPTGRFCNGKLAIDIIAEGLGFTDHQPAYMSDKANGEMLLIGVNFASAASRYYNATAILYNTFSLSQQLENYKDYKNKLTAITGKSNTSSIISNGIHLISSGSSDFLQNYYINPLLFTSYTPNMFSDILIESYDNFIQNLYELGARRIGVTTLPPLGCLPAAITAFGHGSNQCVARLNNNAISFNNKLNHRSQRLKRRFSRLKLVVLDIYSPLYTIITKPDENGFAEVRRACCGTGLLETSILCNQHSIGTCSNASQYVFWDSFHPTEAANKILATNLSNSGSSLIQP
Ghe08G28540	GheGDSL63	311	8.19	34708.6	MKFLAPFIFLTFQLFEVKGQFVPALFIFGDSIFDVGNNNDLVTLIKANFPPYGRDFVDHEPTGRFCNGKLALDIIAEGLRFTDHQPAYMNDKANGEMLLIGANFASAASGYYNATAILYNTISLSQQLENYREYKNKLVDITGKSNASSRISRGIHLISDGSSDFLQNYYINPLLFTTYTPDTFSDILLNSYDHFIQNLYELGARRIGVATLPPLGCLPAAITAFGHGNNQCVARLNNNAISFNNKLKHRSQRLTRRLSKLKLVVLDIYNPLYTLITEPAENGFAEVRRACCGTGLLETGGKPDFSPKTHY
Ghe08G28560	GheGDSL64	347	6.7	38682.1	MKFLAPFIFLTFLLFEVKGQFVPALFIFGDSIFDVGNNNDLVTLIKANFPPYGRDFVDHEPTGRFCNGKLALDIIAEQIGFTDYQLAYMSDKANGEMLLIGANFASAASGYYNATSILYNTISLSQQLENYREYKNKLVDITGKFNASSRISRGIHLISAGSSDFLQNYYINPLLFTTYTPDTFSDILLNSYDHFIQNLYELGARRIGVTTLPPLGCLPAAITAFGHGNNQCVARLNNNAISFNNKLKHRSQRLTRRLSKLKLVVLDIYNPLYTLITEPAENGFAEVRRACCGTGLLETSILCNQHSIGTCSNASQYVFWDSFHPTEAANQILAHELIRSGSSLIQP
Ghe08G30070	GheGDSL65	404	9.17	45795.4	MVSKNHFHVIISFIFISLPFSSIALHVITPIKEFKILPSTDPSSSHFNSINIKGHYSSKTNSNGCFNKIYAFGDSYTDTGNAQLLNISKNLKKGQEKPNNGWLLIDFVRDALNISSLPPYKSVNANFSSGVNFAMAGATVFTEEFLSQHKINSTLMWKDGYHSFQTQIEWYNKFVSDIACKGKNNESCKADMENSLFWVGETGIDDYVRALRSKVSLRWIKDMAMAHTSRLLATLLDSGARYIVVEGLPPLGCYPFAKSARHFVKDDMNCNAKINRVTKAHNHYLQDMLEGFRRRKGANVSISYADYFDAYKVITGNLNKFGFEDAFKACCGHHRNKILNFSFKILCGMSGAETCRDPDSYIHWDGIHLTEAMYRQLSEFFLHGNFCKPSFIHLIRVKK…
Ghe09G00280	GheGDSL66	171	9.06	19196.4	MKHLSLVDIKIALPAIYVFGDSFIDNVNNKAVLGNKDAIEGGYLPFGIDFDGKPTGRVTNGRIGVDFIATVAGLPYPPPIMGMSKIDRKRIRTGNTTMEDLKSKFDYCKGFTQYLSKSLFFIHHVGNDLGLTFEVEMAKKYSIDKYAELLIKEFSKQLKALNSFLEIFTRI
Ghe09G00290	GheGDSL67	384	8.52	43179.9	MVKLHFWDFIILIYLLEFGYGDVIEVPPFNINQKDLIKHLSLVDIKIALPAIYVFGDSFVDNGNNKAILGNKDAIGGGYLPFGIDFDGKPTGRVTNGRIGVDFIATVAGLPYPPPIMGMSKIDRKTIRTSVNYASGASGLLPQNGHFLHKNVINFSQQVDLFENSTMEDLKSTFDSPEGFTQYLSKSLFFIHHASNDLGLTFEVEMEKKYSIDKYAKLLIKEFSKQLKRLYTLGARKFFVSNVSPLGCSPFNINTKNHSGPCVEEINNRVSVYNGLLPGLLEKLQSILPGSKFVLGDIYKVFQDVFEMPRSYGFKDVNISCCIDNNGTRIQVCAPNIAPCKDRKNRVFFDPFHPSETMHFLWARRFLKDSSICSPINLIQLMQA
Ghe09G05570	GheGDSL68	375	8.04	42153.7	MLLVYLLEFVYGDVIEVPPLNINQQDLLKHLSLGDIKIDFPALYVFGDSFVDNGNNKVILGNEDAIGGGYLPFGIDFDGKPTGRVTNGRIGVDFIATAGGLPYPPPIMGMSKIDRKTIRTGVNYASGSSGLLPQNGHVLHKNVINFFQQVDLFENSTMKDLKSTFDSPKRLKKYLSKSLFFIHHASNDLGVTFEVELKKKYSIDKYAKLLIKELSKQLQRLYTLGARKFFVSNVSPLGCSPYIINTIIHSGPCVEEINKRISLYNDLLPGMLEKLQSSLLDSKFVHGDIYKVFQDVFESPESYGFKDVNTSCCIDKNGTRIQVCAPNIDPCEDRKTRVFFDPFHPSEAMHFLWARRFLKDSSICSPINLIQLMQA
Ghe09G21980	GheGDSL69	699	5.76	78875.6	MDTQNSLFSLFCFFLVCFFSDEQVVVEGRRLPWTSSPFGFRPKMLFVFGDSYADTGNTKVAETRSWKFPYGNTFPGKPSGRFSDGFVSTDYIAGYLGMKTPIPYRWREQLSERVKDGLNIAYGGTGVFDTIVAEPNMTTQIDFLQQLLHDSVYTKRNLKTSVAFVSVAGNDYATYNAKNGSAQDFPAFMESLMNQLMVNLKRIHDMGVRKIGITSLLPLGCLPRNTAPFSFQHSLAQVVNTLNQQTNTSNNPSFFILDLYNAFWTVFNRNETYEGNDPTFEKPFEPCCFGVSGGFKCGNVDENGENKYTLCSDPISKFFWDGVHPTEQGWQLEFIDIQEEYVKDEQKNLKRELLRAQEEVKRIQSVPLVIGQFMEMVNQNNGIVGSTTGSNYYVRILST…
Ghe09G24110	GheGDSL70	407	5.27	45767.1	MLTTHLLAIFLISAIVSHSKALRFPQELYNLSSNQIFIVDNLSRPPSSSASPTPLLSPAVSSPLVPALFIIGDSTVDCGNNNYLGTFARADRPPYGRDFDTHLPTGRFCNGRIPVDYLALHLGLPFVPSYLGQTGELEDMLHGVNYASAAAGIIFSSGSELGQHISLTHQIQQFSDTYQQFVLSLGEDVAIDLISSSVLYISIGINDYIHYYLRNVSNVQNLYLPWGFNQFLASTMRQEIKNLYNTNVRRFVVMGLPPIGCAPYYLQRYKSNNGECVEEINDMIMEFNFFTRYMTDELLHELPDAGIIFCDVFQGSMDIIRNHKNYGFESTANACCGLGKYNGWMMCMSPQMACRNASDHIWWDQFHPTDAVNAILADNVWSSRHTEMCYPMNLEKMVF…
Ghe09G30390	GheGDSL71	371	5.38	40611.2	MKLNVRWSCLLCLVLIGIAIEGVQCKVVQFIFGDSLSDVGNNMYLSKSLAQANLPFYGIDFGNGLPNGRFTNGRTVADIIGDSTGLPRPPAFLDPSLTEDVILESGVNYASGGGGILNETGGYFIQRFSLWKQIELFRGTRELITNKLGKQATDKFIGEANFVVALGSNDFINNYLMPVYSDSWKYNDQTFVRYLMETLQNQLLVLHNLGARKLMVFGLGPMGCIPLQRVLSTTGQCQERANKLAMSFNKAASQLLANLDSRLPNASFKFGDAYDVVDNVIRNPNNYGFDNADSPCCSFGRIRPALTCLPASTLCSDRSKYVFWDEYHPSDSANQLIANELIKKFGFLAGGNSSAPVPAPESAIAPSPDEE
Ghe10G03510	GheGDSL72	363	5	40096.8	MEKWYGVLGLVLVLVLSLFCGVKGEPQVPCYFIFGDSLVDNGNNNELRSLARADYLPYGIDFANGPTGRFSNGRTTVDVIAELLGFDDYIPPYSTASGRQILGGVNYASAAAGIREETGQQLGARISFSGQVKNYQQTVQQVVNLLGDEDSAANYLRQCIYSIGLGSNDYLNNYFMPLYYSTSRQYSPEEYANSLIQEYTEQLQALYNYGARKFVLIGLGQIGCSPNELAQNSGDGRTCVERINAANRIFNNKLRGLVDQFNNANSDAKFVYINAYGIFQDITSNPAAYGFKVTNAGCCGVGRNNGQITCLPFQTPCQNRDEYLFWDAFHPSEAANVIIGRRSYSAQSPTDAYPIDIRRLAQL
Ghe10G06610	GheGDSL73	402	8.57	43888.2	MVNIYLCKMYYMNDNNIHLNYSHLLAFINPHLPSFITCYVSFRRLKRPNSVLKASPILSPGESENGGLRRRLMFLVFAFALVSIVYAQQSTPLVPAMLTFGDSVVDVGNNDYLPTIFRANYPPYGRDFANQKPSGRFCNGKLATDITAETLGFTTYPPAYLSPEASGSNLLIGANFASAGSGYDDRAASLNHAITLSQQVEYFKEYQAKLAKVAGSSKSASIIKDALYVLSAGSGDFLQNYYVNPLVLGYKYNVYGLGVRKIGVTSLPPLGCIPLARTLFGYHEKGCVSRFNTDAQQFNKKLNAAATNLQKQHSDLKIVVFDIYKALLDVVNTPSNYGFLDATSGCCGTGTVETTISMCNPYTLGTCPNASKYVFWDSVHPSQAANQVLADALITEGIE…
Ghe10G06630	GheGDSL74	356	6.3	38617.8	MEVYSRRLMVLVFAFALVSIGYAQESNSTTLVPAILTFGDSVVDVGNNDYLPTIFRANYPPYGRDFANQKPTGRFCNGKLATDITAETLGFTTYPPAYLSPEASGSNLLIGANFASAGSGYDDRAASLNHAITLSQQVEYFKEYQAKLAKVAGSSKPAAIIKDALYVLSAGSGDFLQNYYVNPLVNHAYTPDQYGSFLIDAFTRFVQNVYGLGARKIGVTSLPPLGCIPLARTLFGYHEKGCVSRFNTDAQQFNKKLNAAATNLQKQHPDLKIVVFDIYKALLDVVNTPSNYGFVEATRGCCGTGTVETTEFLCNPHTLGTCPNASQYVFWDSVHPSQAANQVLADTLIVQGIPLL
Ghe10G16310	GheGDSL75	380	6.31	42191.6	MENVKVFSIIIALFSVLSVESVGLKDLKTCNFGAVYNFGDSNSDTGGGSAAFWPAGKPCGETFFGRPVGRGCDGRLIIDFIAEHLGLPHLSPYLDSIGTSFRYGANFAIGGSTIRPQNESMSLNGVSPFSLDIQIVQFDQFKDRSGYFYNRSYPRDRHNLPRPEDFSKALYIFDIGQNDIAAGLRKKNDSAFHASVPDIVDQLAKAVQNLYEHGARTFWVHNTGPIGCLPVSLHYHDIKPEELDEQGCLKAQNAYSMEFNRQLKARVIKLREKLPHAALTYVDIYAAKYELIGNAKKQGFVEAANICCGFHEDEIQVYCGHKQNINGTEIYAGSCENPSDFISWDGVHFTEAANRWVAHRITNGSFSDPPLPIKHACHKP
Ghe10G16320	GheGDSL76	385	8.61	42006	MEFARLIFAGILISLLSNRVAAMAADLPPCKFKAIYNFGDSNADTGAISAAIFPRQWPNGETFFRKPAGRVCDGRLIIDFIAERLGLPLLSSYLDSIGSNFRHGANFAAGGSTIVPQNKTIAESGLSPFALNVQIFQFDQFKARTSDLYKEKKKHSCRIQVLPRSKEFGDALYVVDIGQNDIAYGLRTVGDAQLLASIPDIINQLVLAVQHLYTQGARTFWIHNTGPIGCLPSTLLTITNPPPGFLDNHGCVKSQNDIAQEFNRQLKSRVMKLRTDLPHAAITYVDIYAAKYGLISSSKQHGFVEARKICCGYPKNGIDVGCGGILALPNGTQISGPSCEDPSTYISWDGVHYTEAANHWIASRLINGSFSDPPIPITRACYTTS
Ghe10G17380	GheGDSL77	380	8.05	41545.5	MEPVAMVMETAWSFGLVLLWFSTLSCYLVNAADDKNGGFGASFIFGDSLVDAGNNNYLPTLSRANIPPNGIDFKASGGNPTGRYTNGRTIGDIVGEELGVPNYAVPYLAPNSTGKAILYGVNYASGGGGIMNATGRIFVNRLGLDIQIDFFNNTRKQFDKLLGPSKAKDYISKRSIFSVTIGANDFLNNYLLPVLSIGARISETPDSFIEDMINHLSNQLTRLYKLDARKFVIGNVGPIGCIPYQKTINQLNENECVDLANKLAMQYNGRLKELLTELNGKLKGAIFVHANVYDLVMELITNYTKYGFTTASEACCGNGGQYAGIIPCGPTSSMCKDRDKHVFWDPYHPSEAANLIIARQLLHGSTKYISPVNLKQLRNL
Ghe10G22540	GheGDSL78	353	6.72	38264.7	MIVRTVFQIVTVKVLLKICFATDVIPANFVFGDSLVDAGNNNYIASLSKANFVPNGIDFGGPTGRFTNGQELGLPGFTPPYLAPTARGPVVLQGINYASGGGGILNHTGNIFGGRINFDAQLDNFENTRQDIISTIGVSATLELLQSSLFSVTMGSNDFINNYFTPIVSAEEQKLVPPQVFVASMIARFKLQLTRLYTSGARKIIVVNVGPIGCIPYERDLNPTAGTSCASRPNQLAQLFNTELRSLTKELTTSFKGSIFVYADVYRIVDDMIQNYRAYGFDSGSFACCYIAGSFGGLIPCGPSSKVCPDRSKYVFWDPFHPSDAANVIIAKRLLDGDSNDVFPINIRQLANV
Ghe11G03910	GheGDSL79	368	5.56	40398.1	MKLEIALSLLLVVLVGITIIQGCNGKAVQFIFGDSLSDNGNNNRLSMTLAKANLPYYGIDFGNGLPNGRFTNGRTVADIIGDSTGLPRPPAFLDPSVNEDVILENGVNYASGGGGVLNETGTYFIQRLSLWKQIELFHGTTELITKKLGKQASDKFFQEARYVVALGSNDFINNYLMPVYRDSWTYNDQTFVEYLMETLEKQLLVLHKLGARQLMVFGLGPMGCIPLQRVLSTTGKCQERANKLALSFNKAANNLLISLEPKLTNASFKFGDAYDVVDDVIRNPYKYGFTNADSPCCSLGRIRPALTCTPASTLCGDRTKYVFWDEYHPSDSANELIAKELIKKFGFPEVGSPSPAPESDIAPSPSND
Ghe11G06910	GheGDSL80	363	5.94	39857.5	MERMSWALVWLSLAFKLVVAISVCDGQFPAMFVMGDSLVDNGNNNGLSSLAKSNYPPYGIDFQGGPTGRFTNGKSIIDLLGDLLGLPLLPAFTVTFTSQQDIRVGVNYASAAAGILDESGLNLGDRFSLRQQVENFKTTLNQLRNQMEQDTLNQYLAKSLVVINIGSNDYINNYLMPSIYSSSSTYTPEAFAEHLINDYDAQIMALYNLGLRKFLLAAIGPLGCIPNQLAKGFAPPGKCVSAVNDMVEIFNRRLKNLVDQLNHGNYTEAIFVYGNTYGAFNDILGNPATYGFKVVDKGCCGVGRNKGQITCLPFSIPCTNRDEYVFWDAYHPTQAFNKIIAQKAYSGPQSACYPINVKQMAQL
Ghe11G10780	GheGDSL81	392	7.6	42751.1	MPLSLPKIIVHFRHVLVVLSVGMAMLSTCLTQDSKCEFKAIFNFGDSNSDTGGFWAAFPAQSGPFGMTFFHKPSGRATDGRLILDFLAQALGMPFISPYLQSIVSDYRHGVNFATLASTVLLPNTSLFVTGISPFSLAIQLNQMKEFKAKVVEYHSGNTKGSTQLPSPDIFGKSIYTFYIGQNDFTSNLKAIGIEGVKQYLPQVVSQIAATVKELFGLGGRTFFVLNLAPVGCYPALLVQLPHETSDLDKFGCLISYNNAVVDYNNMLKEALSQTRGELSNVSLIYVDTHAVLLQLFQDPTSHGLRYGTKACCGYGGGNYNFHPEVYCGNTKVMNGTKVTASACKDPNNYVSWDGIHATEAANKLTTLAILNGSYFDPPFPLHKLCYLHPVG
Ghe11G12350	GheGDSL82	384	6.24	43062.1	MIEVKENASKLDMGVVKEGRYPLVPFFTLYMILFLYLPLLPHSVHCQCTKTPIIFNFGDSNSDTGGYADGVGLNFAPPNGRTYFHQPARRLSDGRLMIDFLCESLNTDYLTPYLNSLGPNFTNGVNFAIIGSATLPRYVPFSLFVQVSQFLRFRSRSPALMLNGYKDLVGNEDFENALYTIDIGQNDLAASFDNLTYSQVIERIPSFITEIKNAIWNIYEKGGKKFWVHNTGPLGCLPQKLALLARNATELDEHGCLQPLNNAAKTFNAQLRVLCEQLRRELINVTIVYVDIYSIKYDLIANASNYGFESPLMACCGNGGPPYNYNANINCGRTGYTVCHEGSKFISWDGVHYTEAANAIFTSKILSTHYSTPQLSFNFFCNNM
Ghe11G18220	GheGDSL83	361	5.88	40373.8	MSNNNFITSNIFLFSLHQFLLLVHTKPLVPALYVFGDSLFDSGNNNVLPTMARANFPPYGHNFVQHFTGRFTNGRTLPDFIAEFLELPYPPPYLGIHDSVPLTGLNYASSACGILPQTGTIFGKCLSLGEQIDLFKWTIESKLPTHFNSLEELSKHLADSIFIFTTGSNDYIQNYLEPTLFSTNHDYDPQSFAQLLIDDLSNHFQSVYKLGARKIIMHEIAPLGCIPHYTRKYQVVVGKCHEQTNQIVSYFNTKLHELLKSLTSSLQGSILVLARINSLGYDVITNPSKYGYSDASNPCCTTWGNGSAACIPLLEPCPNPNQHFFWDGYHNTETGNSVAASLCFNTSEFCTPFSIKDLIQI
Ghe11G19670	GheGDSL84	362	5.56	39735.3	MAKRNISSFLVVLVSLLAVALAEATTEPPAVYIFGDSTLDVGTNNYIPECLAKADFYFNGIDFPYSEPTGRFSNGLNTADEIVRLLGLRRSPPPFLQLVNDPSTFRKNILKGANFASGGSGILNSTGQYQYRKVISMGDQIQQFSTVRSNITNMTASDAATDAILSKAFFLISVGSNDIFEYLLNITRPPMTIPEFNATLVSTYEYHLKTLYELGARKLGILTVPPIGCTPFARARANGNCSEPARRFAQAFYTEAVALLEKLSSQVPDLRYSLANTYLMTTGMMENMFAFGLRDITSACCGNGTYACNQTASFCSNRDEYLFWDQFHPTQRVSELAALTLFGGSESFVAPMNFSQLLGVNI
Ghe11G31080	GheGDSL85	136	4.62	14358.3	MAPSIVLVSWIVLGLVMATSTIQVEAARAFFVFGDSLVDNGNNNFLATTARADSPPYGIDTPSRRATGRFSNGKNIPDFISDALGSEPTLPYLSPELKGDRLLVGANFASAGIGILNDTGVQFVSLSSSSQIPYFL
Ghe11G33210	GheGDSL86	381	6.21	41870.8	MANTNTFLLQITTLFCLLFPVANSVVFNYPAVFNFGDSNSDTGELVAALGDILDLPNGQTYFKTPSGRFCDGRLTIDFLMDAMDLPFLNAYLDSIGLPSFHKGCNFAAAGSTIQPATAQSVSPFSFGVQVAQFVRFKARVLELLAKGKRLDKYLPAQDYFQKALYMFDIGQNDLAGAFYSKTLDQVLASIPTILIEFETGIKALYDQGARNFWIHNTGPLGCLAQNVAKFGTDASSLEEQGCVRKHNQAAKIFNLQLHALTKKLQGLYTDSNFTYVDIYTIKSNLIANYSKLGFEQPIMACCGFGGPPLNYDSRISCGKTKVINGATVTAKACNDSSEYVNWDGIHYSEAANQYVSSQILTGKYSDPPFSDKMPFLLSLKF
Ghe12G04080	GheGDSL87	359	8.69	39799.7	MEKRFVFVVFSLVIGVVQSVNAEVPAIFVLGDSTSDVGTNNYLPQSTIKANFPHHGIDFPFAIPTGRFSNGFNTADFLAKLFGFKKSPPPFFSQNVKFSIKIRKFRGINFSSAGCGLLGSTGQTTPLQKNVITMEEQLFQFSTVHNDLLTFKGPLETEKFLSKSLFFISIGSNDIMNNYYSSNPIPKEYFIPKLGLVYEKHLRNLISLGARKFGIVSVPALGCCPSQRIYQANGECLEELNNQARAFFSTMELLLGNLRLEFKDIKYSLGNIVDMTLNVIDNALAFNFKFVKTACCGSGTLNAQGSCSPISDLCSNRNEYLFWDSFHPTQTASKLAAFTLYGGEPRFVSPINFSQLPDA
Ghe12G09100	GheGDSL88	347	8.68	38840.3	MPFSFFHLLCYITIIFAEVDAVNEGASKSKSKLRLFVFGDSYVDTGNWRKSIGSSWKEPYGITFPGKPSGRFSDGRVLTDYIASYLGIRTPIAYKWRKEVKRSNLEYGMNFAYGGTGVLDTLANQPNMTTQIDFFQRLVEQKVYGKQDLDNSVALVSVAGNDYATYLARNTHDLQKLGDFTKKIMDQLEINIDRIRGLGVKRIAVTLIEPMGCIPLQAVSSSYSNCTQALNLGSKFHNQMLNQSLQNLNAKDNSTVFITLDLYDAFFSALNKFTTHVPAGSLGLKPCCEGKDMGKYYCGSVDESGAKLYTICENPNLSFFWDTLHPSQNGWHSIFSSLRSSLHKLTI
Ghe12G12990	GheGDSL89	428	8.91	46988.9	MFDQLPCIKQSIPLQIVESNQMQTPYNIYKPLKVYTQKYLGISSTVASISFEEITMASVKPWSLVLVVFCIMSLSYFVNGAGSNEGLGASFIFGDSLVDAGNNNYLQTLSRANIPPNGIDFKASGGQPTGRYTNGRTIGDIVGEELGVPSYAVPYLAPNSTGKAILYGVNYASGGGGIMNATGRIFVNRLGLDIQIDYFNNTRKQFDKLLGPSKAKDYISKRSIFSITIGANDFLNNYLLPVLSVGARISESPDAFIDDMINHIRNQLTRLYQLGARKFVIGNVGPIGCIPYQKTINQLNENECVDLANKLAMQYNRRLKELLSELNGKLQGAIFVHANVYDLVMELITNYTKYGFTTASKACCGNGGQFAGIIPCGPTSSLCKDREKHVFWDPYHPSE…
Ghe12G18860	GheGDSL90	361	8.7	40111.1	MEKKNLYTHLLILLVLINLSSSLNVPAIFIFGDSVFDAGNNHFIKNCSVQADFPPYGSTFFHHPTGRFTDGRTVADFISQFIGIGLQQPYLEAQIAMMNGSRKEYPSNGLNFASAGSGVLQGTNKDWGVLPIQEQLRQFKTLIEEKAINRSVVERSLFFLESGSNDIFNYFLPLDTPKLDPDAYVEAMIKEVTNLTDQIYKVGARRIVVFSLGPVGCVPARDLLPAAPINRCYGKMNAMVKKYNKALESLVNDISTRHPGAIGVYGAVYDTVHHIRAAPTRYGFSNVNSACCGDGPLGGQVQCGKEGYKICQNPQGFLFWDYFHPTQHTYELISKALWEGKKSRIRPINLKTLTNLTLALV
Ghe12G24260	GheGDSL91	386	5.83	42900.4	MATLFSTHSSSQNILITFTIIFLTSSLLPSSSGITETDQRRPFKKIYAFGDSFTDTGNTGSLTGPNGFVHVSNPPYGTTFFHHPTNRYSDGRLVIDFVAQSLSLPFLPPYRNRKANRTYGVNFAVAGSTAINHAFFVKNNLSLDITPESIQTQMMWFDKYLESEGCKDPESDQCKEAFDDALFWVGEIGVNDYAYTLGSTVSGDTIRKLAINSFTEFLQGLLKKGAKYVVVEALPTTGCLPLAMTLAPSDDRDDIGCVKSVNNQSNAHNLVLQSKVSDLRQQFPQAIIVYADYWNAYRTVMQSPEKYGFKESFKACCGTGEPYNFEVFNTCGNPSVTACSNPAQYINWDGVHLTEAMYKVVADMFIDGNLCNPPFKTLLERKLRQP
Ghe12G30110	GheGDSL92	374	5.99	41441.5	MESFEVILKPICLVILIVLCLHAMPSSCNFTSFVFGDSLVDAGNNDYIFTLSKADSPPYGIDFTPSGGQPTGRFTNGRTIADIVGQSLGAKSFPPPYLAPNTEAQAILRGINYASGASGIMDKTGFFFIGRIPLGEQVSNFEQNRIYMVNAMGENYTRKFLKKAIFSLTIGSNDVLNYIQPSIPFLRHDKVSPTTFLDFMISNLTLQLERLHEMGARKFIVVGVGPLGCIPFVRALKLLRSGQCSSAVNALIQAYNQRLKELLSRLNQEMGPETIFVFANSYDVFMDIIANYHQYGLENANDPCCGGYFPPFVCFKSSDANTSALCDDRSKYVFWDAYHPTEAANLIIAKQLVDGDESVSFPINIRKLYNYNNS
Ghe13G00720	GheGDSL93	231	8.33	26129.2	MDYSCRLNGRVMKPLLVVIAADCFKKNGKALFMVGEIGGNDYNYAFLQRKTIKEVKTMVPEVVETIKQATKRVIRYGATRLVVPGNFPIGCFPVYLTKYQTNNATLNNFSIYHNDLLQKAIGELKEHPDVIVVYGDYYNAFLWLLSKGDVLGFDPTSLQKACCGIGGDYDYGLSSWCGDPKVPICENPNQRLSWDGVHLTQRAYELMATWLVRDMYPKLQCEYIVSYSSAV
Ghe13G00740	GheGDSL94	373	5.53	41680.6	MASSKSSPPGFVFSILIIFSFFNFITCNNHHILSSCNFDAIYQLGDSIADTGNDVQDNPSSKFARLPYGETFKKATGRCSDGLLMIDYIALSAGIPFLDPYLNKDGIFDYGLNFAFAGATAMSAEDLAKWNVSFVPTGISLSRQLDWMFSYFNTTCHGNKALFMVGEIGGNDYNYAFLQRKTIKEVKTMVPEVVETIKQATKRVIGYGATRLVVPGNFPIGCFPVYLTKYQTNDATAYDELHCLKELNNFSIYHNDLLQKAIGELKEEHPDVIVVYGDYYNAFLWLLSKGDVLGFDPTSLQKACCGIGGDYNYGLSIRCGDPKVPVCKNPNERLSWDGVHLTQRAYELMATWLVRDMYPKLQCEYIVSYSSAV
Ghe13G11390	GheGDSL95	141	4.43	15180.2	MASSASLMVLALLMASIAAIAEARAFFIFGDSLVDSGNNNYLETTARADSPPYGIDYPTGRPTGRFSNGLNIPDLIGKQIGLSESPLPYLSPDFNGKKLLLGANFASAGVGILNDTGVQFICREFYLNYNTFEVFIFDTYA
Ghe13G11570	GheGDSL96	157	4.85	17158.5	MANSMVLVSLMALGLLMVFSTTTQVEAAARAFFVFGDSLVDNGNNNYLATTARADSPPYGIDTPTRRPTGRFSNGKNIPDFISDALGSEPTLPYLSPELRGEKLLVGANFASAGVGILNDTGIQFINIIRMFRQLQYFQDYQTRLAELLGNDEAQRI
Ghe13G14910	GheGDSL97	380	7.97	42436.7	MAPKPYIFLVIALLFIFLPLTTSIHFKLPAIFNFGDSNSDTGELVAAGFYSLEPPYGRSYFTKPSGRYCDGRLIIDFLLEAMDLPFLNAYLDSIGRTSFRKGCNFAAAGSTIEPPTARAVSPFSFRVQVAQFIRFKHQVLRLMAKGKKLHKYLPDEDYFQNGLYMFDIGQNDLAGAFYSKTFDQILALIPLILTEFETGIKTLYDQGAKNFWVHNTGPLGCLAQNVAKFGTDPSSLDELGCVSKHNQAAKVFNLQLHTLCKKLQGRYADSNFTYVDIYTIKWNLIANYSKFGFDQPIMVCCGYGGPPLNYDSRIGCGKTEVLNGTTMTAKACSDSSEYVNWDGIHYSEAANQYVSSQILSGKYSDPPFSDKMPFLLGLKF
Ghe13G16230	GheGDSL98	386	9.28	43155.8	MGISAYSRARSYPNMKTVGELSLLVCLIIVFFNGRGWSQRLPRPRRQQSQVPCFFIFGDSLVDNGNNNGMLTLARANYRPYGIDFPQGTTGRFTNGRTFVDALAQLMGFTRYIPPYSRARGPELLRGVNYASGAAGIRDETGDNLGAHSSMNGQVANFANTVIQMRRLFRGDTNALSSYLNTCIYYCGLGSNDYLNNYFMPNFYTTSSDFTTKAYADALIQDYTRQLTQLHSLGARKVIVTAVGPIGCIPYQLARYHGNSSRCNENINKAILLFNSELRKLVDRFNGGQLQGAKFVYLDSYKSSNDLYQNGTAYGFEVIDKGCCGVGRNNGQITCLPLQQPCADRRKYLFWDAFHPTELANVIFAQSSYQSQSYTYPVNIQQLATL
Ghe13G18670	GheGDSL99	349	5.11	39325.6	MACKLVTLFFFVNLLMQIPKVRATVPAIIVFGDSTVDPGNNNQVSTVLKSNFEPYGRDYYGGQPTGRFSNGRIATDFISEALRIKPAIPAYLDPKYDIEDFATGVSFASAGTGYDNATSDVLSVIPFWKELEYYKEYQNKLRKHLGKDEANQRFSESLHLISIGTNDFLENYYILPTRSSEYSVDEYQSFLIGIASNFVRELYKLGARKVVIGGLPPMGCLPLERTTNMFFGSDCINEYNDVAKDFNKKLQGAVTELKQELGGIHLVMSSPYDKLMEMIRNPSHFGFEDAETACCGTGFFEMSYLCDNMNPFTCSDANKYVFWDAFHPTEKTNAILADYVVKTTLAEFR
Ghe13G18750	GheGDSL100	366	8.04	40250.3	MKSMDSRRVLVGRNIMFFFLICVLGWSLKLSEAQMVPALFVFGDSQVDVGNNNHLFFSIAKANFPHNGVDFPTKKATGRYSNGKNAADFLAEKLGLSSSPAYLSLSSNTHASYMNGVSFASGGSGILNTSSQVLGQSIPLSDQVNNFLSVHKVMLQKMGTDGLEKHFSKSLFAIVIGSNDILNYFESEDEKDTPEHLVNLMVNNLKAEIKKLYGFGARKILVSGVGAIGCVPAQRAKHSTHECNEEVNMWVVKYNEGLKEVLKGLKSELPGLNYAFLDLYGIMQKVIRDPSAHGFKEVRAACCGLGELRAKIPCLPFSSYCPNRADHVFWDLYHPTEAMSRIVADTVFDGPSEYCVPMNVRQLIAA
Ghe13G23020	GheGDSL101	148	4.4	15863	MESSVVVPWLILGVLMAISSTQVEAAARAFFVFGDSLVDNGNNNYLATTARADSPPYGIDTPSRHPTGRFSNGKNIPDFISDALGSEPTLPYLSPELKGDKLLVGANFASAGIGILDDTGIQFVCPQFSFSLILSFSNPFTVYVYITF
GheUnG12600	GheGDSL102	355	7.51	39004.7	MELKQMAPSIHILWLLSIQFLVLVNGGKIPAIIVFGDSSVDSGNNNYIPTVARSNFQPYGRDFNGGRPTGRFSNGKITTDFISEAFGLKPAIPAYLDPSYSISDFATGVTFASAATGYDNATSNVLSVIPLWKQLEYYKNYQKKLRAYLGDRKANGVISGALYLISVGTNDFLENYYAIPGRSSEYTIEEYESFLVGIAASFTEKLYELGARKISLGGLPPMGCMPLERTGNLMGGSECVDSFNNLAADFNGKLNALVIKQNKKFHGMQMVFSDPYGILMKIIQKPAVYGFEVTAVACCATGMFEMGYACSRRNPFTCSNADEFVFWDSFHPTQKTCSIIATYIVQNALAKFLSL
GheUnG13640	GheGDSL103	354	5.41	38939.4	MGTIRNKLIIICSILSHILAKHIGLAYNISAFFVFGDSLVDGGNNYYIDTLAKPEYPNGIDFPKGIPSGRYTNSRTIADIEIGFIDYAPPFLAPNTTGDMILKGVNYASSGAGILQATGAFFGERINMDKQVDYFAKTREDIISRIGATAAQALLRNSLYFLGIGANDILFGELRSVLGTNDYVDEIISNFKSQLTRLYNLDARKIAVLNAPKVGLIPFERDVHLCGQACVSLLNRMAMLYNSKLKNLLEDLTENLPGSTFAYIDYYAVTEDIINNYRSYGFENDDHACCEVIGAHGGLIPCISSSRVCPDRSKYIFWDPFHPTDSAVVIGAKYALDGGLEYVSPINIRQLANS
Gar01G09470	GarGDSL1	367	8.69	40891.9	MDDGRRFRVKNFLLFLLFFCLLSLRMEFSRAQMVPAVFVFGDSLVDVGNNNYLPVSIAKADFPHNGIDFPTRKPTGRFSNGKNAADLLAEKLGLPSSPPYLSLLKKTDESSYINGVSFASGGAGIFNGTDQTYGQSIPLLKQVDNYIVVYKSLVQQMGSPGAEKHLSKSLFTIVIGSNDILDYFGSSDLRKKSTPQQFVDSMANNLKGQLKRLYETGARKFVLTGIGAIGCIPAERVKNKTHECNEECNFWSVKYNEELKAMLKGLKSELQGINYSYFDTYSIMQNVIQKPSSYGFNEIESACCGLGDLKAKVPCVPISKYCSNRKDYVFWDLYHPTEATATIFVHTLFDGPSQYCIPMNVRQLVSA
Gar01G09760	GarGDSL2	349	5.05	39440.9	MAIKVFSFFFFVYLLVEMREISAMVPAVIVFGDSTVDPGNNNQISTVLKSNFAPYGRDYFGGQPTGRFSNGRIATDFISEAYGIKPAIPAYLDPKFDIRDFATGVSFASAGTGYDNATSDVLSVIPFWKEMVYYKEFQDKLRGYLGNDIANHHLSESLHLISIGTNDFLENYYTFPTRSSEYPVDKYEIFLIGIASNFIRELYNLGARKIAISGLPPMGCLPLERTTNIMHGSACIEEYNDVAKDFNQKLQDSVTELNRELGGIQLVMSNPYYKLLEMIQNPILFGFENVATACCGTGYFEMSYLCDRMNPFTCSDANKYIFWDSFHPTEKTNFILADHAFKTTLTVFR
Gar01G22750	GarGDSL3	367	5.89	40853.3	MPTSKLFIMLAVLICMAPINTCSSAAASTASLTTRPPSPKFPAIFVFGDSTVDTGNNNYVKTIIKANLPPYGENFPGHIPTGRFSDGKLVPDFLASFLGFKDDVPPFLKPNLSENELRTGVTFASAGSGYDYLTSSLSNAIPVSKQVEMFKSYINKLMGIVGKDKANNIIGEALVLISAGTNDFVFNFHDIPTRRLEFDIVGYQHFLLQKLEDFLKELYELGCRKMMVAGLPPIGCLPIQMTAKFQIPTNRKCLEDQNSDAESYNKKLAKLLPELQANIPGSKLAYTDVYEPLFDMINYPQQYGFVEIKRGCCGTGYIEALFLCNPMTPVCRNPSEFLFWDSIHPSQQTYIYLANYIIQEVLPLFDK
Gar02G02420	GarGDSL4	352	5.78	37839.8	MRASSEFLATLVLVLVSVSSVAHGDPLVPALIIFGDSVVDVGNNNNLNTLIKSNFPPYGRDFVTHRPTGRFCNGKLATDFTAEYLGFTSYPPAYLSRDAIGNALLTGANFASAASGLYDSTANLYRAITLTQQLNYYREYQAKLVNMAGNDGASNIVSGAIHLLSAGSSDYIQNYYINPLVNRIYTPDQFSDILIRSYTTFIQNLYGLGARRIGVTTLPPTGCLPAAITLFGAGSNQCVARLNQDAIAFNNKLNSTSLSLQDRLPGLKLVVFDIYQPLLDMVTTPSDNGFFESRRACCGTGTLETSLLCNSRALGTCSNATSYVFWDGFHPSEAANQVLAGDLLAQGVPLIS
Gar02G02830	GarGDSL5	357	5.89	39980.2	MDAQSFLFSVFCFLFYFLSGEPQVVEGTRLSWTSSPFGFKPKMLFAFGDSYADTGNTKIAVTRSWHFPYGITFPGKPSGRFSDGFVSTDFVAGYLGMKTPIPYRWRKELSGRVKYGLNFAYGGTGVFDTLVAEPNMTTQIDFLQQLINDSVYTKRVLRTSVAFVSLAGNDYSYYLETNGSFTAFPGFIQSVVDQLTVNMKRIHDLGVRKIGVMSLIPLGCTPQNTAASSFERCNETENDLVMLHNNLLLQAVNTLNQQTNSTLFFIIDLHNAFSTVFNGTEIHQGSPTFENPFEPCCFGVTEGFFCGSVDENGEKKYTLCSNPKTKLFWDGNHPTSEGWRAIYSTPAFQNTLKQFID
Gar02G07440	GarGDSL6	354	8.7	38553	MAKGLAFVALSLIIGVLQSANAEVPAIFILGDSTVDVGTNNYLPDSNITANFPHNGVDFPFQRATGRFSNGLNTADFLAKYFGFKRSPVSFLSLNGTLAIKKRKFRGVNFASAGSGLLDITGQTSTQKANVVPMGEQVYQFSMVYNDLVASKGTSEAQNFLAKSLIFISVGSNDIVGNHYSKNPIPKEQFIPNLAVVYEKHLRNLISFGARKFGVISVPPVGCCPSQRVSANGECLKELNDQAEAFFSTMDTLMRNLSYENKDIKYSLGNAFNITKPIIDNPQNSSFTDVKNACCGNGTLPCTPLASLCSNRHKYLFWDMFHPTQDACRLVASILFIGDSRFATPINFSQLAEA
Gar02G10750	GarGDSL7	2356	9.12	233972	MMISKHFFHVLSIVLFLSFSFPYAHFTEIDQDSTNLHPLPVSLGSSSFSSSGSFKHSSSSHASHSFKSSHSLKSSENHGDASGHGSSSISHSSSASGSSSHSSSSSHSGSFKSSGSFKGSSSPIDSNNSKDSGLGHGDSSSSTTSSSLSGSSHSKSSNSLSHSSSSSHSGSWKGSSSFGDSNNSKDSSLGHGDSRSSATSSSLSGSSHSKSSSSLSHSSSSSHSGSWKGSSSFQDSNKPKDSSSAMTSHSSLGSGDNFSNSKGSDSSKTSKSGNSSSLSGSINSMGSNSSKTFNSALGSTTSNSSKSSRSNNSKDSSSATASGSSSSLGSSKSKASGLSAHSSFEKHGGATGHGSSSLSHSVSASGSSSHSSSYSHSSSSSHSSSFKHSNSGSSRSFTN…
Gar02G11030	GarGDSL8	386	6.66	42562.1	MAFDGSSIIVMAISCVFLVNLTSSLVLAKGPCQFPAIFNFGDSNSDTGGLSAAFGQAPPPNGMSYFGHPAGRYCDGRLVIDFLAESLGLAYLSAFLDSLGTNFTHGANFATAGSTIRPQNTTLHQSGFSPISLNVQFYEFHDFHVRSQIVRKRGGVYETILPKEEDFSSALYTFDIGQNDLTSGYFLNMSVDEVKAYVPDVLNQFHTIIKDIYDVGGRYFWLHNTGPVGCLPYVMERIPVLAGQIDRYGCASPFNEVAQFFNQGLKKTVQQLRKDLPHAAITYVDVYSVKYSLISQGRNHGFNQPLRTCCGHGGKYNYNKNLGCGGKVHKQGKDVLVAAPCQDPSTHVNWDGVHFTEAANRYIFERIVDGSFSDPPRPLNMACYRN
Gar02G20570	GarGDSL9	282	6.73	30557.9	MVLNCHVNETALVLPKNVTVSAVFVFGDSIVDPGNNNNLPTIAKGNFLPYGRDFKDGPTGRFSNGRVPSDLIAEEFGVKGLVPAYLDPKTQLQDLLTGVSFASGAAGYDPLTAKTANVIPMSGQLELFKECIKKIKGGVGEERAATIISEAIYIVCTGSNDISNTYFSTPFRRPHYDINGYAEFNARYANQFLQDLYGLGARRIGLLGLPPIGCVPSQRTIGGGKNRDCYEAENQLAIAYNAKLSGVIDSLKAVYTLPDTKLIFLDIYYPLLSLIQNPAKYA
Gar02G20860	GarGDSL10	363	5.62	39536.2	MAKTCFHGVFVSIAVTSLLLLQAGAPSPPPPAVYIFGDSTLDVGTNNFIPESAARADFYFNGIDFPYSKPTGRFSNGLNTADQIVRLLGLKKSPPPFLYLVNDPSNFQKNILQGANFASGGSGVLRDTGKAKRVIPLEEQIQHFSTIRSNITNMTGSEEATDKILSKAFILISIGSNDMFEYLLNLSKPMSLAEFNATLISTYEYHIKTLYELGARTFGILTVPPIGCTPFARAVFTGNNSCFEPAQAMAVQFYFDVGSSLEQFSSTVQDMKYSVGNTFLMTRVLTGDMLAFGLKNIAAACCGNGTYGCNQTASFCSNRDEYLFWDQFHPTQRASELVALTLFGAAEPIMVPMNFSQLLGVNI
Gar03G10270	GarGDSL11	387	8.76	42790.6	MAFGLSSIFVITIFAISLTNLAPVSLVLARKPCRFHAIFNFGDSNSDTGGLSAAFGQAPPPNGFSYFGAPAGRYTDGRLLIDFIAESLGLPYLSAFLDSVGTNFSHGANFATAGSTIRPQNTTLQQSGFSPISLNVQFYEFNDFHARTQVVRKRGGVFEILMPKKEHFSNALYTFDIGQNDLTAGYFSNMSTDEVKAYVPDVLNQFQTIIQYIYNQGGRYFWIHNTGPVGCLPYVMERIPVLAGQIDDYGCASPFNEVAQFFNRGLKKIVEQLRKNLPHAAITYVDVYSVKYSLISQGSKQGFKHPLRTCCGHGGKYNYNKNLGCGAKVNKHGKEVLVGAPCKDPWTYVNWDGVHFTEAANKYIFERIVNGSLSDPPTPLNMACYRN
Gar03G10280	GarGDSL12	1224	6.91	134827	MSKPWGGVGAWAAEAEREEAEEREAAEAAAAAPTAESRSFPSLKEAVSAKRKSKKMTLSEFTMGTYSSSAGAGVGGGARVTDYNKLTPEEMMLLPTRPKERTPEEMQYSRLGGGFSSYGRSGPSAGRIMRERDGSDGSWGSGRRQYGGFDEERRGPPSRVSDFDQPSRADEVDNWAISKKTTPSFDSGRPNRYGGLGTGGGGGNSKADEVDNWTAGKRPIPARPSSFGSGFRDSGPEPDRWTRGGGGSGFREERPRIVLDPPRGEVNETVVKTNKSNPFGAARPREEVLAEKGLDWKKLDSEIEAKKVTSRPTSSHSSRPSSAQSSRSEGPQLQGIENVLKPKPKVNPFGDAKPREVLLEERGQDWRKIDLELERRRMDRPETEEEKILKEEIDNLKKE…
Gar03G10710	GarGDSL13	492	8.63	53041.1	MTISKYSFHVLFLVLLVSFSFSYAHFRHITPKEIDPKSFNSHSSPLSPSLTSKGSGLLSGSSSSRDSSLFDNLSSSNASGSSKISDSSSVSTNSKGFAFSGSFRGSGLLSASTNSGASNNKEFNINLKANLSGCFSKVFAFGDSYTDTGNARLIGILKSFVGAVLTGRVSQGGNSNFKLGGRSSNGRMVVDFLCDSLNIPTPIPYKAISSDFDFDSNSGVNFAVGGATSLSGDFFVNHKIGHTLMWKGIPLGFQTQIEWFNHFVTRIACKRKTEEECKAEMGKHLIWLGQMGVDDFARVIGSSVSMRWLTDITINHISKILTTLLDSGGKFVVVQGLPPVGCCPLSKLLTPQSEKDEMGCSLVINRAVMAHNELLQKTLEDFRVRHGTEVTISYADYFN…
Gar03G17790	GarGDSL14	362	7.54	39862.6	MDILIKPTLKLFISFAILMVQYGNAERVPALFVFGDSLVDVGNNNFLNSIAKSNYFPYGIDFNMQPTGRFCNGKTFVDIIGEMLGVPYPSPFADPNTAGVKLLGGVNYASAAAGILDESGQHYGERYSLRQQVLNFETTLDQLRTMMGHDNLTSFLAKSIAISVFGSNDYINNYLMPSIYSSSFNYNPAQFSNLLLNRYAPQLLTLYNLGIRKMFIAGIGPLGCIPNQRATGQAAPGRCVDYVNDILGTFNQGLKSLVDQLNKRPGAIVTYGNTYGAVGDILNNPSTYGFNVVEKGCCGIGRNQGQITCLPFAYPCTNRDQYVFWDAFHPTQAANVILARRAFYGPPLDTYPLNIQQMTLIH
Gar04G06540	GarGDSL15	378	8.31	42167.9	MMGFSWKLFYLFGILFWGFSQRWRTVESNGGSFSCGYPAIYNFGDSNSDTGGISAAMFEILSPNGETFFGHPAGRACDGRLIIDFIAENLKLPYLSAYLDSVGTNFRHGANFATGGSSIRPPGYSPFNIWVQISQFIQFKARTTSLYNQLTLNRRNPLTISNLPRPAEFSQALYTIDIGQNDLAHGFQYTTVKQVLASIPDIIGQLPQVIHTLYNEGARFFWVHNTGPIGCLPVSVLYEISKPWNLDKNGCVRLQNEVAMEFNRQLKDMISQLRAQLPFARFTYVDVYSAKYTLVSDAKNLGFVEAVNFCCGNCTKKGMANGTVYGNPCNHPSKHISWDGIHYSQAANMWVAERILNGSFSDPPLSIQSACHNQTTIL
Gar04G08720	GarGDSL16	334	7.53	36689.4	MSSSKSNLFMVALLLVSMTIINTCGASASTNPKFPAIVIFGDSTVDPGNNNYIDTIFKGNIAPYGINFPGHVPTGKFSDGKLVTDFVASSLGIKDVVQPFLDPNLTNDDLRTGVSFASTNSGYDDLTTLLSNVITVSRQVEMFRSYIEKLKGIALVVVSAGTNDLIFNFFDLPTRRLEFDISGYQSFLLQRLFVAGLPPVGCLAVQMTVRLENPMNRQCLENQNSDARSYNKKLVKLLPKIQVELPRSKLVYADIYQPLMDMITHPQQYGIVETTVGCCGTGVLGLSLFCNSVISACGNPSQFVFWDSVHPTQKVYQQLAKYIVKEVVPKLLPN
Gar04G12530	GarGDSL17	338	9.11	37493.5	MNYVGEEQHVVEGSRVWTFGFRPKMLFVFGDSYADTGNNRKALASSWKLPYGITFPGKPAGRFSDGRVLTDFIAGYLAIKTPVPYRYRKELGGRLKYGLNFAYGGTGVFDTPAPEPNMTTQIDFLQQLLNDSVYSKRALKTSVALVSLAGNDYSNYIATNGSTAGFPVFIGRVVNQMKVNLKRIHNLGVRKIAASALQPLGCLPRSTAQFSFEQCNESENALVGLHNQLLAQAVNDLNKETNSSSFFVLDIYNAFWNVFNQKQAHQVSPTFVNPFEPCCVGVSAAFSCGSVDENGVKQYTLCSNPKSKFFWDTVHPTEQGWRAVYSTPALQSSLKQFW
Gar05G00230	GarGDSL18	332	4.65	36068.2	MQCKSMEPQVPCYFIFGDSLSDNGNNNNLATEAKVNYWPYGIDFPKGPTGRFTNGRTMQDIIVQLLGFQEFIPPFATSRGQEILKGVNYASGSAGILNDSGQHLLNCAGCSNKHEHAVQIGSNDYINNYFKPEMYNSSHLFTPEQYAAYLIEQYSRQIKTLYNNGARMFALFGLGAIGCTPNAMAVHGTNGSACVEKMNTAAQLFNERLVPLVDELNSNFTDAKFTYLNPTGASAANSLGFTVANASCCEIGSGGDLCIPGSEPCGDRSQYVFWDAVHTSDAWNEVIAVEAYDSESKAIAYPFNVQKMAQLPNNNDADGDICEMGENSGVTV
Gar05G04880	GarGDSL19	369	6.53	41385.1	MVNLSASYISFLLCFTCINLISSHYLPENHVALFIFGDSLFDPGNNNYINTTADFRANFYPYGETFFKYPTGRFSDGRLIPDFIAQFAGIPIIPPYLQPGKRKFTDGVNFASGGAGALVESHQGFVVDLETQIKYFNKVEKSLRQELGDAGAKKLLSKAVYLISIGGNDYLTKNSSVSDEEFVSTVLGNLTVALKEIYKKGGRKFGFPNLLPLGCLPYMKAQSGGYCIDELTDIAKLHNAELLKTLVKLQNQLEGFKYASYNLYQPFTERLNNPSKYGFKDATTACCGSGPYRGVYSCGGKRGIEVYELCDKPGDYFFFDSYHPSEKAYRQFAELMWAGNTDIVWPYNLKMLFQDNAFYCTDQFSISMP
Gar05G13830	GarGDSL20	356	8.65	38491.9	MDGYYSRRVIMFVVFAFAAINRGYGQESTTLVPAIITFGDSVVDVGNNDYLPTIFKANYPPYGRDFANKKPTGRFCNGKLATDITAETLGFTTYPPAYLSPEASGKNLLIGANFASAGSGYDDKASMVNHAITLTQQLEYFKEYQAKLAKVAGSTKSASIIKDALYVLSAGSGDFLQNYYVNPLLNHAYTPDQYGSFLIDTFTNFVKNLYGLGARKIGVTSLPPLGCVPLARTLFGYHEKGCISRFNTDAQQFNKKLNAAAANLQKQHPGLKIVVFDIFKALYDIVKSPSNYGFVEATKGCCGTGTVETTAFLCNPKAAGTCSNASQYVFWDSVHPSQAANLVLADALIVQGIALI
Gar05G14670	GarGDSL21	364	8.45	40676.6	MARLVLLWCFFIFTATSVNLVCSRSPQKYHTALFVFGDSLYDPGNNNYIDTLIKANYYPYGETFFKYPTGRFSDGRIIADFIAQFANLPLIPPYLQPGNHEFTYGVNFASAGAGALSETYQGFVIDLKTQLGYFKKVVKLMRKELGDAEATVIFSKAVYLINIGGNDYISFLTSNSTVFQSSSKQEYVAMVMGNLTETIEEIYKKGGRKFGFLNMGSLGCVPSMKALAPGNTTGSCFEQVNEIAKLHDAALPKALEELETKLVQVKYSMHYLNISYSKRRNNPEKYGFKEANMACCGSGPYRGMFSCGGRRGVTKYELCSDPNDYLFFDSDHLTEKANKQIAQLMWSGTPNITGPYNLKALFEV
Gar05G14680	GarGDSL22	364	8.63	40708.4	MASLRLFLCFFLFTAISVNIVCSRSLQKDHIALFIFGDSVYDPGNNNYIDTTARANYYPYGETFFKYPTGRFSDGRLTSDFIAEYANLPLIPPYLQPGNHEFTAGVNFASAGAGALSETNQGFVIDLKTQLSYFKKVAKQLRQELGDAEAMAFLSKAVYLINVGSNDYVLPFTTNSTVFQYFSKQQYVGMVIGNLTETIKEIHKEGGRKFGFRNFGSMGCIPLLKALVPGNTTGSCFEQANELAKLHNAAFTKALEEMEIKLVQFKYSMHHLNIYLSELTKNPRRFGFKEVNKACCGSGPYRGISSCGGRRGVTEYELCSDPTQYFYFDSSHVSEKANRQIAQLMWSGPPNITGPYNLKALFQP
Gar05G14690	GarGDSL23	377	9.4	42771.1	MARLSSFFIFSFFLQVALFATCCRGELKEQQHQLPKKHVPFFIFGDSILDAGNNNYINTSTLDQANFWPYGLTFFNYPTGRFSDGRLIPDFIAKYAKLPLIPPFLQPGFRQYYLGVNFASAGAGALVETFQGFVIDLKTQLRYYYKVDSWLRHKLGNDEAKATMSRAVHLFSIGTNDYASPFLTNSTILNNYNKSTYVGMVIGNLTTVINGIYKRGGRKFAFINLPDLGCVPGMRIIKSGNNGSCFEEVTRLASLHNKALSKLLYGLEKRLKGFKYSLFDLNSNLRQRMEHPSKYGFKEGETACCGTGEYRGVLSCGGKRPVKEFQLCKHPQKYVFWDSLHLTESTYKQLADQMWGGTTSDSHDVGPYNIKQLFRIH
Gar05G15120	GarGDSL24	512	7.13	57564.2	MCSAKEVPAIFAFGDSLYEVGNNFYLDTLAKPTLPNEEELGFTNYTPPYLSPQTTGDVILKGVNYASSGSGIFNSTGSKFGDHICMDEQINNFEKSRQDIVSKIGAAAARKLLRDALYFIAIGANDIMLLSSNVSSSHVENIKYLDNMIFKFKSQLMRVYNLDARKIAVTSAAPLGCIPFERDKFSIDDCVPHVNELAKLYNVRLKILLSELTKHLAGSIFIYMNSYTTLEDVLQNYKSYGFMNADSACCRVYGKHGEKPTNESFLREEYEKQRASEIPDLSLEPIFLRKMVHKSLIYAFVSRGEVILAEYTEFSGNFNSIAFQCLQKLPSSNNKFTYNCDGHTFNYLVDNGYTYCVVADESAGRQVPIAFLERVKEDFVSKYGSGKAATAPANSLNKE…
Gar05G15930	GarGDSL25	364	6.58	39780.6	MGKWCGVFGVAALLLVLSVCLGVRGAPQVPCYFIFGDSLVDNGNNNQLSSLARANYLPYGIDFPNGPTGRFSNGKTTVDVIAELLGFDNYIPPYSTASGRQILGGVNYASAAAGIREETGQQLGARISFSGQVRNYQRTISQVVNLLGDETTAANYLSKCIYSIGLGSNDYLNNYFMPLYYSTSRQYTPEQFADVLIQQYTEQLQALYNYGARKFALIGVGQIGCSPNELAQYSGDGKTCVERINAANRIFNDKLKGLVDQFNNDNSDAKFIYINAYGIFQDITSNPATYGFKVTNAGCCGVGRNNGQITCLPAQTPCPNRNEYLFWDAFHPTEAANVIIGRRSYSAQSSSDAYPIDIRRLAQL
Gar05G16400	GarGDSL26	379	7.82	41381.8	MASVYSLCLSKQQLIGILLIIIFFSSSTAKGCYKSIISFGDSLADTGNWVILLQQNKPTPAFPPFGGTYFNRPTGRCCDGRLIVDFFAQKLGLPMVPPYFRDANCSNCRKFRKGVNFAVVGATALDNAYLARKGIINELTNVSLGVQLGLLKTLLPSLCSSSSACNEFLKNSLILMGEIGGNEFNLAFIQGISTEVIGGLVPEVIKAISAAIGELIELGAMTFVVPGTIPLGCLPVLLTRFQTPNKQAYDRYGCLIWLNDFAHYYNEYLKKELESMRRLHPRINIIYADYYQASMPLYLSPRSFGFKSTLTACCGGEGPYNVNVTLSCGDPGTKSCDDPSSYVNWDGAHFTDEAHRVISNGLLDGSCTIPRFEFPSCAS
Gar05G16560	GarGDSL27	365	8.76	40595.8	MAQNMARRRVVLVQILALALAAVMPLLSGGVDIQQVRVLAAKFNVTCVVVFGDSSVDPGNNNYIATPFKGNFLPYGKDFFRGHPTGRFSNGRLATDFIAEALGYTDEIRPFLNKRLRPVDILHGVSFASAASGYDELTANLSHVLPVSKQLEYFREYKMRLRQLVGARKAENIIKNAVAVMSMGTNDFLQNYYLEPIRPKQYTLEEYQNYLASCMSDDVKTMHSLGITRLVVVGVPPLGCMPLVKTLMNQETCVEKYNNFSSSFNSKLQFKLEVARTTLGMKIGYVDAYGIFEDAVNNSKKYGFIEASKGCCGTGTIEYGDTCRGMSTCADASKYVFWDAVHPTERMYEIIAGQAIDSLRKQLMA
Gar05G16570	GarGDSL28	350	6.1	39133.8	MSFFVAHAEGLLTPRPFNNKITAAFVFGDSTVDPGNNNYVKTLFRGNFPPYGKDFRDHVPTGRFTNGKLSTDLIVSYVGIKEYLPPYLDPNLSIEELMTGVSFASAGSGFDPLTPQISSVISLPKQLEYFKEYKKRLQSAIGNRRTEAIIKEAVFLISCGTNDFVVNYFTLPIRRKSYTVSAYQQFVLQSFKQVLQDLWDEGARRIAVTGLPPMGCLPAVITLYSKNAILERGCIENLSKVGMEYNQMLQNELNSMQGRLAHLDAKITYVDIFTPLIDMIQGLGKHDFDEVSHGCCGSGYLEAGFLCNPGSFVCNDASKYVFFDSIHPTEKTYINLFMASRPVIDSFIQD
Gar05G19350	GarGDSL29	990	6.94	108536	MQQGDYSSYYQFPYLSNPNSNPNPNPNPNPVPSEFHQAPYASAPPFSSGYASSDYSVYPPNYPPYSQNLDAAPPTASAYTPPPSATTTPPAPAIAPQSSFNQQPMAPPSATAAPSFPPYDSHVPYQPPASQPPYFQQYDQHQTASSYGPAPPNPNPNPTPNPSYYSNPYGQVGSSVSAVHPAYENAYDNSMKFDHGGGSYFDDKYGGGYNLNRSDLGSDLYGKRSDSYSRYGDDGGYGDGVYAYEGGKAEPYGARGTAPKSSTWVQFDDYGRSINIPSGKDSSGGSGSAAGKILRAVPKDDTQQDVKSGVQKFRVKLLSESGAHGPMDVLCQIGLDGIRMLEPSSSRILRIYPLENITRCEVLDSSTFAFWSKSSVDIEPRRIRLQSNSYTTNTLLDIV…
Gar05G23620	GarGDSL30	371	7.12	40774.9	MATSLCTHVPALFLLLLLVSAPCNAGILRTCKFDAIYQLGDSISDTGNLIREHPFSPFARLPYGGTFFKHATGRCSNGLLIIDFLALSAGIPFLQPYLNSNALFTRGRGVNFAVAGSTALPVETLADNGVVAPVTNSSLSRQLDWMFTHFNGICHDEDDCLEKLKTALFIVGEIGGNDYYYALFQGKSFDQVRSMMPLVIQAIKDAVTRVVGYGATRVIVPGNFPIGCFPVHLTVFRSNDSDAYDGFNCLKDLNNLSSHHNGLLKQAIKELRKELPHATILYGDYYNGYMRLLNKAKFLGLDPNSTQKACCGIGGDYNMELNKMCGAAEVGVCKNPDEYISWDGVHLTQKAYQLISGWLIHGVYWKLRCGV
Gar05G26380	GarGDSL31	383	8.73	42766.8	MESMRLFSMSGLFVLPLVALMIPASIGSGWQRCRFPAIYNFGDSNSDTGACNAAVAEIPSPYRQTFFKQPSGRASDGRLIIDFLAENLGLPYLSAYLDSIGTNFRHGANFATGGSCIQPACGYSPFNLATQVSQFIHFKARTTALYNQLCLNRKIPAHCIDLPRPDDFSKSIYTLDIGHNDLAYGYLQHRAEGRIRASIPNMLTLFSQAVHVLYSEGARIFWIHNMDPMGCLPFSVMMYQPKAHNVDRNGCVMPQNEMAKEFNRQLKDKVSQLRTQLPSAAFTYVDVYSAKYALISNAKQQGFVDPRTFCCGSYEHHGHHVDCGKKVNGTVYGSSCRYPSRHISWDGIHFTEAANLWVANRTLNGFFSDPPVSIDKACHRPQL
Gar05G27000	GarGDSL32	373	4.97	41028.8	MAMAMAKLWMYCLLVCLGMALNNVASAQGENPFEPDGGRRREMVPAMFIFGDSLIDNGNNNDLPSFAKANYFPYGIDFNGGPTGRFSNGYTMVDEIAELLGLPLIPAYSEASGDQVLHGVNYASAAAGILDITGRNFVGRIPFDQQIQNFQTTLDQLADNLGAIEAAEALGKCIFFVGMGSNDYLNNYLMPNFPTRNQYDGQQYADLLVQKYNQQLRTLYNLGARKFVLAGLGRMGCIPSILAQSTAGSCSEEVNQLVLPFNANVKTMMNSLNANLPGARFIYVDIAHLFEDIVANARTYGFSVVNRGCCGIGRNRGQITCLPFQTPCENRDEYVFWDAFHPTEKVNIIMARKAFNGDPSIVYPINIQQLANL
Gar05G29350	GarGDSL33	376	8.87	41101.5	MAKKAGKGFILVCLQLLLCFSQLNCIRAKGEDGSDDEIKGMFVFGSSLVDNGNNNYLENSTAKADFLPYGIDFPKGPSGRFTNGKNVIDLLGEMLKLPCLIPPFSDPSTKGSKVVHGVNFASGASGILDDTGFLAGQVISLNQQIRNFETVTLPEVKKQLGVNRRENRKAMKKYMFIMGTGGNDYLFNYFVRKGEYNVSLETFTVNLTTSLSHQLKKLYRLGARKFVLMSVYPLGCSPMLNALRKDGCIEVMNQAAILFNDGLKSIIDAAKSDMPTSNLVLVNSYNIVTDIIQNPSSKGFKDANNPCCEVVPLTQLAGNGVSCKKGGRICMDRSAHVFFDGLHPTEKVNVEIAAKAFTSDLKTEVYPINVNQLAQL
Gar05G43970	GarGDSL34	399	6.93	44307.8	MATSSSCSSLKQHFLVFLIVIISSIINSPVNGCFTSIFSFGDSLTDTGNLLQISLSDSTKPPHSAFLPYGRTFFHHPTGRFCDGRLVIDFLAEALGFSFLPPFYGPQSGKWEKFQKGANFAVASATALNSSFLAEQGIHSVSTNISLGVEVNSFKHLLPSLCSSSSNCKELLRNSLIVMGEIGGNDYNHAFMQGKHIENIRKLVPLVVDIISSSINELIELGAVTFLVPGNFPIGCSPSLLTKFHGSEKDQYDPLTGCLTWLNQFSQHHNELLRKELENIRNLHPQINIIYVDYYKAAMRFYHSPKQFGFKETLKACCGIGGLYNYDPLIYCGYPPLKQSCNDPSSYISWDGIHYTEVVNKWLVHTAFEELMSTIPSLGSLRPSSTVNKLRILYPMFGV
Gar05G43980	GarGDSL35	399	7.91	44477.1	MATSSSCSSLKQHFLVFLIVIIRSIINSPVNGCFTSIFSFGDSLTDTGNLLEISISESTKTPHSAFLPYGRTFFHHPTGRFCDGRLVIDFLAETLGFSFLPPFYGSKSGKWEKFQKGANFAVASATTLNSSFLAEQGIHSVSTNISLGVEVNSFKHLLPSLCSSSSNCKELLRKSLIVMGEIGGNDYNHAFKQGKDIDNIQRLLPLVVDIISSSINELIELGAVTFLVPGNFPIGCSPSLLTKFHGSEKDQYEPLTGCLTWLNQFSQHHNELLRKELENIRNVHPQINIIYVDYYKAAIPFYQSPKKFGFKETLKACCGIGGLYNYDPLIYCGYPPLKQCCNDPSSYISWDGIHYTEVVNKRLAHTVFEELMNTIPRLRSLCPSSTVNKLRILYPMFGV
Gar05G43990	GarGDSL36	379	8.14	42143.3	MATCSSCWVLKQCLIVGFLFVIIVSIIQPVNGCFTSIFSFGDSLTDTGNLLEISLLESNKLPPSAFPPNGRTFFHHPSGRRCDGRLVIDFLAEALGIPFLQPSYTTKVGRLQKFQKGMNFAVAGATALNSSFLQENGIYNRSTNISLGDELNSFKHLLPSLCSSSADCKKLLRNSLIVMGVIGGNDYSHAFREKNNEAARKFVPLVVHTIASAIHELIELGAMTFLVPGNFPIGCSPELLTNYQGSNKDKYDPLTGCLTWLNQFSQHHNELLRTELEKLRNRHPDINIVYADYYNIAMRFYHSPKQFGFKETLKACCGIGGLYNYNSSRSCGYPPLKSSCNDPSSYISWDGIHYTEAANKWLANVVFEDLMKSITCVSH
Gar05G44010	GarGDSL37	310	5.98	34910.7	MDKVYMGIHAEALGLPFLPPYYRYKNGTSDKFESGVNFAVGGAGALNSSFPGIYNPNTNVSLVDEVNSFIQFLNLRTDFKQLLRNSLIVMGEIGGNDYTHAFKQGKSIEDVRNFVLPIVDSITSSINELIELGAVTFLVPGNFPIGCFASYLTLFQGSDKDQYDPLTGCLTWLNQFSQHHNQLLRKELEKIRNLHPDTNIVYADYYSTTLRIYNSPNKFGFKETLKACCGTGGLYNYNLSRTCGYPPLRRCCNDPSSYMSWDGIHYTEAVNRLIANVVFEELMNSIHSLNNLCPASTINELRMIYPKSEM
Gar05G44020	GarGDSL38	364	6.25	40621.2	MATCFSSSSSCFGDSVSDTGNLIEISNLEIGKIPHSAFPPNGRTFFHRPTGRFCDGRLVIDFLAEALGLPFLPPYYRYKNATSEKFENGVNFAVGGAGALNSSFPGIYNPITVISLVDEVNSFKQFLNLRTDFKQLLRNSLIVMGEIGGNDYSHAFKQGKSIEDVRNFVPPVVDSITSSINELIELGAVTFLVPGNFPIRCSASYLTLFQGSDKDQYDPLTGCLTWLNQFSQHHNQLLRKELEKIRNLHPDINIVYGDYYSTTMRIYNSPNKFGFKETLKACCGTGGLYNYNLSRACGYPPATQCCNDPSSYMSWDGIHYTEAVNRLIANVVFEELMNSIHSLNNLCPALTINKLRMIYPKSEM
Gar05G44030	GarGDSL39	469	5.58	51977.5	MTDIQVASLPQALFGRDILGAAKTRSGKTLAFVIPVLVKLHRERWGPEDGVGSIIISPTRELAGQLFDVIKTVGKHHNFSAGLLIGARKEVDSEKERVNELNILVCTPGRLLQHMDETPNFDCSQLQVLVLDEADRILDIGFKKTLNAIVWQLPKPIITISHVNGCSTSIFSFGDSLADTGNLLQLSLSESKKLFHFDFPPYGRTFFDYPTGRCSDGRLVIDFIAEEFGLPFLPPYFGGENGKPRNLENGVNFAVVGATALDDVFFKERGIHNPFTNASLGVELGFFKDVLPSLCSSSSDCKEFLKKSLIVMGEIGGNDYSHAFLQGKSTKEILHFVPLAVDTIASAITELIGLGAVTILVPGDLPIGCSPAYLTYFQGSDMADYDPLTGCITWLNQFS…
Gar05G44050	GarGDSL40	1063	7.91	119731	MRRPKSRAVRKQQKNNELQEIEILSEWIESQKPESGSNPLSLDPLKSKSPIGRIVDPESGAVLFSRYAGARKFCELPLSKRTKNGLEGGGFKKMTDIQVASLPHALCGRDILGAAKTGSGKTLAFVIPVLEKLHRERWGPEDGVGSIIISPTRELAGQLFDVLKTVGKHHNFSAGLLIGGRKEVDSEKERVNELNILVCTPGRLLQHMDETPNFDCSQLQVLVLDEADRILDIGFKKTLNAIVSQLPKRRQTLLFSATQTKSVQDLARLSLKDPEYISVHEKAVTATPSRLQQTAMIVPLEQKLDMLWSFIKAHLRSKILVFLSSCKEVKFVFEAFKKLRPGIPLKCLHGRMNQEKRLGIYSQFCESQSVLFSTDVASRGLDFNKAVDWVVQVDCPEDV…
Gar05G45960	GarGDSL41	358	8.34	39447	MDGNNFIFFLTICVLSWRMELLKAQMVPAVYVFGDSLVDVGNNNFLPVSFAKANFPHNGVDFPTRKPTGRFCNGKNAADFLAEKLGLPSSPPYLSLSTNNITSHLTGVSFASGGAGIFNSTDRVFGQAIPLSDQVDDFMSVNKILMKLGSSAAQNQTSKSLFAFVIGSNDLFDYFGSSKLRKQKTPQQYVDLMVTTLKQQLMRLYAVGARRFFSAGVGAIGCIPLERVKNKNHGCNAENNFWAVKYNDGLKAMLNELKSELQGFNYSYSDTYAIMQTITQNASTYGFNEIEAACCGLGELRARVPCLPLATQCSNRTDHMFWDLYHPTEATTRIVVDTLFDGPPPYSVPINVRQLVSG
Gar06G00230	GarGDSL42	356	6.5	39103.7	MPVPATALCLILVLFSTRNAGGVCLASNKITFPALFAFGDSIVDTGNNNKRFTIAKANIPPYGRDFPGGAATGRFGNGKVFSDLLAEGLRIKPLLPAYLHPVLQGEDLETGVSFASGGSGFDEFTVKLQNALSIKDQLNLFKECVRKLERGIGQEKANATISKSLFLVSQGNNDIAITYFLFHFLYDIDAYTTQLVNSASSFIKDMYELGARKFACLSLIPLGYLPISRTFGGGFQRNSVDWLTQAAVKFNSKLEHELNHLNSNLPGTRILYIDIYNPLVDLIQNHKKYGFEDSSHGCCGTGLIELNYGCNELLSSFTCCNSSSHVFWDAGHPSERAYRMIISQLVDNISHQLLDI
Gar06G00240	GarGDSL43	363	5.27	39598.8	METIVFPFSSKFLWAKYLLVFALFISAKALIKLPINGTIPAVIVFGDSIVDAGNNNDLNTVIRCDFLPYGQDFAGGVPTGRFCNGKVPSDLIAEELGIKDIVPAYLDPTLKTQDLLTGVTFASGGTGYDPLTPKLASVISLGEQLNYFKEYIGKLKAIAGEEKTNFILAKSMFLVVAGSDDIANTYFVLRARKLQYDVPAYTDLMVNSAAEFVKELYGLGARKIGVFSTPPIGCVPSQRTLGGGIERECAEDYNVAAILFNKKLSSVLNSFKTSIPDGRFVYIDVYNPLLGLIQNPQKNGFEVVDNGCCGTGNIEVAILCNKLSPSTCTDVSKYIFWDSYHPTEKAYRALVTLILQNIIGDFF
Gar06G16220	GarGDSL44	370	6.3	40557.1	MKNKFFILVILFQTVGLALSTPQKYESIFNFGDSLSDTGNLLLSGALVFPVIGQLPYGETFFQHATGRCSDGRLIIDFIAEAFSLPYLEPYLAVKQGQSSPHGVNFAFSGATALDAEFFFQRNMGSILWTNNSLNVQLGWFRKLKSDLCSDNESCDDFFKKSLFLVGEIGGNDYNYAFFLGGSIKQLQSMVPSVVGAIANATSALIEEGAVELMVPGNFPIGCSAVYLTLFESPKKDDYDRHGCLKAFNGFAKYHNNQLKQALDTLRQKYPHVRIFYADYYGAAMRYVHAPLHHGFYGGTLKACCGGGGPYNFNISARCGHPGSEACKDPSVYSNWDGIHLTEAAYRHIALALINGSSSHPPLISSPLSD
Gar06G26000	GarGDSL45	354	5.41	38953.5	MGTIRNKLIIICSILSHILAKHIGLAYNISAFFVFGDSLVDGGNNYYIDTLAKPEYPNGIDFPKGIPSGRYTNSRTIADIEIGFIDYAPPFLAPNTTGDMILKGVNYASSGAGILQATGAFFGERINMDKQVDYFAKTREDIISRIGATAAQALLRNSLYFLGIGANDILFGELRSVLGTNDYVDEIISNFKSQLTRLYNLDARKIAVLNAPKVGLIPFERDVHLCGQACVSLLNRMAMLYNSKLKNLLEDLTENLPGSTFAYIDYYALTEDIINNYRSYGFENDDHACCEVIGAHGGLIPCISSSRVCPDRSKYIFWDPFHPTDSAVVIGAKYALDGGLEYVSPINIRQLANS
Gar06G26010	GarGDSL46	348	6.38	38619.5	MGTIWNKLMTICLVIEIIGNHLRVPTICFAHNITAFFVFGDSLVEVGNNNYINTLAKPVFPNGIDFPKGTPSEEELGFKDYAPPFLAPNTNGDMILKGVNYASSGSGILQSSGLIFGGRICMDKQVDYFAKTRQDIISRIGAPAAQALLRNSLYFVMIGSNDIIFGEYSLALDFNHYVDGVVSKFKSQLTTLYNLDARKIVVLSSLKVGFMPFEIDIHFCAQDCVSSLNKLAKLYSSKLKSLLEDLTKNLSGSTFVYADYYAVTEDLINNYRSYGFEKANHACCELIGRHGGLFPCLPVCRICPDRTKYVFWDPFHLTESANLILAKQLLDGGLEYVSPVNIRQLANS
Gar06G26280	GarGDSL47	362	9.13	40063.3	MVKLCVLFGVAVLLSLSFGFINGAPQVPCYFIFGDSLVDNGNNNRLSSLAKANYMPYGIDFPNGPTGRFSNGKTTVDVIAELLGFENYIPPYSAARGRQILGGVNYASAAAGIREETGQQLGARISFSGQVRNYRQTVSQVVNLLGSEANAANYLSKCIYSIGLGSNDYLNNYFMPLFYSTSRRYNPEQYANVLIQQYTQQLQALYNYGARKFVLIGLGQIGCSPNELAQNSRDGRTCVERINAANRIFNNKLKGLVDQFNNANSDAKFIYIDVYGIFQDITSNPSAYGFRVTNAGCCGVGRNNGQITCLPLQRPCRNRNEYLFWDAFHPTEAANVIIGRRSYNAQKPSDAYPIDIRRLAQL
Gar07G13110	GarGDSL48	307	8.53	33666.4	MKFSSNFIVVFVLFAFVLTMANGQPLVPAMFIFGDSVVDVGNNNNLYTIIKADFPPYGRDFLNHKPTGRFCNGKLASDFTAENIGFTDYPPAYLSKKAKGNNLLIGANFASASSGYYETTAKLYHTLSLSKQLENYKQYQNKLVAIVGKSNASSIISDGIYLISSGSSDFLQNYYINPLLYKSYTPDQFSDVLIESYANFIQNLYKLGARKIGVTTLPPLGCLPAAITVFGSDSNECVAKLNTEAVSFNNKLNATSQRLQTKLPNLKLVVFDIYQSLYNLVTKPADNEAANKILADDLLSSGISLIS
Gar07G14210	GarGDSL49	362	5.43	39996.2	MEGFALFLVALVSMGITNLAMVPGKTNRNVSAMYLLGDSSVDCGSNTLFYPIIHLNLSLLPCNGSNSILLPYLLAKKMGLPYAEPFYAQNGTIDGLLNGVNYGAAHATILSPTSLSHQSLNHQLRQVFETVQLLELQLGHESSRHFIRSSLFYLAFGKDDYIDLFLRNFSGVMAEYNGPQFAEILVNQMVHAVMNLYDMNVRKVVLMGILPLGCAPSLLFQWHIDDATGCVEMINEVILRYNVLLEKSIVRLNEELPDAHLVFCDLYQGVKKIITYPQFFGFEDAKNACCGLGLYGAEIGCVTSDIACNTVSANVWWDLYNPTPKVNSLLAESTWSGQQLLSNICRPTTIRGLVYSSVSPPT
Gar07G23940	GarGDSL50	350	6.36	39276.1	MASSIIIPWIFYIQILTISSKAIDAVPAIIVFGDSSIDTGNNNYLPTFAKCNFEPYGRDFPGGTPTGRFCNGRLPPDFVSEGLGLKSIVPAYLDPTFNISDFATGVCFGSSGTGYDNSTAAILKVFTLWKEVEFFKDYQTKLRAYLGDEKANEVISEALYIISVGTNDFLINYYNFPQRRTQFTIPKYEDFLIGNAEDFIRKIYSLGARKLSLTGLPPMGCLPLQRTLNRKNPHSCSEERNKVAFEFNEKLKASVVKLMIELPGLKVLYVDVYEFLSRLITRPSRYGFEVAEAACCGTGRFETGVLCNRLTPHTCLDADKYVFWDAFHPSERANKIMSDELLPSLKLAFL
Gar07G24890	GarGDSL51	354	5.18	38699.9	MAMSSTPNILLSLFSIHFLLSLVKINEAKVPAIIVFGDSSVDAGNNNYIPTIARSNFEPYGRDFNGGHPTGRFSNGKIATDFISQAFGLKGAIPAYLDPSYSISDFATGVTFASAGTGYDNATSNVLSVIPLWKELEYYKDYQTKLRANLGDGKANDIIKDALYMISVGTNDFLENYYAVPGRSSQYTIKEYENFLVGIAGNFTKALYDLGARKISLGGLPPMGCMPLERTGNLMGGSECVNSYNNLAAEFNSKLNDLVIKQNKELNGMDMVFSDPYGIMLDIIQKPAFYGFEVTGVACCATGMFEMGYACSRTNPFTCSDADKYVFWDSFHPTEKTNAIVANHVVQTSLAKFF
Gar07G24920	GarGDSL52	380	8.9	41836.1	MAFGSTPVLLWLFFLSLSPLTKAKVPAIIVFGDSSVDSGNNNLISTVLKSNFQPYGRDFYGGQPTGRFCNGRIPPDFISEAFGLKPAIPAYLDPAYNISDFATGVCFASAGTGYDNATSKVLNVIPLWKELEYYKEYQRKLRSYVGENKANEILREALYLMSLGTNDFLENYYVFPTRKSQFSVRQYQDFLLGLGENFVRELHALGVRKISITGLPPMGCLPLERATNILGQNDCVPEYNNVASGFNRKLEGLVAKLNKELPGMRMVSAPAYDIFYQIITRPSLFGFEVTGVACCSTGTFEMSYLCNQKKDGKGARTLVQLVTTKGSNNTVDPFTSAKLGTLPAKAKLIYGQTTELFTPALTALSASTFSSLEVRARVQP
Gar07G26920	GarGDSL53	293	9.32	32709.7	MSSPWFFVTLLTLIAIVSPTPLAEARAFFVFGDSLVDNGNNNYLATTARADSPPYGIDYPTHRPTGRFSNGLNLPDIISEQIGSEPTLPYLSPDLRGRKLLIGANFASAGVGILNDTGVQFVNIIRMFRQFEYFQEYQRRVTKIVGQQQAQRLVNQALVLITLGGNDFVNNYFLVPFSARSRQFSLPDFCRYLISEYRKILLRLHELGGRRVLVTTTGPLGCVPAELAMRSRNGECVPDVQRAAAIFNPLLVQLIQQLNSQLGSTVFISANAFSMNMDFITNPQRFGLIFCKL
Gar07G29530	GarGDSL54	380	6.55	42484.4	MEFWGVLISGVLVSWWVLSVNGANLPPCQFPAIYNFGDSNSDTGGISAAFEPIRAPYGVPYFHKPSGRDSDGRLIIDFIAERLKLPYLHAYLNSLGANFRHGANFATGGSTIRRPNETIYEYGISPFGLDMQIIQFEQFKARATEMYNQAKDPSEKDKLPRPEDFTKALYTFDIGQNDLSVGFRKLSFDQLRAAIPDIINQLASAVHHLYEQGGRSFWIHNTGPIGCLPVNFFYILNPEPGYVDQYGCVKKQNEMAMEFNRQLKDRVIKLRTELPEASVTLVDVYTAKIAMIGNAKNLGMADPLKPCCGYHVNYDHVWCGNKAIINKTEVFGVSCKNPSMFVSWDGVHYTQAANQYVADRTLNGSLSDPAIPVTLACHKQ
Gar07G29980	GarGDSL55	383	8.88	42066	MDPTRTIFIFLSVLLYGSTTGFSRVFSSESCPFPAIFNFGASNSDTGGFAAAFIQPKPPNGDTFFGMPSGRVCDGRLIVDFTAESLGLPFLSSYLNSLATNFSHGANFATVSSTIRLPTADVIPQGQASPFYLSLQYSQFAQFKNRSQIIRRQGEIYASLMPREETFAKALYTFDIGQNDLTQSLFLNMSIVQVIAAIPDIVNHFSDNIKNLYSLGARSFWVYNTRPIGCFPQILTSFPSAKKDSVGCAKPYNQLAQRFNAELKNALARLRIEFPLATIVYADLYSAIYSLYTHPTKNGFERPLVACCGYGGKYNYGRDATCGGTISVNGKNIMVGSCKDPLVRVSWDGVHFTEAANKFAFDLVSSGDFSNPPIPLKLACRPR
Gar08G06460	GarGDSL56	358	6.13	39343.6	MAKQCLVFAMVLVLGTLVSVTTAASLASFVFGDSLAEVGNNNHLQYSLARSDYPWYGIDFTGRKATGRFTNGRTIGDILSEKLGTSSPPPYLSLSQNDDAILQGVNYASGGAGILNETGQYFIQRLTFDDQINCFKKTKERIGAKIGAQAANKLCNEATYFIGIGSNDYVNNFLQPFLPDGQQYTHDEFVELLTSNLEQQFLRLYQLGARKILFHGLGPLGCIPSQRVKSKTGQCLKRVNEWVMEFNSEVQKLINSLNKRLPNAQMMFADTYPAVLDLIENPTEYGFKVSNTSCCNVDTSIGGLCLPNSKLCSERKDYVFWDAFHPSDAANEVLAQKLFSSLSSSASAPSPSLPPKPE
Gar08G08440	GarGDSL57	407	5.83	45320.4	MEGREKQERKSRQLFAFAKDFVTAPPISMALLYILHSLLKLAFLCSFWPTVSPLSLNYPAVFNFGDSNSDTGGLVAGKAFPMTQFNGETYFHEPSGRFCDGRLIIDFLMEAMEFPYMNPYLESVGSPNFQTGCNFATGGSTILPANAASTNPFSFNLQLSQFFRFKNRALTLLSKDKQLQSYLPAENDFNKALYMFDIGQNDLDGVFYFPASDEQVVAFISKLITELNYGMKRLYDAGARNFWVHNTGPLGCLPRIIATFGRKPSNLDEYGCVASHNRAATVFNKKLHDMCLQFLAQSPEANITYVDIYSIKLNLISNYSLYGFQQPLAACCGYGGPPLNFDTRIACGVTKDLNGGIVTANPCNNTAEYINWDGTHYTEAANRFVADEILTGNYSDSPH…
Gar08G16170	GarGDSL58	366	8.85	40532.7	MDNGGFSKDLILLLCIWVFLAMIDVSKCSVGRPLIVNFGDSNSDTGGVLAGTGLPIGLPHGITFFHRGTGRLGDGRLIIDFFCEHLNLSYLSPYLDSLAPNFTSGVNFAVSGAMTLPQFVPFVLDVQVRQFIRFKNRSIELQKTGSGGFIDERGFRSAVYMIDIGQNDLLMALYASNLTYEPVAKQIPSFLAEIKLAIQNIYSYGGRKFWIHNTGPLGCAPKELALHPHNKTDLDRIGCFRVHNDLAKAFNRGLRNISKEMRTILKDATIVYVDVYSIKYKLFAKYKKYGFEDPLMACCGYGGPPNNYSQKATCGQPGSTICNNVSRSIVWDGVHYTEASNRVVATTILSGRYSTPQMKLESFGEH
Gar08G27790	GarGDSL59	158	5.3	17361.5	MENSFTLVTIFGLLFTLGNVGPQAEAARAFFVFGDSLVDNGNNNYLATTARADAYPYGIDYPTHRATGRFSNGLNIPDLISEQIGSEPTLPYLSPELNGQRLLIGANFASAGIGILNDTGVQFVNIIRIGEQLQYFRQYQQRTSFPVPAFMESRKSRG
Gar08G27800	GarGDSL60	125	4.65	13220	MASSLALVSWLVLVLTLAMAVSKTQVEAARAFFVFGDSLVDNGNNNYLATTARADSPPYGIDTPSRRPTGRFSNGKNIPDFISEALGSEPLLPYLSPELNGDRLLVGANFASAGIGILNDTGIQF
Gar08G28310	GarGDSL61	347	8.09	38101.5	MKFVALLIPFAILLSMVKGQLVPAMFIFGDSIVDVGNNNDLVTLVKANFPPYGRDFAHHEPTGRFCNGKLAIDIIAEGLGFTDHQPAYMSDKANGEMLLIGVNFASAASGYYNATAILYNTFSLSQQLENYKDYKNKLTAITGKSNTSSIISNGIHLISSGSSDFLQNYYINPLLFTSYTPNMFSDILIESYDNFIQNLYELGARRIGVTTLPPLGCLPAAITAFGHGSNQCVARLNNNAISFNNKLNHRSQRLKRRFSKLKLVVLDIYSPLYTIITKPDENGFAEVRRACCGTGLLETSILCNQHSIGTCSNASQYVFWDSFHPTEAANKILATNLSNSGSSLIQP
Gar08G28360	GarGDSL62	327	8.24	36931.3	MKFLAPFIFLTFQLFEVKGQFVPALFIFGDSIFDVGNNNDLVTLIKANFPPYGRDFVDHEPTGRFCNGKLALDIIAEGLRFTDHQPAYMNDKANGEMLLIGANFASAASGYYNATAILYNTISLSQQLENYREYKNKLVDITGKSNASSRISRGIHLISDGSSDFLQNYYINPLLFTTYTPDTFSDILLNSYDHFIQNLYELGARRIGVATLPPLGCLPAAITAFGHGNNQCVARLNNNAISFNNKLKHRSQRLTRRLSKLKLVVLDIYNPLYTLITEPAENEELVVGLDCLKRQYYAINTPLEHAPMHLNMFSGIAFILQRRQTRF
Gar08G28390	GarGDSL63	347	6.7	38795.2	MKFLAPFIFLTFLLFEVKGQFVPALFIFGDSIFDVGNNNDLVTLIKANFPPYGRDFVDHEPTGRFCNGKLALDIIAEQIGFTDYQLAYMSDKANGEMLLIGANFASAASGYYNATAILYNTISLSQQLENYREYKNKLVDITGKFNASSRISRGIHLISAGSSDFLQNYYINPLLFTTYTPDTFSDILLNSYDHFIQNLYELGARRIGVTTLPPLGCLPAAITAFWHGNNQCVARLNNNAISFNNKLKHRSQRLTRRLSKLKLVVLDIYNPLYTLITEPAENGFAEVRRACCGTGLLETSILCNQHSIGTCSNASQYVFWDSFHPTEAANQILAHELIRSGSSLIQP
Gar08G29890	GarGDSL64	404	9.16	45753.4	MVSKNHFHVIISFIFVSLPFSSIALHVITPIKEFKILPSTDPSSSHFNSINIKGHYSSKTNSNGCFNKIYAFGDSYTDTGNAQLLNISKNLKKGQEKPNNGWLLIDFVRDALNISSLPPYKSVNANFSSGVNFAMAGATVFTEEFLSQHKINSTLMWKDGYHSFQTQIEWYNKFVSDIACKGKNNESCKADMENSLFWVGETGIDDYVRALRSKVSLRWIKDMAMAHTSRLLATLLDSGAKYIVVEGLPPLGCYPFAKSARHFVKDDMNCNAKINRVTKAHNHYLQDMLEGFRRRKGANVSISYADYFDAYKVITGNLNKFGFEDAFKACCGHHRNKILNFSFKILCGMSGAETCRDPDSYIHWDGIHLTEAMYRQLSEFFLHGNFCKPSFIHLIRVKK…
Gar09G00260	GarGDSL65	315	9.15	35581.3	MKHLSLVDIKIALPAIYVFGDSFIDNVNNKAVLGNKDAIEGGYLPFGIDFDGKPTGQVTNGRIGVDFIATVAGLPYPPPIMGMSKIDRKRIRTGNTTMEDLKSKFDYCKGFTQYLSKSLFFIHHVGNDLGLTFEVEMAKKYSIDKYAELLIKEFSKQLKRLYTLGGRKFFVSNVSPLGCSPFSINTKNHSGPCVEEINNRVSFYNNLFPSLLKNLQSTLSGSKFVLGDIYKVFKDVFEMPESYGFKYVKTSCCIDNNGTKIQVCTLNIALCKDRKSRVFFDPFYPSETMYFLWARRFLKDSSVCSPINLIQLMQA
Gar09G00270	GarGDSL66	384	8.52	43119.8	MVKLHFWDFIILIYLLEFGYGDVIEVPPFNINQKDLIKHLSLVDIKIALPAIYVFGDSFVDNGNNKAILGNKDAIGGGYLPFGIDFDGKPTGRVTNGRIGVDFIATVAGLPYPPPILGMSKIDRKTIRTGVNYASGASGLLPQNGHFLHKNVINFSQQVDLFENSTMEDLKSTFDSPEGFTQYLSKSLFFIHHASNDLGLTFEVEMEKKYSIDKYAKLLIKEFSKQLKRLYTLGARKFFVSNVSPLGCSPFNINTKNHSGPCVEEINNRVSVYNGLLPGLLEKLQSILPGSKFVLGDIYKVFQDVFEMPRSYGFKDVNTSCCIDNNGTRIQVCAPNIAPCKDRKNRVFFDPFHPSETMHFLWARRFLKDSSICSPINLIQLMQA
Gar09G05300	GarGDSL67	375	8.04	42127.6	MLLVYLLEFVYGDVIEVPPLNINQQDLLKHLSLGDIKIDFPALYVFGDSFVDNGNNKVILGNEDAIGGGYLPFGIDFDGKPTGRVTNGRIGVDFIATAGGLPYPPPIMGMSKIDRKTIRTGVNYASGSSGLLPQNGHVLHKNVINFFQQVDLFENSTMKDLKSTFDSPKRLKKYLSKSLFFIHHASNDLGVTFEVELKKKYSIDKYAKLLIKELSKQLQRLYTLGARKFFVSNVSPLGCSPYIINTIIHSGPCVEEINKRISLYNDLLPGMLEKLQSSLSDSKFVHGDIYKVFQDVFESPESYGFKDVNTSCCIDKNGTRIQVCAPNIDPCEDRKTRVFFDPFHPSEAMHFLWARRFLKDSSICSPINLIQLMQA
Gar09G21270	GarGDSL68	321	5.97	36188.7	MLFVFGYSYADTGNTKIAETRSWKFPYGNTFPGKPSGRFSDGFVSTDYIAGYLGMKTPIPYRWREQLSERVKDGLNIAYGGTGVFDTMVAEPNMTTQIDFLQQLLHDSVYTKRNLKTSVAFVSVAGNDYATYNAKNGSAQDFPAFMESLVNQLMVNLKRIHDMGVRKIGITSLLPLGCLPRNTAPFSFQHCDDTYNALVALHNQLLSQVVNTLNQQTNTSNNPSFFILDLYNAFWTVFNRNETYEGNDPTFEKPFEPCCFGVSGGFKCGNVDENGENKYTLCSDPISKFFWDGVHPTEQGWYVVYKTPAFQNSLKQFYGLT
Gar09G23250	GarGDSL69	407	5.27	45767.1	MLTTHLLAIFLISAIVSHSKALRFPQELYNLSSNQIFIVDNLSRPPSSSASPTPLLSPAVSSPLVPALFIIGDSTVDCGNNNYLGTFARADRPPYGRDFDTHLPTGRFCNGRIPVDYLALHLGLPFVPSYLGQTGELEDMLHGVNYASAAAGIIFSSGSELGQHISLTHQIQQFSDTYQQFVLSLGEDVAIDLISSSVLYISIGINDYIHYYLRNVSNVQNLYLPWGFNQFLASTMRQEIKNLYNTNVRRFVVMGLPPIGCAPYYLQRYKSNNGECVEEINDMIMEFNFFTRYMTDELLHELPDAGIIFCDVFQGSMDIIRNHKNYGFESTANACCGLGKYNGWMMCMSPQMACRNASDHIWWDQFHPTDAVNAILADNVWSSRHTEMCYPMNLEKMVF…
Gar09G29430	GarGDSL70	363	5.79	40047.8	MKLNVRWSCLLCLVLIGIAIEGVQCKVVQFIFGDSLSDVGNNMYLSKSLAQANLPFYGIDFGNGLPNGRFTNGRTVADIIGDSTGLPRPPAFLDPSLTEDVILESGVNYASGGGGILNETGGYFIQRFSLWKQIELFRGTTELITNKLGKQATDKFIGEANFVVALGSNDFINNYLMPVYSDSWKYNDQTFVRYLMETLQNQLLVLHNLGARKLMVFGLGPMGCIPLQRVLSTTGQCQERANKLAMSFNKAASQLLANLDSRLPNASFKFGDAYDVVDNVIRNPNNYGFDNADSPCCSFGRIRPALTCLPASTLCSDRSKYVFWDEYHPSDSANQLIANELIKKFGFLAGDPNNIYNLLYSMG
Gar10G03250	GarGDSL71	361	5	39884.5	MEKWYGVLGLVLVLSLFCGVKGEPQVPCYFIFGDSLVDNGNNNELRSLARADYLPYGIDFANGPTGRFSNGRTTVDVIAELLGFDDYIPPYSTASGRQILGGVNYASAAAGIREETGQQLGARISFSGQVKNYQQTVQQVVNLLGDEDSAANYLRQCIYSIGLGSNDYLNNYFMPLYYSTSRQYSPEEYANSLIQEYTEQLQALYNYGARKFVLIGLGQIGCSPNELAQNSGDGRTCVERINAANRIFNNKLRGLVDQFNNANSDAKFVYINAYGIFQDITSNPAAYGFKVTNAGCCGVGRNNGQITCLPFQTPCQNRDEYLFWDAFHPSEAANVIIGRRSYSAQSPTDAYPIDIRRLAQL
Gar10G06650	GarGDSL72	408	7.57	44459.6	MTDNNIHLNYSHLLAFINPHLPSFITCYVSFRRLIRPNSVLKASPILSPGESENGGLRRRLMFLVFAFALVSIVYAQQSTPLVPAMLTFGDSVVDVGNNDYLPTIFRANYPPYGRDFANQKPSGRFCNGKLATDITAETLGFTTYPPAYLSPEASGSNLLIGANFASAGSGYDDRAASLNHAITLSQQVEYFKEYQAKLAKVAGSSKSASIIKDALYVLSAGSGDFLQNYYVNPLVNHAYTPDQYGSFLIDAFTRFIQNVYGLGVRKIGVTSLPPLGCIPLARTLFGYHEKGCVSRFNTDAQQFNKKLNAAATNLQKQHSDLKIVVFDIYKALLDVVNTPSNYGFLDATSGCCGTGTVETTIFMCNPYTLGTCPNASKYVFWDSVHPSQAANQVLADAL…
Gar10G06670	GarGDSL73	356	6.3	38671.8	MEVYSRRLMFLVFAFALVSIGYAQESNSTTLVPAILTFGDSVVDVGNNDYLPTIFRANYPPYGRDFANQKPTGRFCNGKLATDITAETLGFTTYPPAYLSPEASGSNLLIGANFASAGSGYDDRAASLNHAITLSQQVEYFKEYQAKLAKVAGSSKSAAIIKDALYVLSAGSGDFLQNYYVNPLVNHAYTPDQYGSFLIDAFTRFVQNVYGLGARKIGVTSLPPLGCIPLARTLFGYHEKGCVSRFNTDAQQFNKKLNAAATNLQKQHPDLKIVVFDIYKALLDVVNTPSNYGFVEATRGCCGTGTVETTEFLCNPHTLGTCLNASQYVFWDSVHPSQAANQVLADTLIVQGIPLL
Gar10G10710	GarGDSL74	380	8.33	41542.5	MEPVAMVMEKAWSFGLVLLWFSTLSCYLVNAADDKNGGFGASFIFGDSLVDAGNNNYLPTLSRANIPPNGIDFKASGGNPTGRYTNGRTIGDIVGEELGVPNYAVPYLAPNSTGKAILYGVNYASGGGGIMNATGRIFVNRLGLDIQIDFFNNTRKQFDKLLGPSKAKDYISKRSIFSVTIGANDFLNNYLLPVLSIGARISETPDSFIEDMINHLSNQLTRLYKLDARKFVIGNVGPIGCIPYQKTINQLNENECVDLANKLAMQYNGRLKELLTELNGKLKGAIFVHANVYDLVMELITNYAKYGFTTASEACCGNGGQYAGIIPCGPTSSMCKDRDKHVFWDPYHPSEAANLIIARQLLHGSTKYISPVNLKQLRNL
Gar10G11830	GarGDSL75	385	8.61	42062.1	MEFARLIFAGILISLLSNRVAAMAADLPPCKFKAIYNFGDSNSDTGAISAAIFPRQWPNGETFFRKPAGRVCDGRLIIDFIAERLGLPLLSSYLDSIGSNFRHGANFAAGGSTIVPQNKTIAESGLSPFALNVQIFQFDQFKARTSDLYKEKKKHSCRIQVLPRSKEFGDALYVVDIGQNDIAYGLRTVGDAQLLASIPDIINQLVLAVQHLYTQGARTFWIHNTGPIGCLPSTLLTITNPPPGFLDNHGCVKSQNDIAQEFNRQLKSRVMKLRTDLPHAAITYVDIYAAKYGLISSSKQHGFVEARKICCGYHKNGIDVGCGGILALPNGTQISGPSCEDPSTYISWDGVHYTEAANHWIASRLINGSFSDPPIPITRACYTTS
Gar10G11840	GarGDSL76	380	6.43	42206.6	MENVKVFSIIIALFSVLSVESVGLKDLKTCNFGAVYNFGDSNSDTGGGSAAFWPAGKPCGETFFGRPVGRGCDGRLIIDFIAEHLGLPHLSPYLDSIGTSFRYGANFAIGGSTIRPQNESMSLNGVSPFSLDIQIVQFNQFKDRSGYFYNRSYPRDRHNLPRPEDFSKALYIFDIGQNDIAAGLRKKNDSAFHASVPDIVDQLAKAVQNLYEHGARTFWVHNTGPIGCLPVSLHYHDIKPEELDEQGCLKAQNAYSMEFNRQLKARVIKLREKLPHAALTYVDIYAAKYELIGNAKKQGFVEAANICCGFHEDEIQVYCGHKQNINGTEIYAGSCENPSDFISWDGVHYTEAANRWVAHRITNGSFSDPPLPIKHACHKP
Gar10G22510	GarGDSL77	338	8.07	36304.2	MRFAGCGALASGATCGAYGSLATRNNNYIASLSKANFVPNGIDFGGPTGRFTNGQELGLPGFTPPYLAPTARGPVVLQGINYASGGGGILNHTGNIFGGRINFDAQLDNFENTRQDIISTIGVSATLELLQSSLFSVTMGSNDFINNYFTPIVSAEEQKLVPPQVFVASMIARFKLQLTRLYTSGARKIIVVNVGPIGCIPYERDLNPTAGTSCASRPNQLAQLFNTELRSLTKELATSFKGSIFVYADVYRIVDDMIQNYRAYGFDSGSFACCYMAGSFGGLIPCGPSSKVCPDRSKYVFWDPFHPSDAANVIIAKRLLDGDSNDVFPINIRQLANV
Gar11G03650	GarGDSL78	368	5.56	40398.1	MKLEIALSLLLVVLVGITIIQGCNGKAVQFIFGDSLSDNGNNNRLSMTLAKANLPYYGIDFGNGLPNGRFTNGRTVADIIGDSTGLPRPPAFLDPSVNEDVILENGVNYASGGGGVLNETGTYFIQRLSLWKQIELFHGTTELITKKLGKQASDKFFQEARYVVALGSNDFINNYLMPVYRDSWTYNDQTFVEYLMETLEKQLLVLHKLGARQLMVFGLGPMGCIPLQRVLSTTGKCQERANKLALSFNKAANNLLISLEPKLTNASFKFGDAYDVVDDVIRNPYKYGFTNADSPCCSLGRIRPALTCTPASTLCGDRTKYVFWDEYHPSDSANELIAKELIKKFGFPEVGSPSPAPESDIAPSPSND
Gar11G06560	GarGDSL79	308	5.43	34040.2	MERMSWALVWLSLAFKLVVAISVCDGQFPAMFVMGDSLVDNGNNNGLSSLAKSNYPPYGIDFQGGPTGRFTNGKSIIDLLGDLLGLPLLPAFTVTFTGQQDIRVGVNYASAAAGILDESGLNLGDRFSLRQQVENFKTTLNQLRNQMEQDTLNQYLAKSLVVINIGSNDYINNYLMPSIYSSSSTYTPEAFAEHLINDYDAQIMALYNLGLRKFLLAAIGPLGCIPNQLAKGFAPPGKCVSAVNDMVEIFNRRLKNLVDQLNHGNYTEAILFMAIHMEPSMTYWVTRLLTDLKWWIKGVVGLEETKGK
Gar11G10290	GarGDSL80	392	7.6	42994.4	MPLSLPKIIVHFRHVLVVLSVGMAMLSTCLTQDSKCEFKAIFNFGDSNSDTGGFWAAFPAQSGPFGMTFFHKPSGRATDGRLILDFLAQALGMPFISPYLQSIVSDYRHGVNFATLASTVLLPNTSLFVTGISPFSLAIQLNQMKEFKAKVVEYHSENTKGSTQLPSPDIFGKSIYTFYIGQNDFTSNLKAIDIEGVKQYLPQVVSQIAATVKELFGLGGRTFFVLNLAPVGCYPALLVQLPHETSDLDKFGCLISYNKAVVDYNNMLKEALSQTRRELSNVSLIYVDTHAVLLQLFQDPTSHGLRYGTKACCGYGGGNYNFHPEVYCGNTKVMNGTKVTASACKDPNNYVSWDGIHATEAANKLTTLAILNGSYFDPPFPLHKLCYLHPVG
Gar11G11850	GarGDSL81	384	6.44	43032.1	MIEVKENASKLDMGVVKVGRYPLVPFFTLYMILFLYLPLLPHSVHCQCTKTPIIFNFGDSNSDTGGYADGVGLNFAPPNGRTYFHQPARRLSDGRLMIDFLCESLNTDYLTPYLNSLGPNFTNGVNFAIIGSATLPRYVPFSLFVQVSQFLRFRSRSPALMLNGYKDLVGNEDFENALYTIDIGQNDLAASFDNLTYSQVIERIPSFITEIKNAIWNIYEKGGKKFWVHNTGPLGCLPQKLALLARNATELDEHGCLQPLNNAAKTFNAQLRVLCEQLRRELINVTIVYVDIYSIKYDLIANASNYGFESPLMACCGNGGPPYNYNANINCGRTGYTVCHEGSKFISWDGVHYTEAANAIFTSKILSTHYSTPQLSFNFFCNNM
Gar11G17200	GarGDSL82	355	7.51	39034.7	MELKQMAPSIHILWLLSIQFLVLVNGGKIPAIIVFGDSSVDSGNNNYIPTVARSNFQPYGRDFNGGRPTGRFSNGKITTDFISEAFGLKPAIPAYLDPSYSISDFATGVTFASAATGYDNTTSNVLSVIPLWKQLEYYKNYQKKLRAYLGDRKANGVISGALYLISVGTNDFLENYYAIPGRSSEYTIEEYESFLVGIAASFTEKLYELGARKISLGGLPPMGCMPLERTGNLMGGSECVDSFNNLAADFNGKLNALVIKQNKKFHGMQMVFSDPYGILMKIIQKPAVYGFEVTAVACCATGMFEMGYACSRRNPFTCSNADEFVFWDSFHPTQKTCSIIATYIVQNALAKFLSL
Gar11G18090	GarGDSL83	361	5.88	40343.8	MSNNNFITSNIFLFSLHQFLLLVHAKPLVPALYVFGDSLFDSGNNNVLPTMARANFPPYGHNFVQHFTGRFTNGRTLPDFIAEFLELPYPPPYLGIHDSVPLTGLNYASSACGILPQTGTIFGKCLSLGEQIDLFKWTIESKLPTHFNSLEELSKHLADSIFIFTTGSNDYIQNYLEPTLFSTNHDYDPQSFAQLLIDDLSNHFQSVYKLGARKIIMHEIAPLGCIPHYTRKYQVVVGKCHEQTNQIVSYFNTKLHELLKSLTSSLQGSILVLARINSLGYDVITNPSKYGYSDASNPCCTTWGNGSAACIPLLEPCPNPNQHFFWDGYHNTETGNSVAASLCFNTSEFCTPFSIKDLIQI
Gar11G19540	GarGDSL84	362	5.56	39735.3	MAKRNISSFLVVLVSLLAVALAEATTEPPAVYIFGDSTLDVGTNNYIPECLAKADFYFNGIDFPYSEPTGRFSNGLNTADEIVRLLGLRRSPPPFLQLVNDPSTFRKNILKGANFASGGSGILNSTGQYQYRKVISMGDQIQQFSTVRSNITNMTASDAATDAILSKAFFLISVGSNDIFEYLLNITRPPMTIPEFNATLVSTYEYHLKTLYELGARKLGILTVPPIGCTPFARARANGNCSEPARRFAQAFYTEAVALLEKLSSQVPDLRYSLANTYLMTTGMMENMFAFGLRDITSACCGNGTYACNQTASFCSNRDEYLFWDQFHPTQRVSELAALTLFGGSESFVAPMNFSQLLGVNI
Gar11G30830	GarGDSL85	367	5.59	40308	MAPSIVLVSWMVLGLVMATSTIQVEAARAFFVFGDSLVDNGNNNFLATTARADSPPYGIDTPSRRATGRFSNGKNIPDFISDALGSEPTLPYLSPELKGDRLLVGANFASAGIGILNDTGVQFINIIRMYKQLKYFQQYQTRLADLAGFEEAQRIVNDALVLITVGGNDFVNNYYLVPFSPRSRQFSLPDYVRYLISEYRKLLMRLYDLGARKVLVTGTGPMGCVPAELAMRSPSGQCATELQRAAALYNPQLVQMINELNSQYGANIFIAANTEQKTNDFINNPTAYGFTTSKVACCGQGPYNGLGLCTMLSNLCPNRDEYAFWDPFHPSERANGIIVDMILGGSSNYMSPMNLSSLLALDYNTRT
Gar11G33340	GarGDSL86	381	6.21	41918.8	MANTNTFLLQITTLFCLLFPVANSVVFNYPAVFNFGDSNSDTGELVAALGDILDLPNGQTYFKTPSGRFCDGRLTIDFLMDAMDLPFLNAYLDSIGLPSFHKGCNFAAAGSTIQPATAQSVSPFSFGVQVAQFVRFKARVLELLAKGKRLDKYLPAQDYFQKALYMFDIGQNDLAGAFYSKTLDQVLASIPTILIEFETGIKALYDQGARNFWIHNTGPLGCLAQNVAKFGTDASSLEEQGCVRKHNQAAKIFNLQLHALTKKLQGLYTDSNFTYVDIYTIKSNLIANYSKLGFEQPIMACCGFGGPPLNYDSRISCGKTKVINGATFTAKACNDSSEYVNWDGIHYSEAANQYVSSQILTGKYSDPPFSDKMPFLLSLKF
Gar12G04060	GarGDSL87	359	8.69	39799.7	MEKRFVFVVFSLVIGVVQSVNAEVPAIFVLGDSTSDVGTNNYLPQSTIKANFPHHGIDFPFAIPTGRFSNGFNTADFLAKLFGFKKSPPPFFSQNVKFSIKIRKFRGINFSSAGCGLLGSTGQTTPLQKNVITMEEQLFQFSTVHNDLLTFKGPLETEKFLSKSLFFISIGSNDIMNNYYSSNPIPKEYFIPKLGLVYEKHLRNLISLGARKFGIVSVPALGCCPSQRIYQANGECLEELNNQARAFFSTMELLLGNLRLEFKDIKYSLGNIVDMTLNVIDNALAFNFKFVKTACCGSGTLNAQGSCSPISDLCSNRNEYLFWDSFHPTQTASKLAAFTLYGGEPRFVSPINFSQLPDA
Gar12G07800	GarGDSL88	428	8.99	47044	MFDQLPCIKQSIPLQIVESNQMQTPYNIYKPLKVYRQKYLGISSTVASISFEEITMASVKPWSLVLVVFCIMSLSYFVNGAGSNEGLGASFIFGDSLVDAGNNNYLQTLSRANIPPNGIDFKASGGQPTGRYTNGRTIGDIVGEELGVPSYAVPYLAPNSTGKAILYGVNYASGGGGIMNATGRIFVNRLGLDIQIDYFNNTRKQFDKLLGPSKAKDYISKRSIFSITIGANDFLNNYLLPVLSVGARISESPDAFIDDMINHIRNQLTRLYQLGARKFVIGNVGPIGCIPYQKTINQLNENECVDLANKLAMQYNRRLKELLSELNGKLQGAIFVHANVYDLVMELITNYTKYGFTTASKACCGNGGQFAGIIPCGPTSSLCKDREKHVFWDPYHPSE…
Gar12G12070	GarGDSL89	347	8.68	38840.3	MPFSFFHLLCYITIIFAEVDAVNEGASKSKSKLRLFVFGDSYVDTGNWRKSIGSSWKEPYGITFPGKPSGRFSDGRVLTDYIASYLGIRTPIAYKWRKEVKRSNLEYGMNFAYGGTGVLDTLANQPNMTTQIDFFQRLVEQKVYGKQDLDNSVALVSVAGNDYATYLARNTHDLQKLGDFTKKIMDQLEINIDRIRGLGVKRIAVTLIEPMGCIPLQAVSSSYSNCTQALNLGSKFHNQMLNQSLQNLNAKDNSTVFITLDLYDAFFSALNKFTTHVPAGSLGLKPCCEGKDMGKYYCGSVDESGAKLYTICENPNLSFFWDTLHPSQNGWHSIFSSLRSSLHKLTI
Gar12G19030	GarGDSL90	361	8.7	40071	MEKKNLYTHLLILLVLINLSSSLNVPAIFIFGDSVFDAGNNHFIKNCSVQADFPPYGSTFFHHPTGRFTDGRTVADFISQFIGIGLQQPYLEAQIAMMNGSRKEYPSNGLNFASAGSGVLQGTNKDWGVLPIQEQLRQFKTLIEEKAINRSVVERSLFFLESGSNDIFNYFLPLDTPKLDPDAYVEAMIKEVTNLTDQIYKVGARRIVVFSLGPVGCVPARDLLPAAPINRCYGKMNAMVKKYNKALESLVNDISTRHPGAIGVYGAVYDTVHHIRAAPTRYGFSNVNSACCGDGPLGGQVQCGKEGYKICQNPQGFLFWDYFHPTQPTYELISKALWEGKKSRIRPINLKTLTNLTLALV
Gar12G24340	GarGDSL91	386	5.99	42872.4	MATLFSTHSSSQNILITFTIIFLTSSLLPSSSGITETDQRRPFKKIYAFGDSFTDTGNTGSLTGPNGFVHVSNPPYGTTFFHHPTNRYSDGRLVIDFVAQSLSLPFLPPYRNRKANRTYGVNFAVAGSTAINHAFFVKNNLSLDITPESIQTQMMWFDKYLESESCKDPESDQCKEAFDDALFWVGEIGVNDYAYTLGSTVSGDTIRKLAINSFTEFLQGLLKKGAKYVVVEALPTTGCLPLAMTLAPSDDRDDIGCVKSVNNQSNAHNLVLQSKVSDLRQQFPQAIIVYADYWNAYRTVMQSPEKYGFKESFKACCGTGEPYNFEVFNTCGNPSVTACSNPAQYINWDGVHLTEAMYKVVADMFIGGNLCNPPFKTLLERKLRQP
Gar12G30240	GarGDSL92	374	5.99	41503.6	MESFEVILKPICLVILIVLCLHAMPSSCNFTSFVFGDSLVDAGNNDYIFTLSKADSPPYGIDFTPSGGQPTGRFTNGRTIADIVGQYLGAKSFPPPYLAPNTEAQAILRGINYASGASGIMDKTGFFFIGRIPLGEQVSNFEQNRIYMVNAMGENYTRKFLKKAIFSLTIGSNDVLNYIQPSVPFLRHDKVSPTTFLDFMISNLTLQLERLHEMGARKFIVVGVGPLGCIPFVRALKLLRSGQCSSAVNALIQAYNQRLKELLSRLNQEMGPETIFVFANSYDVFMDIIANYHQYGLENANDPCCGGYFPPFVCFKSSDANTSALCDDRSKYVFWDAYHPTEAANLIIAKQLVDGDESVSFPINIRKLYNYNNS
Gar13G00690	GarGDSL93	500	5.43	56387.6	MASSKSSPPGFVFSILIIFSFFNFITCNNHHILSSCNFDAIYQLGDSIADTGNDVQDNPSSKFARLPYGETFKKATGRCSDGLLMIDYIALSAGIPFLDPYLNKDGIFDYGLNFAFAGATAMSAEDLAKWNVSFVPTGISLSRQLDWMFSYFNTTCHGNKALFMVGEIGGNDYNYAFLQRKTIKEVKTMVPEVVETIKQATKRVIGYGATRLVVPGNFPIGCFPVYLTKYQTNDATAYDELHCLKELNNFSIYHNDLLQKAIGELKEEHPDVIVVYGDYYNAFLWLLSKGDVLGFDPTSLQKACCGIGGDYNYGLSIRCGDPKVPVCKNPNERLSWDGVHLTQRAYELMATWLTEDLLIPITCETEDLQGFGEIQDLWEIHGFGEIQVEHLRQHANVSI…
Gar13G13800	GarGDSL94	362	8.81	39757.5	MASSASLMVLALLMASIAAIAEARAFFIFGDSLVDSGNNNYLETTARADSPPYGIDYPTGRPTGRFSNGLNIPDLIGKQIGLSESPLPYLSPDFNGKKLLLGANFASAGVGILNDTGVQFVNILRMYRQLELFEEYKRRLSGLVGTRQANRVVSQALVLITVGGNDFVNNYYLVPFSARSRQYSLPDYVRFLISEYRKLLMKLYKAGARRVLVTGTGPLGCVPAELAMRGNNGGCSQELQRAASLYNPQLVQMINGLNAKIGRDVFISANTQKMHNDFVSDPQAFGFTTSEIACCGQGPYNGLGLCTQLSNLCPNRDLYTFWDPFHPSEKANRLIVEQIMRGSNEYMNPTNLSTIITFDSKM
Gar13G13820	GarGDSL95	375	6.44	41239	MANSMVLVSLMALGLLMVFSTTTQVEAAARAFFVFGDSLVDNGNNNYLATTARADSPPYGIDTPTRRPTGRFSNGKNIPDFISDALGSEPTLPYLSPELRGEKLLVGANFASAGVGILNDTGIQFINIIRMFRQLQYFQDYQTRLAELVGNDEAQRIVSDSLVLITVGGNDFVNNYFLIPFSARSRQFLLPDYVTYLISEYRKILMRLHDLGARRVLVTGTGPLGCVPAERAMRSPNGECAPELQQAASLFNPQLVQMINGLNSEYGANIFIAANTQLQTSDFITNPGAYGFTTSKIACCGQGPYNGIGLCTVFSNLCSNRDEYVFWDPFHPSERANGIIVNNIVSGSTNYNVMHRNAKMLPPIRTRILWHPTIS
Gar13G14370	GarGDSL96	380	7.97	42436.7	MAPKPYIFLVIALLFIFLPLTTSIHFKLPAIFNFGDSNSDTGELVAAGFYSLEPPYGRSYFTKPSGRYCDGRLIIDFLLEAMDLPFLNAYLDSIGRTSFRKGCNFAAAGSTIEPPTARAVSPFSFRVQVAQFIRFKHQVLRLMAKGKKLHKYLPDEDYFQNGLYMFDIGQNDLAGAFYSKTFDQILALIPLILTEFETGIKTLYDQGAKNFWVHNTGPLGCLAQNVAKFGTDPSSLDELGCVSKHNQAAKVFNLQLHTLCKKLQGRYADSNFTYVDIYTIKWNLIANYSKFGFDQPIMVCCGYGGPPLNYDSRIGCGKTEVLNGTTMTAKACSDSSEYVNWDGIHYSEAANQYVSSQILSGKYSDPPFSDKMPFLLGLKF
Gar13G15940	GarGDSL97	386	9.28	43139.8	MGISAYSRARSYPNMKTVGELSLLVCLIIVFFNGRGWSQRLPRPRRQQSQVPCFFIFGDSLVDNGNNNGMLTLARANYRPYGIDFPQGTTGRFTNGRTFVDALAQLMGFTRYIPPYSRARGPELLRGVNYASGAAGIRDETGDNLGAHSSMNGQVANFANTVIQMRRLFRGDTNALSSYLNTCIYYCGLGSNDYLNNYFMPNFYTTSSDFTTKAYADALIQDYTRQLTQLHSLGARKVIVTAVGPIGCIPYQLARYHGNSSRCNENINKAILLFNSELRKLVDRFNGGQLQGAKFVYLDSYKSSNDLYQNGTAYGFEVIDKGCCGVGRNNGQITCLPLQQPCADRRKYLFWDAFHPTELANVIFAQSAYQSQSYTYPVNIQQLATL
Gar13G18490	GarGDSL98	349	5.28	39338.7	MACKLVTLFFFVNLLMQIPKVRATVPAIIVFGDSTVDPGNNNQVSTVLKSNFEPYGRDYYGGQPTGRFSNGRIATDFISEALRIKPAIPAYLDPKYDIEDFATGVSFASAGTGYDNATSDVLSVIPFWKELEYYKEYQNKLRKHLGKDEANQRFSESLHLISIGTNDFLENYYILPTRSSEYSVDEYQSFLIGIASNFIRELYKLGARKVVIGGLPPMGCLPLERTTNMFFGSDCINEYNDVAKDFNKKLQGAVTELKQELGGIHLVMSSPYDKLMEMIRNPSHFGFEDAETACCGTGFFEMSYLCDNMNPFTCSDANKYVFWDAFHPTEKTNAILADYVVKTTLAKFR
Gar13G18570	GarGDSL99	363	8.02	39918.9	MDSRRVLVGRNIMFFFLICVLGWCLKLSEAQMVPALFVFGDSQVDVGNNNHLFFSIAKANFPHNGVDFPTKKATGRYSNGKNAADFLAEKLGLSSSPAYLSLSSNTHASYMNGVSFASGGSGILNTSSQVLGQSIPLSDQVNNFLSVHKVMLQKMGTDGLEKHFSKSLFAIVIGSNDILNYFESENEKDTPEHLVNLMVNNLKAEIKKLYGFGARKILVSGVGAIGCVPAQRAKHSTHECNEEVNMWVVKYNEGLKEVLKGLKSELPGLNYAFLDLYGIMQKVIRDPSAHGFKEVRAACCGLGELRAKIPCLPFSSYCPNRADHVFWDLYHPTEAMSRIVADTVFDGPSEYCVPMNVRQLIAA
Gar13G22860	GarGDSL100	241	4.92	25945.4	MESSVVVPWLILGVLMAISSTQVEAAARAFFVFGDSLVDNGNNNYLATTARADSPPYGIDTPSRHPTGRFSNGKNIPDFISDALGSEPTLPYLSPELKGDKLLVGANFASAGIGILDDTGIQFMNIIRMFRQFQYFEEYQKKLADLVGKDEAQRIRLYDLGARKVLVTGTGPLGCVPAELAMRSPSGQCATELQQAAALYNPQLVEMVNGLNSQLGANIFIAANTQQQTSDFISNPGAYGK
GarUnG03560	GarGDSL101	355	8.96	39744.3	MAYKLLKSLEVVAISVLFVILQNWANAKPQVPCYFIFGDSLSDNGNNNNLNTLAKVNYSPYGIDFPKGPTGRFSNGKNMQDYIAEYLGFTRSMPPFAESKGESILNGVNYASGAAGIRDETGKDLGDRIPLDKQIQNHKIIILRLSRLMRNNIETRLLLNRCIYSIQIGSNDYINNYFKPEFYDTSRRFTQMQYATLLVHQLSNQLKTLYNNGARKFAVYGLSLIGCAPFAISEYGTNGSFCVDKLNNAAALFNERLMLLIHQLNNDLPYAKFTYLTPSPNSTTFVTNGTCCTIGGGGGELCLKNSKPCSNRGRFLFWDGFHPTEAWNEKVAERAYSSESSLEANPFNIHKLAKL
GarUnG07320	GarGDSL102	372	5.39	40867.4	MSVFLFMLLVSILNPVVSHKSCDFPAVFNLGDSNSDTGGYASAFTPPTSPYGDTYFHMPARRFSDGRLIIDFIAEAFGLPFINAYLDSVGTNFSHGINFATSASTIRLPISVIPNGGFSPFYLGLQYSQFEQFKVRSQVIRKQGGLLASLMPKEEYFSKALYTFDIGQNDLGEGFFSNLTVQEVNASIPDIINKFSANIKNIYNLGARFFWVHNTGPIGCLPYVLVAFASAEKDPAGCLKPYNEVAQYFNLKLKESIAQLRNEFPSAAFTYVDIYSVKYSLFAEPQKHGFELPLVTCCGYGGEYNYSAAVLCGGTITVNGTEIFVGSCDNPSVRVVWDGIHYTEAANKFIFDQISTGSFSDPAVPLKQACQS
GarUnG08780	GarGDSL103	342	9.36	38077.6	MDSKMHLQPWWLLPISLLLQLSNLKNWANAAPQVPCYFIFGDSLSDSGNNNNLKTLAKVNYRPYGIDFPKGPTGRFSNGRNVQDAIVELLGFEEYMPPFAKSEKKNILQGVNYASGASGILDETGSLMGARVPMSIQIRNHKTIIARIRKILRNDSSTEKLLRQCIYSIQIGSNDFVNNYFKPNFYNSSHGYTRIFALIGLGQLGCTPNAIATHGTNDSLCVTKLNDAAFLFNQRLIPLVMALNSKLTDAKFSYLNYSPMKVAQLSFESPCCKTGAGGNRELCIHHSKPCSNRKQYAFWDGVHPTDASNVLIAKNLYGTRSFSDARPFNIQSLARKSSDDLI
D5.v1.pred_00000042-RA	GraGDSL1	383	4.83	41659	MANLASKLQPWWLLLVIPFLFVSNTYHCVNAEPQVPCYFIFGDSLSDNGNNNNLATEAKVNYWPYGIDFPKGPTGRFTNGRTMQDIIVQLLGFQEFIPPFATSRGQEILKGVNYASGSAGILNESGQHLGVRISMDMQLSNHQSVISTIVEMLGKCAASKLLGKCMYAVQIGSNDYINNYFKPEMYNSSHLFTPQQYAAYLIEQYSLKIKTLYNNGARMFALFGLGAIGCTPNAMAVHGTNGSACVEKMNTAAQLFNERLIPLVDELNSNSTDAKFTYLNPTGASAANSLGFTVANASCCDIGSGGDLCIPGSEPCGDRSQYVFWDAVHTSDAWNEVIAVEAYDSESNAIAYPFNVKKMAQLPNNNDADGDICEMGENSGVTV
D5.v1.pred_00000543-RA	GraGDSL2	361	7.47	40266	MANLRASCISFLLCFTTCINLISSHYLPENHVALFIFGDSLFDPGNNNYINTTADFRANFYPYGETFFKCPTGRFSDGRLIPDFIAQFAGLPIIPTYLQPGKRKFTDGVNFASGGAGALVESHQGFVVDLETQIKYFNKVEKSLRQELGDAGAKKLMSKAVYLISIGGNDYFTKNSSVSDEEFVSMVLGNLTVALKEIYKKGGRKFGFPNLLPLGCLPYMKAQSGGSCIDELTAIAKLHSAELLKTLVKLQNQLEGFKYAYYNLYQSFTERLNNPSKYGFKDATTACCGSGPYGGVYSCGGKRGIEVYELCDKPGDYFFFDSYHPSEKAYRQLAELMWAGNTDIVWPYNLKMLFQDNAFYP
D5.v1.pred_00001473-RA	GraGDSL3	367	8.61	39617.3	MDGYCSRRVIMFLLFAFAAISRGYGQESTTLVPAIITFGDSVVDVGNNDYLPTIFKANYPPYGRDFANKKPTGRFCNGKLATDITGNLKVLLKSFLLAAETLGFTTYPPAYLSPEASGKNLLLGANFASAGSGYDDEASMHAITLTQQLEYFKEYQAKLAKVAGSTKSASITKDALYVLSAGSGDFLQNYYVNPLLNHAYTPDQYGSFLIDTFTNFVKNLYGLGARKIGVTSLPPLGCVPLARALFGYHEKGCISRFNTDAQQFNKKLNAAAANLQKQHPGLKIVVFDIFKALYDIVKSPSNYGFVEATKGCCGTGTVETTAFLCNPKAPGTCSNASQYVFWDSVHPSQAANQVLADALIVQGIALI
D5.v1.pred_00001564-RA	GraGDSL4	684	8.16	75726.6	MASLRLFLCFFLFTASSVNIVCSRSLQKDHIALFVFGDSVYDPGNNNYIDTIARANYYPYGETFFKYPTGRFSDGRLIPDFIAEYANLPLIPPYLQPGNHEFTTGVNFASAGAGALSETNQGFVRALAVIDLKTQLSYFKKVAKQLRQELGDAEAMAFLSKAVYLINIGSNDYVLPFTSNSTVFQYFSKQQYVGMVIGNLTETIKEIHMEGGRKFGFRNFGSMGCIPLLKALVPGNTAGSCFEQVNELAKLHNAALTEALEEMEIKLVQFKYSMHHLNIYLSELTKNPGRFGFKEVNKACCGSGPYRGISSCGGRRGVTEYELCSDPTQYFYFDSSHVSEKANKQIAQLIYRFVSPIGLIGLAGTINSTVTSGRSPQKTIPPCLSLGIRWRFSDGRIIA…
D5.v1.pred_00001600-RA	GraGDSL5	320	8.03	35562.8	MCSAKEVPAIFAFGDSLFEVGNNFYLDTLAKPTLPNEIVVLAEEELGFTNYTPPYLSPQTTGDVILKGVNYASSGSGIFNSTGSKFGDHICMDEQINNFAKSRQDIVSKIGAAAARKLLRDALYFIAVGANDIILLSSNVSLSHVENIKYLDNMISKFKSQLMSVYNLDARKIAVTSAAPLGCIPFERDKFSIDHCVPHVNELAKLYNVRLKILLSELTKHLAGSIFIYMNSYTTLEDVLQNYKSYGFTNADSACCRVYGKHGGKLPCIFFARVCPNRTQYVFWDAYHPTEKTNFILAKHALDGSRQYISPINIRQLANS
D5.v1.pred_00001679-RA	GraGDSL6	328	5.57	36023.4	MGKWRGVYGVAALLLVLSVCLGVRELITCLTGFDFPNGPTGRFSNGKTTVDVIAELLGFDNYIPPYSTASGRQILGGVNYASAAAGIREETGQQLGARISFSGQVRNYQRTISQVVNLLGDETTAANYLSKCIYSIGLGSNDYLNNYFMPLYYSTSRQYTPEQFADVLIQQYTEQLQEVCVDWGGSDRCSPNELAQYSGDGKTCVERINAANRIFNDKLKGLVDQFNNANSDAKFIYINAYGIFQDITSNPATYGFKVTNAGCCGVGRNNGQITCLPAQTPCPNRNEYLFWDAFHPTEAANVIIGRRSYSAQSSSDAYPIDIRRLAQL
D5.v1.pred_00001726-RA	GraGDSL7	397	7.81	43658.3	MASLYSLCLSKQQLFGILLILTFFSSSSAKRCYRSIISFGDSLADTGNWVILLQQNKPTPAFPPFGGTYFNRPTGRCCDGRLIVDFFGTASLKLQSTQKLGLPLVPPYFRDANCSNCRKFQKGVNFAVVGATALDNAYLARKGIINELTNVSLGVQLGLLKHYCHLFAPHLQATCNEFLNNSLILMGEIGGNEFNLAFIQGISSEVIGGLVPEVIKAISAAIEELIELGAMTFVVPGTIPLGCLPVLLTRFRTSNKQAYDRYGCLIWLNDFAHYYNEYLKKELESMRRLHPRINIIYADYYQASMPLYLSPRSFGTFSVCMPGFKSTLTACCGGEGPYNVNVTLSCGDPGTKSCDDPSSYVNWDGAHFTDEAHRVISNGLLDGSCTIPRFEFPSCAS
D5.v1.pred_00001737-RA	GraGDSL8	379	8.43	41992.4	MAQNMTRRRVVLVQILALALAAVMPLLSGGVDIQQVRVLAAKFNVTCVVVFGDSSVDPGNNNYIATPFKGNFLPYGKDFFRGHPTGRFSNGRLATDFIGNLLPCLSELDMSTTEALGYTSEIRPFLNKRLRPVDILHGVSFASAASGYDELTANLSHVLPVSKQLEYFREYKMRLRQLIGARKAENIIKNAVAVMSMGTNDFLQNYYLEPIRPKQYTLEEYQNYLASCMSDDVKTMHSLGITRLVVVGVPPLGCMPLVKTLMNQETCVEKYNNFSSSFNSKLQFKLEVARTTLGMKIGYVDAYGIFEDAVNNSKKYGFIEASKGCCGTGTIEYGDTCRGMSTCADASNMYSGMLFIPLKESDDIARSLQAAIWVDRCVN
D5.v1.pred_00001738-RA	GraGDSL9	342	8.45	38406.2	MFSTTFSTANLPKQTFVKRILFPDMFAKAKAFNNKITAAFVFGDSTVDPGNNNYVKTLFRGNFPPYGKDFRDHVPTGRFTNGKLSTDLIAAFIWYVWAVSYIGIKEYLPPYLDPNLSIEELMTGVSFASAGSGFDPLTPQISSVISLPKQLEYFKEYKNRLQSAIGNRRTEAIIKESVFLISCGTNDFVVNYFTLPIRRKSYTVSAYQQFVLQSFKQVLQDLWDEGARRIAVTGLPPMGCLPAVITLYSENAILERGCIEKLSQGRLAHLDSKITYVDIFTPLVDIIQGLGKHEAGFLCNPGSFVCNDASKYVFFDSIHPTEKTYINLFMASRPVIDSLIQD
D5.v1.pred_00002003-RA	GraGDSL10	360	7.49	39511.7	MDTRLWSVSSTSLLSPLLVILALLMCETKALVKLPPNETVPAVIAFGDSIVDTGNNNNLMTLIKCNFRPYGQDFNGGIPTGRFSDGKTPSDLLGTQELGIKDRLPAYLDPDLKPQDLPTGVSFASGGSGYDPMTPELASVISMADQLNLFKEYIAKLKQLVGEEKKKFIIANSLYLVVAGSDDIANTYFVLRARKMLYDVPAYTDLMLNSATEFLKELYGLGARRIAVFSAPPIGCVPSQRTLAGGTERHCANEYNVAARLFNKKLSAALNTLRTSMPGGKFVYVDIYKPLLDLIDNPQKHDVGCCGTGNIEVAVLCNKWVPSTCTDASNYIFWDSYHPTEKAYRALIIPLLPKYVNKFL
D5.v1.pred_00002425-RA	GraGDSL11	394	5.09	43321.8	MATSLCTHVPALFLLLLLLLLLSAPCNAGILRTCKFDAIYQLGDSISDTGNLIREHPFSPFARLPYGETFFKHATGRCSNGLLIIDFLALSAGIPFLQPYLNSNALFTRGRGVNFAVAGSTALPVETLADNGVVAPVTNSSLSRQLDWMFTHFNGICHDEDDCLEKLKTALFIVGEIGGNDYNYALFQGKSFDQVRSMMPLVIQAIKDAVTRVVGYGATRVIVPGNFPIGCFPVHLTVFRSNDSDAYDGFNCLKGLNNLSSHHNGLLKQAIKELRKELPHATILYGDYYNGYMRLLNKAKFLGLDPNSTQKACCGIGGDYNMELNKMCGAAEDGSFMAFIGSFDAGFEHVMPLFYYFCIGIAYFLDAGDLLVYFVVMEEDLANLNLVDEEEEAF
D5.v1.pred_00002686-RA	GraGDSL12	982	8.76	107468	MESMRLFSVWSFCFDTSGTNDTGEFPAIYNFGDSNSDTGACNAAVAEIPSPYGQTFFKQPSGRASDGRLIIDFLESARTQLASARLFAAYIRSRTTENLGLPYLSAYLDSIGTNFRHGANFATGGSCIQPACGYGPFNLATQVSQFIHFKARTTALYNQLCLNREVDHSRETLGDGVAGRVMMEGKIAVHCIDLPRPDDFSKAIYTLDIGHNDLAYGYLQHRAEGRIRVSIPNMLTLFSQAVHVRKHGMLLEACKKCTVCSSSSSSSSSSIYLHLSMFQVLYSEGARIFWIHNMDPIGCLPFSVMMYQPKAHNVDRNGCVMPQNEMAKEFNRQLKDKVSQLRTQLPSAAFTYVDVYSAKYALISDAKQQGNCLKVVTLTPIKVVGNVMVILERFAVAAT…
D5.v1.pred_00002746-RA	GraGDSL13	431	5.88	47329	MKFGDLPSSSCPAVALHETVNGNGIDRSKRRKLKNNYCTGLKQMNSFTAFQLPTLPPVMAMAMAKPWMYCLLVCLGMALNNVASGQGENPFEPDGGRRREMVPALFIFGDSLIDNGNNNDLPSFAKANYFPYGIDFNGGPTGRFSNGYTMVDEIAELLGLPLIPAYSEASGDQVLHGVNYASAAAGILDITGRNFVGRIPFDQQIQNFQTTLDQLADNLGAIEAAEALGKCIFFVGMGSNDYLNNYLMPNFPTRNQYDGQQYADLLVQKYNQQLRTLYNLGARKFVLAGLGRMGCIPSILAQSTGGSCSEEVNQLVLPFNANVKTMMNSLNANLPGARFIYVDIAHLFEDIVANARTYGFSVVNRGCCGIGRNRGQITCLPFQTPCENRDEYVFWDAFH…
D5.v1.pred_00002948-RA	GraGDSL14	376	8.82	41078.4	MAKKAGKGFILVCLQLLLCFSQINWIRAKGEDGSDDEIKGMFVFGSSLVDNGNNNYLENSTAKADFLPYGIDFPKGPSGRFTNGKNVIDLLGEMLKLPCLIPPFSDPSTKGSKVVHGVNFASGASGILDDTGFLAGQVISLNQQIRNFETVTLPEVKNQLGVNRRENRKAAKKYMFIMGTGGNDYLFNYFARKGEYNVSLETFTANLTTSLSLQLKKLYRLGARKFVLMSIYPLGCSPMLNAMRKDGCIEVMNQAAILFNDGLKSIIDAAKSDMPTSNLVLVNSYNIVTDIIQNPSSKGFKDANNPCCEVVPLTQLAGNGVSCKKGGRICMDRSAHVFFDGLHPTEKVNVEIATKAFSSDLKTEVYPINVNQLAQL
D5.v1.pred_00004359-RA	GraGDSL15	202	5.92	21852.9	MATSSSCSSLKQHFLMFLVVTISSIINSQVNGCFTSIFSFGDSLTDTGNLLEISLSDSTNPPHSAFLPYGRTFFHHPTGRFCDGRLVIDFIAEALGFSFLPPFYGSKIASATALNSSFLAEQGIHSVSTNISLGVEVNSFKHLLPSLCSSSSNCKELLRNSLIVMGEIGGNDYNHAFMQGKNIENIRQLVPLVVDIISSSIM
D5.v1.pred_00004360-RA	GraGDSL16	336	8.19	36710.5	MATSSSCSSLKQHFLVFLIVIISSIINSPVNGCFTSIFSFGDSLTDTGNLLELSISESTKPPHSAFLPYGCTFFHRPTGRFCDGRLVIDFLAEALGFSFLPPFYGSKSGKWEKFRQGANFAVAGATALNSSFLAEQGIHSVSTNISLGVEVNSFKHLLPSLCSSSSNCKKLLRKSLIVMGEVGGNDYNHAFKQGKNIENIRRLVPLVVDIISLSIKELIELGAVTFLVPGNFPIGCSPSLLTSFHGFKETLKACCGIGGLYNYDPLIYCGYPPLKQCCNDPSSYISWDGIHFTEVVNKWLAHTVFEELMNTIPRLGSLCPLSTVNKLRILYPMFGV
D5.v1.pred_00004361-RA	GraGDSL17	382	8.32	42487.7	MLSMATCSSCWVLKQCLIVGFLFVIMISSIQPVNGCFTSIFSFGDSLTDTGNLLEISLLESNKLPPSAFPPNGRTFFHHPSGRRCDGRLVIDFLAEALGIPFLRPSYTTKVGRLQKFQKGMNFAVAGATALNSSFLQENGIHNRSTNISLGDELNSFKHLLPSLCSSSADCKKLLRNSLIVMGVIGGNDYNHAFREKNNEAARKFVPLVVHTIASAIHELIELGAVTFLVPGNFPIGCSPDLLTNYQGSNKDKYDPLTGCLTWLNQFSQHHNELLRTELEKLRNRHPDINIVYADYYNIAMRFYHSPKQFGFKETLKACCGIGGLYNYNSSRSCGYPPLKSSCNDPSSYISWDGIHYTEAANKWLANVVFEDLMKSTTCVPY
D5.v1.pred_00004362-RA	GraGDSL18	300	6.24	33959.7	MDKVSLGIHAEALGLPFLPPYYRYKNGTSENFENGVNFAVGGAGALNSSFPGIYNPKTHVSLVDEVNSFKQFINLRTDFKQLLRNSLIVMGEIGGNDYGHAFKQGKSIEDVRNFVPPVVDSITSSINELIELGAVTFLVPGNFPIGCSPTYLTLFQGSDKDQYDPLTGCLTWLNQFSQYHNQLLRKELEKIRNLHPDTNIVYADYYSTTLRIYHSPNKFGRVWSLQLQSFESLWLSAIKTMLQYPSSYMSWDGIHYTEAVNRLIANVVFEELMNSIHSLNNLCPASTINKLRMIYPKSEM
D5.v1.pred_00004364-RA	GraGDSL19	200	5.62	22174.2	MGFSSSCSLFKHHLIISFIINIAIITISHVNGCFTSIFSFGDSLTDTGNLHQLSLSESKKLSHFDFPPYGRTFFGYPTGRCSDGRLVIDFIAEDFGLPFLPPYFEGENGKPRNLENGVNFAIAGATALDDVFFKERGIHNPLTNGSLGVQLGYFKDVLPSFCSSSSGKSFLLFGVFYIGFCLVLEGKREDMNFPDFERNQ
D5.v1.pred_00005721-RA	GraGDSL20	417	5.71	45650.7	MANTNTFLLQITTLFCLLFPVANSVVFNYPAVFNFGDSNSDTGELVAALGDILDLPNGQTYFKTPSGRFCDGRLTIDFLNSNSDTGELISAGIESLEPPHGQSYFQTPSGRYCDGLDAMDLPFLNAYLDSIGLPSFHKGCNFAAAGSTIQPATAQSVSPFSFGVQVAQFVRFKARVLELLAKGKRLGKYLPAQDYFQKALYMFDIGQNDLAGAFYSKTLDQVLASIPTILIEFETGIKALYDQGARNFWIHNTGPLGCLAQNVAKFGTDASSLDEQGCVRKHNQAAKIFNLQLHALTKKLQGLYTDSNFTYVDIYTIKSNLIANYSKLGFEQPKMACCGFGGPPLNYDSRISCGKTKVINGETVTAKACNDSSEYVNWDGIHYSEAANQYVSSQILTGK…
D5.v1.pred_00005961-RA	GraGDSL21	99	4.77	10523.9	MAPSIVLVSWMVLGLVMATSTTQVEAARAFFVFGDSLVDNGNNNFLATTARADSPPYGIDTPSRRATGRFSNGKNIPDFISDALGSEPTLPYLSPELKG
D5.v1.pred_00005962-RA	GraGDSL22	187	9.4	21585	MVHCQINIIRMYKQLKYFQQYQTRLADLVGYEEAQRIVNDALVLITVGGNDFVNNYYLVPFSPRSRQFSLPDYVRYLISEYRKLLMRLYDLGARKVLVTGTGPMGCVPAELAMRSPSGQCVTELQRAAALYNPQLVQMINELNSQYGANISLLLIQNRKPMTSLQTLQPTIRRREMLQDGDKNEQQK
D5.v1.pred_00005964-RA	GraGDSL23	376	9.25	41518.8	MVLLFLLAFGSIASLADGRAFFIFGDSLVDSGNNNYLTTTARADAPPYGIDYPTRRPTGRFSNGLNIPDLIGQKIGLSESPLPCLSPEFNGKKLLIGANFASAGVGILNDTGVQFVSQSAAKQPHHYFINTASVVNILRMYRQLELFQEYKRRLSAQVGSRRAHKLVNQALVLITVGGNDFVNNYYLVPYSARSRQYKLPDYVKFLISEYRRLLMRLYKLGAHRVLVTGTGPMGCVPAELAMRGTNGGCSEELQRAASLYNPQLVEMLNGLNKKIGKDVFISANTQRMHNDFVSDPRAFGFVTSQIACCGQGPYNGLGLCTQLSNLCPNRALYAFWDPFHPSEKANRLIVEQIMTGSNEYMHPMNLSTIMAMDSGI
D5.v1.pred_00006968-RA	GraGDSL24	362	5.21	39675.3	MAKRSISCFLLVLVSLLAVALAEATTESPAVYIFGDSILDVGTNNYIPECLAKADFYFNGIDFPYSEPTGRFSNGLNTADEIVRLLGLRRSPPPFLQLVNDPLTFRKNILKGANFASGGSGILNSTGQYQYIRVISMGDQVQQFSTVRSNITNMTASDAATDAILSKAFFLISVGSNDIFEYLLNITRPPMTIPEFNATLVSTYEYHLKTLYELGARKIGILTVPPIGCTPIARARANGNCSEPAQRFAQAFYTEAVALLEKLSSQVPDLRYSLANTYLMTTGMMENMFAFGLRDITSACCGNGTYACNQTASFCSNRDEYLFWDQFHPTQRVSELAALTLFGGSESFVAPMNFSQLLGVNI
D5.v1.pred_00007103-RA	GraGDSL25	361	5.88	40469	MSNNNFITSNIFLFSLHQFLLLVHTKPLVPALYVFGDSLFDSGNNNLLPTMARANFPPYGHNFVQHFTGRFTNGRTLPDFIAEFLELPYPPPYLGIHDSVPLTGLNYASSACGILPQTGTIFGKCLSLGEQIDLFKWTIESKLPTHFNSLEELSKHLADSIFIITTGSNDYIQNYLEPTLFSTNHDYDPQSFAQLLIDDLSNHFQSVYKLGARKIIMHEIAPLGCIPHYTRKYQVVVGKCHEQTNQIVSYFNTKLHELLKSLTSTLQGSILVLARINSLGYDVITNPSKYGYSDASNPCCTTWGNGSAVCIPWLEPCPNPNQHFFWDGYHNTETGNSVAASLCFNTSEFCTPFSIKDLIQI
D5.v1.pred_00007184-RA	GraGDSL26	355	8.33	39070.8	MELKQMAPSIHILWLLSIQFLVLVNGGKIPAIIVFGDSSVDSGNNNYIPTVARSNFQPYGRDFNGGRPTGRFSNGKITTDFISDAFGLKPAIPAYLDPSYSISDFATGVTFASAATGYDNATSNVLSVIPLWKQLEYYKNYQKKLRAYLGDRKANGVISGALYLISVGTNDFLENYYAIPGRSSEYTIEEYENFLVGIAASFTEKLYELGARKISLGGLPPMGCMPLERTGNLMGGSECVDSFNNLAADFNGKLNALVIKQNKKFHGMQMVFSDPYGILMKIIQKPAVYGFEVTAVACCATGMFEMGYACSRRNPFTCSNADKFVFWDSFHPTQKTCSIIATYIVQNALTKFLSH
D5.v1.pred_00007650-RA	GraGDSL27	384	6.24	43095.2	MIVVKENASKLDMGVVKGGRYLLVPFFTLYMILFLYLPLLPHSVHCQCTKTPIIFNFGDSNSDTGGYADGVGLNFAPPNGRTYFHQPARRLSDGRLMIDFLCESLNTDYLTPYLNSLEPNFTNGVNFAIIGSATLPRYVPFSLFVQVSQFLRFRYRSPALMLNGYKDLVGDEDFENALYTIDIGQNDLAASFDNLTYSQVIERIPSFITEIKNAIWNIYEKGGKKFWVHNTGPLGCLPQKLALLARNATELDEHGCLQPLNNAAKTFNAQLRVLCEQLRRELINVTIVYVDIYSIKYDLIANASNYGFESPLMACCGNGGPPYNYNANINCGRTGYTVCHEGSKFISWDGVHYTEAANAIFASKILSTHYSTPQLSFNFFCNNM
D5.v1.pred_00007806-RA	GraGDSL28	399	7.98	43476	MPLSLPKIIVHFRHVLVVLSVGMAMLSTCLTQDSKCEFKAIFNFGDSNSDTGGFWAAFPAQSGPFGMTFFHKPSGRATDGRLILDFLAQALGMPFISPYLQSIGSDYRHGVNFATLASTVLLPNTSLFVTGISPFSLAIQLNQMKEFKAKVVEYHSGNTKGSTQLPSPDIFGKSIYTFYIGQNDFTSNLKAIGIEGVKQYLLQVVSQIAATVKELFGLGGRTFLVLNLAPVGCYPALLVQLPHETSDLDKFGCLISYNKAVVDYNNMLKEALSQTRRELPNASLIYVDTHAVLLQLFQDPTSHGLRYGTKACCGYGGGNYNFHPEVYCGNTKVMNGTKVTASACKDPNNYVSWDGIHATEAANKLTTLAILNGSYFDPPFPLHKLCYLHPVGDSSPLCS
D5.v1.pred_00008151-RA	GraGDSL29	364	5.81	39922.5	MERMSWALVWLSLAFNLVVAISVCDGQFPAMFVMGDSLVDNGNNNGLSSLAKSNYPPYGIDFHQGGPTGRFTNGKTIIDLLGDLLGLPLLPAFTVTFTGQQGIWVGVNYASAAAGILDESGLNLGDRFSLRQQVENFKSTLNQLRNQMEQDTLNQYLAKSLVVINIGSNDYINNYLMPSIYSSSSTYTPEAFAEHLINDYDAQIMALYNLGLRKFLLAAIGPLGCIPNQLAKGFAPPGKCVSAVNDMVEIFNRRLKNLVDQLNHGNYTEAIFVYGNTYGAFNDILGNPATYGFKVVDKGCCGVGRNKGQITCLPFSIPCTNRDEYVFWDAYHPTQAFNKIIAQKAYSGPQSACYPINVKQMAQL
D5.v1.pred_00008424-RA	GraGDSL30	366	5.57	40465.1	MKFEIALSLLLVVLVGITIIQGCNGKAVQFIFGDSLSDNGNNNRLSMTLAKANLPYYGIDFGNGLPNGRFTNGRTVADIIGNFDQRVNTLLLEYPNRDSTGLPRPPAFLDPSINEDVILENGVNYASGGGGILNETGTYFIQRLSLWKQIELFHGTTESITKKLGKQASDEFFQEARYVVALGSNDFINNYLMPVYRDSWTYNDETFVEYLMETLEKQLLVLHKLGARKLMVFGLGPMGCIPLQRVLSTTGKCRDRANKLALSFNKAANNLLISLEPKLTNASFKFGDAYDVVDDVIRNPYKYALTCTPASTLCGDRTKYVFWDEYHPSDSANELIAKELIKKFGFTGVGSPSPAPESDIAPSPSN
D5.v1.pred_00009075-RA	GraGDSL31	355	8.53	39444.8	MAYKLLKSLEVVAISVLFVILQNWANAKPQVPCYFIFGDSLSDNGNNNNLSTLAKVNYSPYGIDFPVGPTGRFSNGRTVVDFIVENLGFTSSMPPFAESQGENILNGVNYASGAAGIRDETGKHLGDRISLNRQIQNHKIIILRLLRLMRNNTETRLLLNQCIYSIQIGSNDYINNYFKPEFYGTSRLFTQMQYATLLVHQLSNQLKTLYNTGARKFAVYGLSLIGCAPFAILEYGTNGSLCVDKLNNAAAHFNERLMPLVDQLNNDLPNAQFTYLAPAPDSTTFVTNGSCCTIGGGGGELCLKNSKPCSNRRRFIFWDGYHPTEAWNEKVAERAYSSESSLEANPFNIHKLAKL
D5.v1.pred_00009483-RA	GraGDSL32	362	8.06	39831.3	MAKQWLVFAMVLVLGTLVSVTTAASLATFIFGDSLAEVGNNNHLQYSLARSDYPWYGIDFTGRKATGRFTNGRTIGDILSEKLGTSSPPPYLSLSQNDDAILQGVNYASGGAGILKETGQYFIQRLTFDDQINYFKKTKERIGAKIGAQAANKLCNEATYFIGIGSNDYVNNFLQPFLPDGQQYTHDEFVELLTSTLEQQFSRLYQLGARKILFHGLGPLGCIPSQRVKSKTGQCLKRVNEWMMEFNSKVQKLINSLNKRLPNAQMMFADTYPAVLDLIENPTAYGFKVSNTSCCNVDTSIGGLCLPNSKLCSERKDYVFWDAFHPSDAANEVLAQKLFSSLSSSASAPSPSPSPSLPPKPE
D5.v1.pred_00009717-RA	GraGDSL33	379	5.54	42090.8	MALLYILHSLLKLAFLCSFWPTVIPLSLNYPAVFNFGDSNSDTGGLVAGKAFPMTQFNGETYFHEPSGRFCDGRLIIDFLMEAMELPYMNPYLESVGSPSFQTGCNFATGGSTILPANAASTNPFSFNLQLSQFFRFKNRALTLLSKDKELQNYLPAEDDFNKALYIFDIGQNDLDRVFYFPVSDEQVVAFISKLMSELNYGMKRLYDAGARNFWVHNTGPLGCLPRIIATFGKKPSNLDEHGCVASHNRAATVFNKKLHDMCLQFLAHSPEANITYVDIFSIKLNLISNYSLYGFQHPLAACCGYGGPPLNFDTRIACGVTKDLNGSIVTANPCNNTAEYINWDGTHYTEAANGFVADEILTGNYSDSPHLRNSPFLT
D5.v1.pred_00009911-RA	GraGDSL34	231	8.85	25299.1	MDSKMHLQPWWLLPISLLLQLSNLKNWANAAPQVPCYFIFGDSLSDSGNNNNLKTLAKVNYRPYGIDFPKGPTGRFSNGRNVQDAIVELLGFEEYMPPFAKSERKNIFQGANYASGASGILDETGSLMDLYKTGARIFALFGLGQLGCTPNAIATHGTNGSLCVTKLNDAAFLFNQRLIPLVMALNSKLADAKFTYLNYSPMKVAQLSLESPCCKTGAGGNRELCIHYSKL
D5.v1.pred_00010472-RA	GraGDSL35	366	8.84	40696.9	MDNGGFSKDLILLLWIWVFLAMIDVSKCSLGRPLIINFGDSNSDTGGVLAGTGLPIGLPHGITFFHRGTGRLGDGRLIIDFFCEHLNLSYLSPYLDSLAPNFTSGVNFAVSGAMTLPQFVPFVLDVQVRQFIRFKNRSIELQKTGTGSFIDEKGFRSAVYMIDIGQNDLLMALYASNLTYEPVAKQIPSFLAEIKLAIQNIYSYGGRKFWIHNTGPLGCAPKELALHPHNKTDLDRIGCFRVHNDLAKAFNRGLRNICKEMRTILKDATIVYVDVYSIKYKLFAKYKKYGFEDPFMACCGYGGPPNNYSQKATCGQPGSTICNNVSRSIVWDGVHYTEASNRVVATTILSGRYSKPQMQLESFGEP
D5.v1.pred_00011572-RA	GraGDSL36	423	5.56	46991.9	MENSFTLVTIFGLLFTLGNVGPQAEAARAFFVFGDSLVDNGNNNYLATTARADAYPYGIDYPTHRATGRFSNGLNIPDLINMFQSAVFMCYLGEQIGSEPTLPYLSPELNGQRLLIGANFASAGIGILNDTGVQFVNIIRIGEQLQYFRQYQQRVSALIGPEQTQRLVNEALVLMTLGGNDFVNNYYLVPFSARSRQFALPDYVVYIISEYRKILLRLYELGARRVLVTGTGPLGCVPAELAQHSRAGECAVELQRASALFNPQLAEMLSGLNAELGSDIFVAVNTNEMHMDWINNPQQFGTAQYLLLKLKMAICNLEKPRDIPKILQDTYPNPHTPSHVRVTIEILVETLQVACCGQGPYNGIGLCTIASNLCPNRDIYAFWDPFHPSERANKLIVQQ…
D5.v1.pred_00011573-RA	GraGDSL37	257	8.45	28316.5	MASSPALVSWLVLVLTLAMAVSTTQVEAARAFFVFGDSLVDNGNNNYLATTARADSPPYGIDTPSRRPTGRFSNGKNIPDFISEALGSEPLLPYLSPALNGDRLLVGANFASAGIGILNDTGIQFINIIRMFRQFEYFQEYQGRLANLIGTTEAQRIVSEALVLITVGGNDFVNNYFLVPFSARSRQFSLPDYVRYLISEYRKLLMRLYELGARKVLVTGTGPLGCVPAELAMRSRMVNVQPSCNELPACLTHNWFK
D5.v1.pred_00011621-RA	GraGDSL38	439	8.07	48616.7	MEIPDVTVHVKLKPLNAFVKLSDTVRCFSFSSVEDFAIYGNLAQINFLIGYDTEKRTAIIKVFSLVFNDTLAYTSHFQAILSQPSSLSLILKMKFLAPFIFLTFLLFEAKGQIVPALFIFGDSIVDVGNNNDLVTLIKANFPPYGRDFVDHEPTGRFSNGKLALDIIAEKVGFTNHQPAYMSDKANGEMLLIGANFASAASGYYNATAILYNTISLSQQLENYREYKNKLVDITGKSNASSRISRGIHLISAGSSDFLQNYYINPLLFATNTPDTFSDILLNSYDHFIQNLYELGARRIGVATLPPLGCLPAAITAFGHGNNHCVARLNNNAISFNNKLRHRSQRLTRRLSKLKLVVLDIYNPLYTLITEPAENGFAEVRRACCGTGLLETSILCNQHS…
D5.v1.pred_00011777-RA	GraGDSL39	404	9.06	45874.5	MVFRNHFHVIIAFIFISLPFSSIALHVVTPIKEFKILPSTDPSSSHFNSVNIKGHYSTKTNSNGCFNKIYAFGDSYTDTGNAQLLDSSKNLKKGQEKPNNGWLLIDFVRDALNISSLPPYKSVNANFSSGVNFAMAGATVFTEEFLSQHKINSTLMWKDGYHSFQTQIEWYNKFVSDIACKGKNNESCKADMENSLFWVGEIGIDDYVRALRSKVSLRWIKDMAMVHTSRLLATLLDSGAKYIVVEGLPPLGCYPFAKSSRHFVKDDMNCNAKINRVTKAHNHDLQDMLEGFRRRKGANVSISYADYFDAYKVITGNLNKFGFEDAFKACCGHHRNKILNFSFKILCGMSGAETCRHPDSYIHWDGIHLTEAMYRQLSEFFLHGNFCKPSFIHLIRVKK…
D5.v1.pred_00013179-RA	GraGDSL40	347	6.74	37776.2	MSELSNRQMIVRTVFQIVTVKVLLKICFAKDVIPANFVFGDSLVDAGNNNYIASLSKANFVPNGIDFGGPTGRFTNGQELGLPGFTPPYLAPTASGPVVLQGINYASGGGGILNHTGNIFGGRINFDAQLDNFENTRQDIISTIGVSATLELLQSSLFSVTMGSNDFINNYFTPIVSAEEQKLVPPQVFVASMIARFKLQLTRLYTLGARKIIVVNVGPVGCIPYERDLNPTAGTSCASRPNQLAQLFNTELRNLIKELTTSLKGSIFMYADVYRIVDDMIQNYRAYGTNAVSTAEALRAVISRVASYVFWDPFHPSDAANVIIAKRLLDGDSNDVFPINIRQLANV
D5.v1.pred_00014325-RA	GraGDSL41	293	9.23	33159.4	MLSWLINRRRIGSTKLCSSISCSKFYWESYTLWCKLCIRRRGIMNATGRIFVNRLGLDIQIDFFNNTRKQFDKLLGSSKAKDYISKRSIFSITIGANDFLNNYLLPVLSIGARISETPDGFIDDMINHLSNQLTRLYKLDARKFVIGNVGPIGCIPYQKTINQLNENECVDLANKLAMQYNGRLKELLTELNGKLKGAIFVHANVYDLVMELITNYAKYGFTTASEACCGNGGQYAGIIPCGPTSSMCKDRDKHVFWDPYHPSEAANLIIARQLLHGSTKYISPVNLEQLRNL
D5.v1.pred_00014422-RA	GraGDSL42	391	8.6	42770.8	MVFARLIFAGILISLLSNRVAAMAADLPPCKFKAIYNFGDSNSDTGAISAAIFPRQWPNGETFFRKPAGRVCDGRLIIDFIAERLGLPLLSSYLDSIGSNFRHGANFAAGGSTIVPQNKTIAESGLSPFALNVQIFQFDQFKARTSDLYKEKKKHSCRNQVLPRSKEFGDALYAVDIGQNDIAYGLRTVGDAQLLASIPDIITQLVLAVQNEYMKQHLYTQGARTFWIHNTGPIGCLPSTLLTITNPPPGFLDNHGCVKSQNDIAQEFNRQLKSRVMKLRTDLPHAAITYVDIYAAKYGLISSSKQHGFVEARKICCGYHKNGIDVGCGGILALPNGTQISGPSCEDPSTYISWDGVHYTEAANHWIASRLMNGSFSDPPVPITHACYTTS
D5.v1.pred_00014423-RA	GraGDSL43	448	6.22	49306.4	MGRSSDGHRPVTGHRAGRRSPAPAPPSAVTIGEDPEDSAWLGCGASFECSSLTFDAMENVKVFSIIIAVFSVLSVESVGLKDLKTCNFGAVYNFGDSNSDTGGGSAAFWPAGKPCGETFFGRPVGRGCDGRLIIDFIAEHLGLPHLSPYLDSIGTSFRYGANFAIGGSTIRPQNESMSLNGVSPFSLDIQIVQFDQFKDRTGHFYNRSYPRHRRNLPRPEDFSKALYIFDIGQNDIAAGLRKKNDSAFHASVPDIVDQLAKAVQNLYEHGARTFWVHNTGPIGCLPVSLHYHDIKPEELDEQGCLKAQNAYSMEFNRQLKSRVIKLREELPHAALTYVDIYAAKYELIGNAKSKLSTLNTKLFRLVGFVEAANICCGFHEDEIQVYCGHKQNINGTEIY…
D5.v1.pred_00014672-RA	GraGDSL44	408	6.65	44660.6	MEVYSRRLMFLVFAFALVSIGYAQESNSTTLVPAILTFGDSVVDVGNNDYLPTIFRANYPPYGRDFANQKPTGRFCNGKLATDITAETLGFTTYPPAYLSPEASGNNLLIGANFASAGSGYDDRAASLNHAITLSQQVEYFKEYQAKLAKVAGSSKSASIIKDALYVLSAGSGDFLQNYYVNPLVNHAYTPDQYGSFLIDAFTRFVQVHTVARILGVSLGYKYVSDTTRKIGVTSLPPLGCIPLARTLFGYHEKGCVSRFNTDAQQFNKKLNAAATNLQKQHPDLKIVVFDIYKALLDVVNTPSNYGRGRVFPCFSLVGEKRDFFNGVENRYYVTTANDCFDLVGFVEATRGCCGTGTVETTEFLCNPHTLGTCPNASQYVFWDSVHPSQAANQVLADT…
D5.v1.pred_00014992-RA	GraGDSL45	361	5	39872.4	MEKWYGVSGLVLVLSLFFGVKGEPQVPCYFIFGDSLVDNGNNNELRSLARADYLPYGIDFANGPTGRFSNGRTTVDVIAELLGFDDYIPPYSTASGRQILGGVNYASAAAGIREETGQQLGARISFSGQVKNYQQTVQQVVNVLGDEDSAANYLRQCIYSIGLGSNDYLNNYFMPLYYSTGRQYSPEEYANSLIQEYTEQLQALYNYGARKFVLIGLGQIGCSPNELAQNSGDGRTCVERINAANRIFNNKLRGLVDQFNNANSDAKFIYINAYGIFQDITSNPAAYGFKVTNAGCCGVGRNNGQITCLPFQTPCQNRDEYLFWDAFHPSEAANVIIGRRSYSAQSPTDAYPIDIRRLAQL
D5.v1.pred_00015774-RA	GraGDSL46	394	6.1	43838.3	MCNNISWYKSCQVTLEVECKMESFEVILKPICLVILIVLCLHAMPSSCNFTSFVFGDSLVDAGNNDYIFTLSKADSPPYGIDFTPSGGQPTGRFTNGRTIADIVGQSLGAKSFPPPYLAPNAEAQAILRGINYASGASGIMDKTGFFFIGRIPLGEQVSNFEQNRIYMVNAMGENYTRKFLRKAIFSLTIGSNDVLNYIQLSIPFLRHDKVSPSTFLDFMISNLTLQLERLHEMGARKFIVVGVGPLGCIPFVRALKLLGRGQCSSAVNTLIQAYNHRLKELLSRLNQEMGPETIFVFANSYDVFMDIIANYHQYGLENANDPCCGGYFPPFVCFKSSDANTSALCDDRSKYVFWDAYHPTEAANLIIAKQLVDGDENVSFPINIRKLYNYNNS
D5.v1.pred_00016370-RA	GraGDSL47	386	5.74	43017.6	MATLFSTHSSSQNILITFTIIFLASSLLPSYSAITETDQRRPFKKIYAFGDSFTDTGNTESLSGPNGFVRVSNPPYGTTFFHHPTNRYSDGRLVIDFVAQSLSLPFLPPYRNRKANRTYGVNFAVAGSTAINHAFFVKNNLSLDITPESIQTQMMWFDKYLESEGCKDPESDQCKEAFDDALFWVGEIGVNDYAYTIGSTVSGDTIRKLAINTFTEFLQGLLKKGAKYVVVEALPTTGCLPLAMTLAPSDDRDDIGCVKSVNNQSNAHNLVLQSKVSDLRQQFPQAIIVYADYWNAYRTVMQSPEKYGFKESLKACCGTGEPYNFEVFNTCGNPSVTACSNPAQYINWDGVHLTEAMYKVVADMFIDGNLCNPPFKTLLERKLRQP
D5.v1.pred_00016876-RA	GraGDSL48	444	8.95	49002.4	MEKKNLYTTHLLILLVLINLSPSLNVPAIFIFGDSVFDAGNNHFIKNCSVQADFPPYGSTFFHHPTGRFTDGRTVADFISQFIGIGLQQPYLEAQIAVMNGSSKEYPSNGLNFASAGSGVLQGTNKDWGKEVHPCSESESTRMGAFQPNLLVSSHPCNLCYPIVSIVGRMPSQGKFLVQEMFPKLITIFKGWSGSPSSTRFSLVIDGTPQGVLPIQEQLRQFKTLIEQKAINRSVVERSLFFLESGSNDIFNYFLPLDTPKLDPDAYVEAMVKEVTNLTDQIYKVGARRIVVFSLGPVGCVPARALLPAAPIKRCYGKMNAMVKKYNKGLESLVNDIPRRHPGAIGVYGAVYDTVQHLRAAPTRYGFSNVSSACCGDGPLGGEVQCGKEGYKICQNPQG…
D5.v1.pred_00017512-RA	GraGDSL49	288	8.89	32028.7	MVAASYLGIRTPIAYKWRKEVKRSNLEYGMNFAYGGTGVLDTLANQPNMTTQIDFFNVWLNKKCTASRISTTPLASSRSPAMITLLISLGTPTISRIRGLGVKRIAVTLIEPMGCIPLQAASSSYSNCTQALNLGSKFHNQMLNQSLQNLNAKDNSTAFITLDLYDAFFSALNKFTTHAPAGSLGLKPCCEGKEMGKYYCGSVDESGAKLYTICENPNLSFFWDTLHPSQNGWHSISPLYDLPFTSSLPSHYFSNHIHILKLHVNLGEFNYSMSRFHVSSVLLWDYHP
D5.v1.pred_00017513-RA	GraGDSL50	102	8.79	11511.3	MPFSFFHLLCYITIIFAEVDAVNEGASKSKSKLRLFVFGDSYVDTGNWRKSIGSSWKEPYGITFPGKPSGRFSDGRVLTDYIGHIIFTISSILLNLTNVFIY
D5.v1.pred_00017874-RA	GraGDSL51	359	9.16	39456.2	MQTPYNIYKPPKVYRQKYLGISSTVASISFEEITMASVKPWSLSKYSPNGIDFKASGGQPTGRYTNGRTIGDIVGEELGVPSYAVPYLAPNSTGKAILYGVNYASGGGGIMNATGRIFVNRLGLDIQIDYFNNTRKQFDKLLGPSKAKDYISKRSIFSITIGANDFLNNYLLPVLSVGARISESPDAFIDDMINHLRNQLTRLYQLDARKFVIGNVGPIGCIPYQKTLNQLNENECVDLANKLAMQYNRRLKELLSELNGKLQGAIVVHANVYDLVMELITNYTKYGFTTASKACCGNGGQFAGIIPCGPTSSLCKDREKHVFWDPYHPSEAANVIIARQLLSGSTKYISPVNLILTAS
D5.v1.pred_00018216-RA	GraGDSL52	359	9.04	39702.6	MEKRFVFVVFSLAIGVVQSVNAEVPAIFVLGDSTSDVGTNNYLLQSTIKANFPHHGVDFPFAIPTGRFSNGFNTADYLAKLFGFKKSPPPFFSQNVKFSIKIRKFRGINFSSAGSGLLGSTGQTTPLQKNVVTMGEQLLQFSTVHNDLLAFKGPLETEKFLSKSLFFISIGSNDIMNNYYSSNPIPKEYFIPKLGLVYEKHLRNLISLGARKFGIVSVPALGCCPSQRIYQTNGECLEELNNQARAFFSTMKLLLGNLRLEYKDIKYSLGNTVDMTLNVIDNALAFNFKYVKTACCGSGTLNAQGSCTPISDLCSNRNEYLFWDSFHPTQTASKLAAFTLYGGELRFVSPINFSQLPDA
D5.v1.pred_00018679-RA	GraGDSL53	807	5.26	88982.9	MASSKSSPPGFVFSILIIISFFNFITCNNQHILSSCNFDAIYQLGDSIADTGNDVQDNPSSKFARLPYGETFKKATGRCSDGLLMIDYIALSAGIPFLDPYLNKDGLFDYGLNFAFAGATAMSAEDLAKWNVSFVPTSISLSRQLDWMFSNFNTTCHGNKDYSCRLNGRVMEPLLDVIGAGPERDLHDRAVGLMRPPGEKNGKALFMVGEIGGNDYNYAFWQGKTIEEVKTMVPEVVETIKQATKRVIGYGATRLVVPGNFPIGCFPVYLTKYQTNDATAYDELHCLKELNNFSIYHNDLLQQAIAELKEEHPDETVVYGDYYNAFLWLLSKADLLGFDPTSLQKACCGIGGDYNYGLSSWCGDPKVPVCENPNERLSWDGVHLTQRAYELMATWLVRD…
D5.v1.pred_00020029-RA	GraGDSL54	362	8.44	39681.4	MASSASLMVLALLMASIAAIAEARAFFIFGDSLVDSGNNNYLETTARADSPPYGIDYPTGRPTGRFSNGLNIPDLIGKQIGLSESPLPYLSPDFNGKKLLLGANFASAGVGILNDTGVQFVNILRMYRQLELFEEYKRRLSGLLGTRQANRVVNQALVLITVGGNDFVNNYYLVPFSARSRQYSLPDYVRFLISEYRKLLMKLYKAGARRVLVTGTGPLGCVPAELAMRGNNGGCSQELQRAASLYNPQLVQMINGLNDKIGRDVFISANTQKMHNDFVSDPQAFGFTTSEIACCGQGPYNGLGLCTQLSNLCPNRDLYAFWDPFHPSEKANKLIVEQIMTGSNEYMNPTNLSTIIAFDSKI
D5.v1.pred_00020030-RA	GraGDSL55	377	5.16	40892.6	MANSMVLVSLMALGLLMAFSTTTQVEAAARAFFVFGDSLVDNGNNNYLATTARADSPPYGIDTPTRRPTGRFSNGKNIPDFISDALGSEPTLPYLSPELRGEKLLVGANFASAGVGILNDTGIQFINIIRMFRQLQYFQEYQTRLAELVGNDEAQRIVSDGLVLITVGGNDFVNNYFLIPFSARSRQFLLPDYIANIPLPLSLSVVKIILLQMQRLHDLGARRVLVTGTGPLGCVPAERAMRSPNGECAPELQQAASLFNPQLVQMINGLNSEYGANIFIAANTQLQTSDFITNPGAYGFTTSKIACCGQGPYNGIGLCTAFSNLCSNRDEYVFWDPFHPSERANGIIVNNIVSGSTNYVSPMNLSTLLALNSDTRT
D5.v1.pred_00020244-RA	GraGDSL56	358	8.87	39998	MVPSSAWGSVLIPELDRWSQRLPRPQPQQSQVPCFFIFGDSLVDNGNNNGMLTLARANYRPYGIDFPQGTTGRFTNGRTFVDALAQLMGFTRYIPPYSRARGPELLRGVNYASGAAGIRDETGDNLGAHSSMNGQVANFANTVMQMRRLFRGDTNALSSYLNTCIYYCGLGSNDYLNNYFMPNFYTTSSDFTTKAYADALIQDYTRQLTQLHSLGARKVIVTAVGPIGCIPYQLARYHGNSSRCNENINKAILLFNSELRKLVDRFNGGQLQGAKFVYLDSYKSSNDLYQNGTAYGFEVIDKGCCGVGRNNGQITCLPLQQPCADRRKYLFWDAFHPTELANVIFAQSAYQSQSYTYL
D5.v1.pred_00020481-RA	GraGDSL57	377	6.46	42984.9	MQIPKVRATVPAIIVFGDSTVDPGNNNQVSTVLKSNFEPYGRDYYGGQPTGRFSNGRIATDFISEALRIKPAIPAYLDPKYDIEDFATGVSFASAGTGYDNATSDVLSVIPFWKELEYYKEYQNKLRKHLGKDEANQQNYYIFPTRSSEYSVDEYQSFLIGIASNFIRELYKLGARKVVIGGLPPMGCLPLERTTNMFFGSDCIDEYNDVAKDFNKKLRGAVTELKQELGGIHLVMSSPYDKLMEMIRNPSHLHISNLVWNPSIYKPFLIPDYGFLRTQDIHYLCDNMNPFTCSDANKYVFWDAFHPTEKTNAILADYVVKNYPSRVPIITKSKRKQHCFIVVDANKYVFWDAFHPTEKTNAILADYVVKTTLAEFQ
D5.v1.pred_00020490-RA	GraGDSL58	366	8.04	40327.4	MKSMDSRRVLVGRNIMFFFLICVFGWSLKLSEAQMVPALFVFGDSQVDVGNNNHLFFSIAKANFPHNGVDFPTKKATGRYSNGKNAADFLAEKLGLSSSPAYLSLSSNTHASYMNGVSFASGGSGILNTSSQVLGQSIPLSDQVNNFLSVHKVMLQKMGTDGLEKHFSKSLFAIVIGSNDILNYFESEDEKDTPEHLVNLMVINLKAEIKKLYGFGVRKILVSGVGAIGCVPAQRAKHSTHECNEEVNMWVVKYNEGLKEVLKGLKSELPGLNYAFLDLYGIMQKVIRDPSAHGFKEVRAACCGLGELRAKIPCLPFSSYCPNRADHVFWDLYHPTEAMSRIVADTVFDGPSEYCVPMNVRQLIAS
D5.v1.pred_00020808-RA	GraGDSL59	367	5.08	40080.6	MESSVVVPWLVLGVLMAISSTQVEAAARAFFVFGDSLVDNGNNNYLATTARADSPPYGIDTPSRHPTGRFSNGKNIPDFISDALGSEPTLPYLSPELKGDKLLVGANFASAGIGILDDTGIQFMNIIRMFKQFLYFEEYQNKLADLVGKDEAQRIVSEALVLITVGGNDFVNNYFLVPFSARSRQFNLPDYVRYLISEYRKLLMRLYDLGARKVLVTGTGPLGCVPAELAMRSPSGQCATELQQAAALYNPQLVEMVNGLNSQLGANIFIAANTQQQTSDFISNPGAYGFTTSKIACCGQGPYNGLGLCNQLSNLCSNRNEYVFWDSFHPSERANGIIVDMILNGSTNYMNPMNLNAFLALDTKTKT
D5.v1.pred_00021786-RA	GraGDSL60	258	8.87	29545	MARKETQEFQFVVYNTMTQQKEVFKPKTPGKVHMYVCGVTDYDFSHLGHARAAVSFDVLYRGLNKAIVLTLRHELFLSKLEIYKKGGRKFGFMEMMPLGCLPYIKAQNGGCCINGITQLAELHNSGFPKALNELKEKLNGFKYAHYNFFESVSERLNNPSKYVRNNKMFSVGGDMKGFKDATACCGYGEGRGVYSCGGKRGVTEFILCENPDDYLFFDAYHFSEKAYQQFAKLMWSGTIDIVWPYNFKTLFQANDQMF
D5.v1.pred_00022664-RA	GraGDSL61	387	8.87	43167.7	MKLSHLHLPTLNQSFFFNKGMDDGRGFRVKNLLLFLLFFCLLSLRMEFSRAQMVPAVFVFGDSLVDVGNNNYLPVSIAKADFPHNGIDFPTKKPTGRFSNGKNAADLLAEKLGLPSSPPYLSLLKKTDESAYINGVSFASGGAGIFNGTDQTYGQSIPLLKQVDNYIVVYKSLVQQMGPSGAEKHLSKALFTIVIGSNDMLDYFGSSDLRKKSTPQQFVDLMANTLKGQLKRLYETGARKFVLTGVGVIGCIPAERVKNKTHECNEECNFWSVKYNEELKAMLKGLKSERQGINYSYFDTYSIMQNVIQKPSSYGFNEIESACCGLGDLKAKVPCMPISKYCSNRKDHVFWDLYHPTEATARIFVDTLFDGPSQYCIPMNVRQLVSA
D5.v1.pred_00022693-RA	GraGDSL62	366	5.16	41487.4	MDSYPLIEATFKAVLKQLALPSSLPLLMWVSDEGAYHFTIQALRDTLIIAMVPAVIVFGDSTVDPGNNNQISTVLKSNFAPYGRDYFGGQPTGRFSNGRIATDFISEAYGIKPAIPAYLDPKFDIRDSLPESRLLRLEPSVIPFWKEMVYYKEFQDKLRGYLGNDIANHHLSESLHLISIGTNDFLENYYPFPTRSSEYPVDKYEIFLIGIASNFIRELYNLGARKIAISGLPPMGCLPLERTTNIMHGSACIEEYNDVAKDFNQKLQDSVTELNRELGGIQLVMSNPYYKLLEMIQNPILFGFENVATACCGTGYFEMSYMCDRMNPFTCSDANKYIFWDSFHPTEKANFILADHAFKTTLTVFR
D5.v1.pred_00023787-RA	GraGDSL63	379	6.93	41687.2	MAFDGSSIIVVAIFGVFLVNLTSSLVLAKGPCQFPAIFNFGDSNSDTGGLSAAFGQAPPPNGMSYFGHPAGRYCDGRLVIDFLAESLGLPYLSAFLDSLGTNFTHGANFATAGSTIRPQNTTLHQSGFSPISLNVQFYEFHDFHVRSQIVRKRGGVYETMLPKEEDFSSALYTFDIGQNDLTSGYFLNMSVDEVKAYVPDVLNQRQILWIHNTGPVGCLPYVMERIPVLAGQIDRYGCASPFNEVAQFFNHGLKKTVQQLRKDLPHAAITYVDVYSVKYSLISQGRNHGKMHAGFNQPLRTCCGHGGKYNYNKNLGCGGKVHKQGKDVLVAAPCQDPSTHVNWDGVHFTEAANRYIFERIVDGSFSDPPHPLNMACYRN
D5.v1.pred_00023948-RA	GraGDSL64	348	9.54	38194.1	MAKGLAFVALSLIIGVLQSANAEVPAIFILGDSTVDVGTNNYLPDSNITANFPHNGVDFPFQRATGRFSNGLNTADFLAKFFGFKRSPVSFLSLNGTLAIKKRRFRGVNFASAGSGLLDITGQTSTQKANVVPMGEQVYQFSMVYNDLVASKGTSEAQNFLSKSLIFISVGSNDIVGNHYSKNPIPKEQFIPNLAVVYEKHLRNLISVGARKFGIISVPPVGCCPSQRVSANGECSKELNDQAEAFFSTMDTLMRNLSYENKDIKYSLGNTFNITNLLLITLKIPVSLSFHSQITFLHYPISIPQTKCCKSSIFIFSFKSQVLQTSKCLLWKRYTALHSLSKPLLKSP
D5.v1.pred_00024351-RA	GraGDSL65	519	5.9	57195.3	MDTQSFLFSVFCFLFYFLSGEPQVVEGTRLSWTSSPFGFKPKMLFAFGDSYADTGNTKIAVTRSWHFPYGITFPGKPSGRFSDGFVSTDFVAGFLGMKTPIPYRWRKELSGRVKYGLNFAYGGTGVFDTLVAEPNMTTQIDFLQQLINDSVYTKRVLRTSVALVSLAGNDYSYYLETNGSAAAFPGFIQSVVNQLMVNMKRIHDLGVRKIGVMSLISLGCTPQNTAGSSFQRCNETENDLVMLHNNLLLQAVDTLNQQTNSTLFFIIDLHNAFLTVFNGTETHQGSPTFENPFEPCCFGVTEGFFCGSVNDVNEVGCGHYGGEGFRRNEPIYSCDVSRLQVVDNMVNASAQVGGVVKELMRHWGYVGTHGVLRTLLRYVLVLRKSGLTVVLPCEMQVNE…
D5.v1.pred_00024393-RA	GraGDSL66	352	6.41	37912.9	MRASSEFLATLVLVLVSVSSVAHGDPLVPALIIFGDSVVDVGNNNNLNTLIKSNFPPYGRDFVNHRPTGRFCNGKLATDFTAEYLGFTSYPPAYLSRDAIGNALLTGANFASAASGLYDSTANLYRAITLTQQLNYYREYQTKLVNMAGNNGANNIISGAIHLLSAGSSDYIQNYYINPLVSRIYTPDQFSDILIRSYTTFIQNLYGLGARRIGVTTLPPTGCLPAAITLFGAGSNQCVARLNQDAIAFNNKLNSTSLSLQDRLPGLKLVVFDIYQPLLDMVTKPSDNGFFESRRACCGTGTLETSLLCNSRALGTCSNATSYVFWDGFHPSEAANQVLAGDLLAQGVSLIS
D5.v1.pred_00025660-RA	GraGDSL67	316	9.2	35098.3	MCNVIAESFGLPYLSAYLDSVGSNFSHGANFATAGSTIRRQNTTIFQSGASPISLDVQLVQFSEFHTRSKIISKQGVFHKLLPKEDYFSKALYTFDIGQNDLTAGYKLNLTTEQVKAYVPDVLLQLSEAVKRVYDQGGRTFWIHNTGPVGCLPYVLDRFLTSATQLDKYGCGSPFNEVAQYFNQRLKDVVIQLRKQLPLAVITYVDVYSVKYTLVSQAKKLGFELPLIACCGHGGKYNFNNSLRCGGKITVKGKEILIAKSCGNPSVRVNWDGIHFTEAANKWIFQQITSGSFSDPPLPLKMACHLSKDGAMNKFR
D5.v1.pred_00025664-RA	GraGDSL68	400	8.76	44260.4	MAFGLSSIFVITIFAISFTNLASVSLVLARKPCRFPAIFNFGDSNSDTGGLSAAFGQAPPPNGFSYFGAPAGRYTDGRLLIDFIAESLGLPYLSAFLDSVGTNFSHGANFATAGSTIRPQNTTLQQSGFSPISLNVQFYEFNDFHARTQVVRKRGGVFEILMPKKEHFSNALYTFDIGQNDLTAGYFSNMSTDDVKAYVPDVLNQFQTIIQATLIITLKPEIVQYIYNQGGRYFWIHNTGPVGCLPYVMERIPVLAGQIDDYGCASPFNEVAQFFNRGLKKIVEQLRKNLPHAAITYVDVYSVKYSLISQGRKHGFKHPLRTCCGHGGKYNYNKNLGCGAKVNKHGKEVLVGAPCKDPWTYVNWDGVHFTEAANKYIFERIVDGSLSDPPTPLNMACYRN
D5.v1.pred_00025665-RA	GraGDSL69	857	8.2	95368.6	MNGVIDFRGSLGSISSKKTVMAVAISLLLVASLLAIYNLGDSNSDTGSVSATFGRVPWPCGESFFGKPAGRYSDGRLIIDFIETYFVINLCTANELKLPFLSAYLDAIDSNFRHGANFAASGSTIQPADDKLFDTGFNPLSLDIQLLQFQQLKERTNELYDQAKNPDITDRLPRPEEFSKSLYILDCGQNDLHYGIITSIEDQFKAFIPNIINQFAAAVEKLFQQGARVFWIHNTGPIGCLPTVIINFPPKPGNVDQAGCIKSYNELAQEFKKQLKDTVSQLKAKLPGARLIYVYIYSAKFSLISEANKYGFVDPFVNCCGDHHVECGKTAVVNGTEIFGASCSDPSKHISWDGIHYTEAANYWVVNRILDGSLSDPPLPITKACDARLSIPLRICKKK…
D5.v1.pred_00025702-RA	GraGDSL70	440	8.39	47364.5	MFISYSLGSSSSKDSSLFDNLSSSNASGSSKISDSSSVSTNSKGFAFSGSFRGSGSLSGSTNSGASNNKEFNINLKANLSGCFSKVFAFGDSYTDTGNARLIGILKSFVGAVLTRRVSQGGNSNFKLGGRSSNGRMVVDFLCDSLNISTPIPYKAISSDFDFDSNSGVNFAVGGATSLSGDFFVNHKIGHTLMWKGIPLGFQTQIEWFNHFVTRIACKRKTEEECKAEMGKHLIWLGQMGVDDFARVIGSSVSMRWLTDITVNHISKILTTLLDSGGKFVVVQGLPPVGCCPLSKLLTPQSEKDEMGCSLVINRAVMAHNELLQKTLEDFRVRHGTEVTISYADYFNAYKAIMGNLAGFGFSDGSQACCGVGGGLLNFNLHNLCGMTGTTACENPSNHV…
D5.v1.pred_00026400-RA	GraGDSL71	362	8.07	39956.8	MDILIKPTLKLFISFAILMVQYGNAERVPALFVFGDSLVDVGNNNFLNSIAKSNYFPYGIDFNMQPTGRFCNGKTFVDIIGEMLGVPYPSPFADPYTAGVKLLGGVNYASAAAGILDESGQHYGERYSLRQQVLNFETTLDQLRTMMGRDNLTSFLAKSIAILVFGSNDYINNYLMPSIYASSFNYNPTQFSNLLLNRYAPQLLTLYNLGIRKMFIAGIGPLGCIPNQRATGQAAPGRCVDYVNDILGTFNQGLKSLVDQLNKRPGAIVTYGNTYGAVGDILNNPSTYGFNVVDKGCCGIGRNQGQITCLPFAYPCTNRDQYVFWDAFHPTQAANVILARRAFYGPPLDTYPLNIQQMTLIH
D5.v1.pred_00026720-RA	GraGDSL72	372	5.26	40919.4	MSLFLFMLLVSILNPVVSHKSCDFPAVFNLGDSNSDTGGYASAFTPPTSPYGDTYFHMPARRFSDGRLTIDFIAEAFGLPFINAYLDSVGTNFSHGINFATAASTIRLPISVIPNGGFSPFYLGFQYSQFEQFKVRSQMIRKQGGLLASLMPKEEYFSKALYTFDIGQNDLGEGFFSNLTVQEVNASIPDIINKFSANIKNIYNLGARFFWVHNTGPIGCLPYVLVAFASAEKDPSGCLKPYNEVAQYFNLKLQESIAQLRNEFPSAAFTYVDIYSVKYSLFAEPQKHGFELPLVTCCGYGGEYNYSAAVLCGGTITVNGTEIFVGSCDNPSVRVVWDGIHFTEAANKFIFDQISTGSFSDPAVPLKQACQS
D5.v1.pred_00026721-RA	GraGDSL73	372	5.26	40943.5	MSLFLFMLLVSILNPVVSHKSCDFPAVFNLGDSNSDTGGYASAFTPPTSPYGDTYFHMPARRFSDGRLTVDFIAEAFGLPFINAYLDSVGTNFSHGINFATAASTIRLPISVIPNGVFSPFYLGFQYSQFEQFKVRSQMIRKQGGLLAGLMPKEEYFSKALYTFDIGQNDLAEGFFSNLTIQEVNASIPDIINKFSANIKNIYNLGARFFWVHNTGPIGCLPYVLIAFASAEKDPAGCLKPYNEVAQYFNLKLQESIAQLRNEFPSAAFTYVDIYSVKYSLFAEPQKHGFELPLVTCCGYGGEYNYSAAVLCGGTITVNGTEIFVGSCDNPSVRVVWDGIHFTEAANKFIFDQISTGSFSDPAVPLKQACQS
D5.v1.pred_00027698-RA	GraGDSL74	328	8.83	36926	MVKLHLCVFIILIYLLEFGLSDVIEVPPLNINQKDLMKHLSLIDIKIALPAIYVFGDSFIDNGNNKAILGNKDAIGGGYLPFGIDFDGKPTGRVTNGRIGVDFIATVAGLPYPPPIMGMSKIDRKRIQTGVNYASGSSGLLPQNGHFLHKNVINFFQQVDLFENTTMEDLKGKFDSYKGFTQYLSKSLFFIHHAGNDLGLTFEAEMAKKYSIDKYAKLLIKEFSKQLKRLYTLGSKFVLGDIYKVFKDVFEMPESYGFKDVNTSCCIDNNGTKIQVCAPNIAPCKDRKTRVFFDPFHPSETMHFLWARRFLKDSSVCSPINLIQLMQA
D5.v1.pred_00027701-RA	GraGDSL75	142	6.04	15394	MVKLHIWVFIILIYLLDFGYGDAIEVPPLNINQKDLMKHLSLVDIKIALPVIYVFSDSFVDNGNNKAILGNKDASGGGCFPFGIDFDGKPTGRVTNGRIGVDFIATVAGLPYPPPIMGMSKIDGKTIRTGVNYAFGAFELLS
D5.v1.pred_00028190-RA	GraGDSL76	375	7.6	42089.5	MLLIYLLEIGYGDVIEVPPLNINQQDLLKHLSLRDIKIDFPALYVFGDSFVDNGNNKVILGNEDAIGGGYFPFGIDFDGKSTGRVTNGRIGVDFIATVGGLPYPPPIMGMSKIDRKTISTGVNYASGSSGLLPQNGHVLHKNVINFFQQVDLFENSTMKDLKGTFDNPKRLKKYLSKSLFFIHHASNDLGVTFEVEMKKKYSIDTYAKLLIKELSKQLQRLYTLGARKFFVSNVSPLGCSPYIINTIIHSGPCVEEINKRVSLYNDLLPDLLEKLQSSLSGSKFVHGDIYKVFQDVFESPESYGFKDVNSSCCIDKNGTRIQVCAPNIDPCEDRKTRVFFDPFHPSEAMHFLWARRFLKDSSICSPINLIQLMQA
D5.v1.pred_00029643-RA	GraGDSL77	292	5.36	32946.3	MVFGEAAGCLGMKTPIPYRWREQLSERVKDGLNIAYGGTGVFDTMVAEPNMTTQIDFLQQLLHDSVYTKRNLKTSVAFVSVAGNDYATYNAKNGSAQDFPAFMESLMNQLMVNLKRIHDMGVRKIGITSLLPLGCLPRNTAPFSFQHCDDTYNALVDLHDQLLPQVVNILNQQTNTSNSPSFILDLYNAFWTVFNRNETYQVQLALNFDNTFLFIVGNDPTFEKPFEPCCFGVSGGFKCGTVDENGENKYTLCSDPRSKFFWDGVHPTEQGWYVVYKTPAFQNSLKQFYGLT
D5.v1.pred_00029644-RA	GraGDSL78	69	6.1	7988.16	MDTLNSLFSLFCFFLVCFFSGEQEVVEGRRLPWTSSPFGFRPKMLFVFGDSYADTGNTKIAETRSWKFP
D5.v1.pred_00029836-RA	GraGDSL79	451	5.65	50531.6	MLTTHLLAIFLVSAIVAHSKALRFPQELYNLSSNQIFIVDNLSRPPSSSASPTPLLSPAVSSPLVPALFIIGDSTVDCGNNNYLGTFARADRPPYGRDFDTHLPTGRFCNGRIPVDYLALHLGLPFVPNYLGQTGELEDMLHGVNYASAAAGIIFSSGSELSPSKDGIQKSGIRISAVPCFGQMDIAKGYKRSQEFAALQIHQFGGQHISLTHQIQQFSDTYQQFVLSLGEDVAIDLISSSVLYVSIGINDYIHYYLRNVSNVQNLYLPWGFNQFLASTMRQEIKNLYNTNVRRFVVMGLPPIGCAPYYLQRYKSNNGECVEEINDMIMEFNFFMRYMTDELLHELPDAGIIFCDVFQGSMDIIRNHKSYGFESTANACCGLGKYNGWMMCMSPQMACR…
D5.v1.pred_00030421-RA	GraGDSL80	371	5.38	40441.2	MKLNVRWSCLLCLVLIGIAIEGVQCKVVQFIFGDSLSDVGNNMYLSKSLAQANLPFYGIDFGNGLPNGRFTNGRTVADIIGDSTGLPRPPAFLDPSLTEDVILESGVNYASGGGGILNETGGYFIQKFSLWKQIELFRGTKELITNKLGKQATDKFMGEANFVVALGSNDFINNYLMPVYGDSWKYNDQTFVRYLMETLQNQLLVLHNLGARKLMVFGLGPMGCIPLQRVLSTTGQCQERANKLAISFNKAASQLLAGLDSRLPNASFMFGDAYDVVDNVIRNPKNYGFDNADSPCCSFGRIRPALTCLPASTLCSDRSKYVFWDEYHPSDGANQLIANELIKKFGFLGGGNSSAPVPAPESAIAPSPDEE
D5.v1.pred_00030531-RA	GraGDSL81	364	6.11	39923.5	MPCAFSYSDIVPATALCLILVLFSTRDAGGVCLASNKITFPALFAFGDSIVDTGNNNKRFTIAKANIPPYGRDFPGGAATGRFGNGMVFSDLLAEGLRIKPLLPAYLHPVLQGEDLETGVSFASGGSGFDEFTVKLQNALSIKDQLNLFKECVRKLEGGIGQEKANATISKSLFLVSQGNNDIAITYFLFHFLHDIDAYTTQLVNSASSFIKDMYELGARKFAFLSLIPLGYLPLSRTFGGGFQRNSVDWLTQAAVKFNSKLEHELNHLNSNLPGTRILYIDIYNPLVDLIQNHKKYGFEDSSHGCCGTGLIELNYGCNELLSSFTCSNSSSHVFWDAGHPSERAYRMIISQVVHNMSHQLLDI
D5.v1.pred_00030532-RA	GraGDSL82	432	7.43	48032.8	MIGGNTKQFLFGFLPFSFFHKQKFLKEIKKRKAYYIMETIVFPFSSKFLLAKYLLVFALFISAKALIKLSINETIPAVIVFGDSIVDAGNNNDLNTVIRCDFLPYGQDFAGGVPTGRFCNGKVPSDLIAEELGIKDIVPAYLDPKLKPQDLLTGVTFASGGTGYDPLTPKLASVISLGEQLNYFKEYIGKLKAIAGEEKTNFILAKSMFLVVAGSDDIANTYFVLRARQLQYDVPAYTDLMVNSAAEFVKELYGLGARKIGVFSTPPIGCVPSQRTLGGGIERECAEDYNVAAILFNKKLSSVLNSFKTSMPDGRFVYIDVYNPLLGLIQNPQKMVLENNSYFFEFFFKFKTMKNDDFGCNLLVFSFPGFEVVDNGCCGTGNIEVAILCNKLSPSTCTD…
D5.v1.pred_00033203-RA	GraGDSL83	275	5.03	30163.3	MRAKDRPPLVISSVYEPNLYGEEIGFEDYAPPFLAPNTTGDMILKGVNYASSGAGILQATGAVFGERISMDKQVDYFAKTRQDIISGIGAIAAQALLRNSLYFLGIGANDILFGESRSRLYNLDARKIAVLNAPKVGLIPFERDIHLCGQACLSLLNRMAMLYNSKLKNLLEDLTENLPGSTFVYFDYYAVTEDIINNYSSYGENDDHACCEAIGAHGGLIPCISSSRVCPDRTKYIFWDPFHPTDSAVVIGAKYALDGGLEYVSPINMRQLANS
D5.v1.pred_00033232-RA	GraGDSL84	383	9.13	42169.7	MVKLCVLFGVAVLLSLSFGFINGAPQVPCYFIFGDSLVDNGNNNRLSSLAKANYMPYGIDFPNGPTGRFSNGKTTVDVIGELSIRSTKLLIENSALSFIIAELLGFENYIPPYSAARGRQILGGVNYASAAAGIREETGQQLGARISFSGQVRNYRQTVSQVVNLLGSEANAANYLSKCIYSIGLGSNDYLNNYFMPLFYSTSRRYNPEQYANVLIQQYTQQLQALYNYGARKFVLIGVGQIGCSPNALAQNSRDGRTCVERINAANRIFNSKLKGLVDQFNNANSDAKFIYIDVYGIFQDVTSNPSAYGFRVTNAGCCGVGRNNGQITCLPSQRPCRNRNEYLFWDAFHPTEAANVIIGRRSYNAQSPSDAYPIDIRRLAQL
D5.v1.pred_00034634-RA	GraGDSL85	238	5.69	25945.6	LDFDTCCLFLQHTLSLSKQLENYKQYQNKLVAIAGKSNASSIVSDGIYLISSGSSDFLQNYYINPLLYESYTPDQFSDVLIESYANFIQNLYKLGARKIGVTTLPPLGCLPAAITVFGSDSNECVAKLNKVAVSFNNKLNATSQRLQTKLPNLKLVVFDIYQSLYNLVTKPADSGFAEARKACCGTGLLETSILCNPKSIGTCANASEYVFWDGFHPSEAANKILADDLLSSGISLIS
D5.v1.pred_00034726-RA	GraGDSL86	171	5.04	19345.5	MAEYNGPQFAEILVNQMVHAVMNLYDMNVRKVVLMGILPLGCAPSLLFQWHIDDATGCVEMINEVVLRYNVLLEKSIVRLNEELPDAHLVFCDLYQGVKKIITYPHFFGMNPSILDWCVTSDIACNTVSANVWWDLYNPTPKVNSLLAESTWSGQQLLSNICRPTTIRGLV
D5.v1.pred_00035662-RA	GraGDSL87	354	5.18	38687.9	MAMSSTPNILLSLFSIHFLLSLVKINEAKVPAIIVFGDSSVDAGNNNYIPTIARSNFEPYGRDFNGGHPTGRFSNGKIATDFISQAFGLKGAIPAYLDPSYSISDFATGVTFASAGTGYDNSTSNVLSVIPLWKELEYYKDYQTKLKANLGDGKANDIIKDALYMISVGTNDFLENYYAVPGRSSQYTIKEYENFLVGIAGNFTKALYDLGARKISLGGLPPMGCMPLERTGNLMGGSECVNSYNNLAAEFNSKLNDLVIKQNKELNGMDMVFSDPYGIMLDIIQKPAFYGFEVTGVACCATGMFEMGYACSRTNPFTCSDADKYVFWDSFHPTEKTNAIVANHVVQTSLAKFF
D5.v1.pred_00035664-RA	GraGDSL88	350	7.51	39187	MFFGSTPVLLWLFFLSLSPLTKAKVPAIIVFGDSSVDSGNNNLISTVLKSNFQPYGRDFYGGQPTGRFCNGRIPPDFISAAFGLKPAIPAYLDPAYNISDFATGVCFASAGTGYDNATSKVLNVIPLWKELEYYKEYQRKLRSYVGENKANEILREALYLMSLGTNDFLENYYVFPTRKSQFSVRQYQDFLLGLGENFVRELHALGVRKISITGLPPMGCLPLERATNILGQNDCVPEYNNVASGFNRKLEGLVAKLNKELPGMRMVSAPAYDIFYQIITRPSLFGFEVTGVACCSTGTFEMSYLCNQYNPFTCSDANKYVFWDAFHPTEKTNKIISDHLIPLLLAMFSH
D5.v1.pred_00035800-RA	GraGDSL89	363	9.24	40521.6	MSSPWFFVTLLTLIAIVSPTPLAEARAFFVFGDSLVDNGNNNYLATTARADSPPYGIDYPTHRPTGRFSNGLNLPDIISEQIGSEPTLPYLSPDLRGRKLLIGANFASAGVGILNDTGVQFVNIIRIFRQFEYFQEYQRRVTKIVGQQQAQRLVNQALVLITLGGNDFVNNYFLVPFSARSRQFSLPDFCRYLISEYRKILLRLHELGGRRVLVTTTGPLGCVPAELAMRSRNGECVPDVQRAAAIFNPLLVQLIQQLNSQLGSTVFISANAFSMNMDFITNPKRFGFVTSKVACCGQGPYNGLGLCTRLSNLCPNRDVYAFWDNFHPSERANRLIVQQFMIGSTQYMNPMNLSTIIAMDSRT
D5.v1.pred_00036054-RA	GraGDSL90	395	7.7	44708.8	MEFWGVLISGVLVSWWVLSVNGANLPPCQFPAIYNFGDSNSDTGGISAAFEPIRAPYGVPYFHKPSGRDSDGRLIIDFIAERLKLPYLHAYLNSLGANFRHGANFATGGSTIRRPNETIYEYGISPFGLDMQIIQFEQFKARATEMYNQAKDPSEKDKLPRPEDFSKALYTFDIGQNDLSVGFRKLSFDQLRASIPDIINQLASAVHHLYEQGGRSFWIHNTGPIGCLPVNFFYILNPEPGYVDQYGCVKKQNEMAMEFNRQLKDRVIKLRTELPEASITLVDVYTAKIAMIGNAKNLGNHHCHHHHFVLIFYRNGGSIKALLRISRELRSCMVWEQSNHQQNRSIWSLVQNPSMFVSWDGVHYTQAANQYVADRTLNGSLSDPAILITQACHKQ
D5.v1.pred_00036093-RA	GraGDSL91	452	8.99	49927.2	MARNKIKMKRVLNSEMYHGIENVLRIDLNTNQILHIWAGFNHNKASRTAETCAKCGGIVSLNVLTSTCMDPTSTIFSFLSLLLFGSATNFNRDLPSESCRFPAIFNFGASNSDTGGYAAAFIQLKSPNGDTFFGMPAGRFCDGRLIVDFTAESLDLSFLSSYLNSLAINFSHGVNFATASSTIRLPMADVVPYGHASPFYLPLQYLQFAQFKNRSQIIRRHGKRNICKSNAKGGNFSKALYTFDIGQNDLTQSLFLNMTIVQVIAAIPDIVNHFSDIIKNLYNLGARSFWVYNTRPLGCFPKILTSFPLAEKDSVGCAKPYNLLAQRFNVELKNALARLRIEFPLATIVYVDLYAALYSLYTHPTKNGFEHPLVACCGYGGKYNYSEEAICGGKISVNG…
D5.v1.pred_00036096-RA	GraGDSL92	223	8.93	24900.6	MPREETFAKALYTFDIGQNDLTQSLFLNMTIVQVIAAIPDIVNHFLDNIKNLYSLGARLFWVYNTRPIGCFPQILTSFPSAKKDSVGCAKPYNRLAQRFNAELKNALARLRIEFPLATIVYVDLYSALYSLYTHPTKNGFERPLVACCGYGGKYNYGRDAACGETINVNGKNIMVGSCKDPSVRVSWDGVHFTEAANKFAFDLVSSGNFSNPPIPLKLACHHR
D5.v1.pred_00037418-RA	GraGDSL93	381	8.63	42167.9	MDTPTPLFSLLCFFLFSLFLGEEQHVVEGSRVWTFGFRPNMLFVFGDSYADTGNNRKALASSWKLPYGITFPGKPAGRFSDGRVLTDFIAAGYLGIKTPVPYRYRKELGGRLKYGLNFAYGGTGVFDTPAPEPNMTTQIDFLQQLLNDSVYSKRALKTSVALVSLAGNDYSNYIATNGSTAGFPAFIGRVVNQLKVNLKRIHNLGVRKIAASALQPLGCLPQSTAQFSFEQCNESENALVGLHNQLLAQAVNDLNKETNSSSFFVLDMYNAFWNVFNQKQAHQGDSHNPILSCFTCTTPLNMKYLGFFAVSPTFVNPFEPCCVGVSAAFSCGSVDENGVKQYTLCSNPKSKFFWDTVHPTEQGWRAVYSTPALQSSLKQFW
D5.v1.pred_00037836-RA	GraGDSL94	315	4.78	34432.2	MTIINTSGASAGTNPKFPAIIIFGDSTVDPGNNNYIDTIFKGNVAPYGINFPGHVPTGRFSDGKLVTDFVASSLGIKDAVPPFLDPNLSDDDLRAGVSFASAGSGYDDLTTLLSNVITVSRQVEMFRSYIEKLKGIVGDEEANNIIAQALVVVSAGTNDLIFNFFDIPTRRLEFDISGYQIGCLPVQMTVRLENPMNRQCLEDQNSDARSYNEKLVKLLPEIQAEVPRSKLVYADIYQPLMDMIIHPQQYGIVETTVGCCGTGVLGLSLFCNSVTSACGNPSQYVFWDSVHPTQQVYRQLAKYIVKEVVPKLLPN
D5.v1.pred_00038048-RA	GraGDSL95	397	6.74	44292.4	MMGFSWKLFYVFGILLWGFSQRWRTVESNGGSFSCGFPAIYNFGDSNSDTGGISAAMSEILSPNGETFFGHPAGRACDGRLIIDFIGKFTSCPLRLLLFLFVYMNSAVTENLKLPYLSAYLDSVGTNFRHGANFATGGSSIRPPGYSPFNLWISCNFLVIFSDSINNYTLFFLGRNPLTISNLPRPAEFSQALYTIDIGQNDLAHGFQYTTTLYNEGARFFWVHNTGPIGCLPVSVLYEISKPWNLDKNGCVRLQNEVAVEFNRQLKDMISQLRAQLPFARFTYVDVYSAKYTLVSDAKNLGMTWPMEIFNTADIWCYGAGFVEAVNFCCGNCMKKGMANGTVYGNPCNHPSKHISWDGIHYSQAANTWVAERILNSSFSDPPLSIQSACHHQTTIL
D5.v1.pred_00038655-RA	GraGDSL96	363	5.18	39538.2	MAKTCFHGVFVSIAVTSLLLLQAEAPSPPPPAVYIFGDSTLDVGTNNFIPECAARADFYFNGIDFPYLKPTGRFSNGLNTADQIVRLLGLKKSPPPFLYLVNDPSNFQKNILQGANFASGGSGILRDTGKAKRVIPLEEQIQQFSTIRSNITNMTGSEEATDKILSKAFILISIGSNDMFEYLLDLSKPMSLAEFNATLISTYEYHIKTLYELGARTFGILTVPPIGCTPFARAVFTGNNSCSEPAQAMAVQFYFDVASSLEQFSSTVQDMKYSVGNTFLMTSVLTGDKLAFGLKNIAAACCGNGTYGCNQTASFCSNRDEYLFWDQFHPTQRASELVALTLFGAAEPIMVPMNFSQLLGVNI
D5.v1.pred_00038687-RA	GraGDSL97	380	7.45	41369.5	MVLNCHVNEAALVLPKNVTVTAVFVFGDSIVDPGNNNNLPTIAKGNFLPYGRDFKDGPTGRFSNGKVPSDLIAEEFGVKGLVPAYLDPKTQLQDLLTGVSFASGAAGYDPLTAKTANVIAMSGQLELFKECIKKIKGAVGEERAATIISKAIYIVCTGSNDISNTYFSTPFRRPHYDINGYAEFNARYANQFLQDLYGLGARRIGLLGLPPIGCVPSQRTIGGGKNRDCYEAENQLAIAYNAKLSGVIDSLKAVDTLPDTKFIFLDIYYPLLSLIQNPAKYGDRVERANCEAVVDLVTSTLPRSIAIPRYNIFKACFEVATKGCCGTGLIEASVFCNPTSIPLSCPDASKYVFWDGYHPSEKAYKILVPIIINKHLNEFF
D5.v1.pred_00038688-RA	GraGDSL98	290	6.82	31491	MVLNCHVNEAALVLPKNVTVTAVFVFGDSIVDPGNNNNLPTIAKGNFLPYGRDFKDGPTGRFSNGKVPSDFIAEEFGVKESVPAYLDPKTQLQDLLTGVSFASGAAGYDPLTAKTANVIPMSGQLELFKECIKKIKGAVGEERAATIISKAIYIVCTGSNDISSTYFSTPFRRPHYDINGYAEFNARYANQFLQPPIGCVPSQRTIGGGKNRDCYEAGNQLAIAYNTKLSGVIDSLKAVYTLPNTKLIFFDIYYPLLSIIQNPAKYERASCEAIVDLVISTPPHSIVIPM
D5.v1.pred_00039896-RA	GraGDSL99	367	5.56	40687	MATSKLFITLAGLICMAPINTCSSAAASTASMATRPPSPNFPAIFVFGDSTVDTGNNNYVKTLFKANLPPYGENFPDHIPTGRFSDGKLVPDFLASFLGIKDDVPPFLKPNLSENELRTGVTFASAGSGYDYLTTSLSNAIPVSKQVEMFKSYINKLKGIVGKDKGNNIIGEALVIISAGTNDFVFNFYDIPTRRLEFDIVGYQHFLLQKLEDFLKELYELGCRKMIVAGLPPIGCLPIQMTAKFQIPTNRKCLEDQNSDAESYNKKLAKLLPELQAKLPGSKLAYADVYEPLFDMINYPQQYGFVEIKRGCCGTGIIEALFLCNAMTPICRNPSEFLFWDCIHPSQQAYIYLANYIIEEVVPLFDK
Ghir_A01G007240	GhirGDSL1	335	8.28	36926.1	MVPAVFVFGDSLVDVGNNNYLPVSIAKADFPHNGIDFPTRKPTGRFSNGKNAADLLAEKLGLPSSPPYLSLLKKTDESSYINGVSFASGGAGIFNGTDQTYGQSIPLLKQVDNYIVVYKSLVQQMGSPGAEKHLSKSLFTIVIGSNDILDYFGSSDLRKKSTPQQFVDSMANTLKGQLKRLYETGARKFVLTGIGAIGCIPAERVKNKTHECNEECNFWSVKYNEELKAMLKGLKSELQGINYSYFDTYSIMQNVIQKPSSYGFNEIESACCGLGDLKAKVPCVPISKYCSNRKDYVFWDLYHPTEATATIFVHTLFDGPSQYCIPMNVRQLVSA
Ghir_A01G007470	GhirGDSL2	349	5.04	39421.8	MAIKVFSFFFFVYLLVEMHEISAMVPAVIVFGDSTVDPGNNNQISTVLKSNFAPYGRDYFGGQPTGRFSNGRIATDFISEAYGIKPAIPAYLDPKFDIRDFATGVSFASAGTGYDNATSDVLSVIPFWKEMVYYKEFQDKLRGYLGNDIANHHLSESLHLISIGTNDFLENYYTFPTRSSEYPVDKYEIFLIGIASNFIRELYNLGARKIAISGLPPMGCLPLERTTNIMHGSACIEEYNDVAKDFNQKLQDSVTELNRELGGIQLVMSNPYYKLLEMIQNPILFGFENVATACCGTGYFEMSYLCDRMNPFTCSDANKYIFWDSFHPTEKTNFILADHAFKTTLTVFR
Ghir_A01G014990	GhirGDSL3	804	6.92	82866.1	MANGPTTSGHTPSPSESTISSANLGSSVGIGSSTSSHSTTSNESGFKTSGSSTNTDSSENNGHMNFSSTSSPSTGSSLNTSSSTPFGSSSSLSTNIGSPESNSHMASNHSNSGYSKQTGSSTTSGHSSTSNSFGSKTSSSSTNIGSTSTDGHTTTGSTLSASSGSSSRKTNSHMTSSHTKSSSSTHTGSSNHAGSLTTSGSKTSGSSTNTGSATTDGNTTTGSILSHSSGSSSHKTNSHTTSAHTKSGSSTHTSSSKHTGSFTTSGSKISGSSTNTGAATIGGHTTTGSISSHSLGSTSHNSNSHTTSTHTKSGSSTHTGSSKHTGSFTTSGHSSTSSDFGSKTSSSSKSTSSSKNNGHVTSGSTSSPSTYYGSPMTSSTTSSGHTDSDSSTSNNFGSK…
Ghir_A01G016460	GhirGDSL4	354	8.76	38469.9	MAKGLAFVALSLIIGVLQSANAEVPAIFILGDSTVDVGTNNYLPDSNITANFPHNGVDFPFQRATGRFSNGLNTADFLAKYFGFKRSPVSFLSLNGTLAIKKRKFRGVNFASAGSGLLDITGQTSVRLSNVVPMGEQVYQFSMVYNDLVASKGTSEAQNFLAKSLIFISVGSNDIVGNHYSKNPIPKEQVIPNLAVVYEKHLRNLISFGARKFGIISVPPVGCCPSQRVSANGECLKELNDQAEAFFSTMDTLMRNLSYENKDIKYSLGNAFNITKPIIDNPQNSSFTDVKNACCGNGTLPCTPLASLCSNRHKYLFWDMFHPTQDASRLVASILFIGDSRFATPINSSQLAEA
Ghir_A01G020030	GhirGDSL5	281	6.96	31540	MDAQSFLFSVFCFLFYFLSGEPQVVEGTRLSWTSSPFGFKPKMLFAFGDSYADTGNTKIAATRSWHFPYGITFPGKPSGRFSDGFVSTDFVVLFNLILELDKLNLVWFDKRGVLGNEDTNTIRWRKELSGRVKYGLNFAYGGTVAFVSLAGNDYSYYLETNGSFTAFPGFIQSVVDQLTVNMKRIHDLGVRKIGVMSLIPLGCTPQNTAASSFQRCNETENDLVMLHNNLLLQAVNTLNQQTNSTLFFIIDLHNAFSTVFNGTEIHQGKPFIKLFTFILST
Ghir_A01G020410	GhirGDSL6	349	6.07	37597.6	MNIKMRASSEFLATLVLVLVSVSSVAHGDPLVPALIIFGDSVVDVGNNNNLNTLIKSNFPPYGRDFVTHRPTGRFCNGKLATDFTAEYLGFTSYPPAYLSRDAIGNALLTGANFASAASGLYDSTANLYQLNYYREYQAKLVNMAGNDGASNIVSGAIHLLSAGSSDYIQNYYINPLVNRIYTPDQFSDILIRSYTTFIQNLYGLGARRIGVRTLPPTGCLPAAITLFGAGSNQCVARLNQDAIAFNNKLNSTSLSLQDRLPGLKLVVFDIYQPLLDMVTTPSDNGFFESRRACCGTGTLETSLLCNSRALGTCSNATSYVFWDGFHPSEAANQVLAGDLLAQGVPLIS
Ghir_A02G007680	GhirGDSL7	372	5.5	40906.4	MSVFLFMLLVSILNPVVSHKSCDFPAVFNLGDSNSDTGGYASAFTPPTSPYGDTYFHMPARRFSDGRLIIDFIAEAFGLPFINAYLDSVGTNFSHGINFATSASTIRLPISVIPNGGFSPFYLGLQYSQFEQFKVRSQVIRKQGGLLASLMPKEEYFSKALYTFDIGQNDLGEGFFSNLTVQEVNASIPDIINKFSANIKNIYNLGARFFWVHNTGPIGCLPYVLVAFASTEKDPAGCLKPYNEVAQYFNLKLKESIAQLRNEFPSAAFTYVDIYSVKYSLFAEPQKHGFELPLVTCCGYGGEYNYSAAVLCGGTITVNGTEIFVGSCDNPSVRVVWDGIHYTEAANKFIFDQISTGSFSDPAVPLKHACQS
Ghir_A02G009970	GhirGDSL8	362	7.54	39862.6	MDILIKPTLKLFISFAILMVQYGNAERVPALFVFGDSLVDVGNNNFLNSIAKSNYFPYGIDFNMQPTGRFCNGKTFVDIIGEMLGVPYPSPFADPNTAGVKLLGGVNYASAAAGILDESGQHYGERYSLRQQVLNFETTLDQLRTMMGHDNLTSFLAKSIAISVFGSNDYINNYLMPSIYSSSFNYNPAQFSNLLLNRYAPQLLTLYNLGIRKMFIAGIGPLGCIPNQRATGQAAPGRCVDYVNDILGTFNQGLKSLVDQLNKRPGAIVTYGNTYGAVGDILNNPSTYGFNVVEKGCCGIGRNQGQITCLPFAYPCTNRDQYVFWDAFHPTQAANVILARRAFYGPPLDTYPLNIQQMTLIH
Ghir_A02G018840	GhirGDSL9	365	6.12	39975	MVFLSQFQTCFWTIILFLFMVLNCHVNEAALVLPKNVTVTAVFVFGDSIVDPGNNNNLPTIAKGNFLPYGRDFKDGPTGRFSNGRVPSDLIAEEFGVKGLVPAYLDPKTQLQDLLTGVSFASGAAGYDPLTAKTANVIPMSGQLELFKECIKKIKGGVGEERAATIISEAIYIVCTGSNDISNTYFSTPFRRPHYDINGYAEFNARYANQFLQDLYGLGARRIGLLGLPPIGCVPSQRTIGGGKNRDCYEAENQLAIAYNAKLSGVIDSLKAVYTLPDTKLIFLDIYYPLLSLIQNPAKYGFEVATKGCCGTGLIEASIFCNPTSIPLSCPDASKYVFWDGYHPSEKAYKILVPIIINTHLNEFF
Ghir_A02G019140	GhirGDSL10	363	5.43	39463.2	MAKTCFHGVFVSIAVTSLLLLQAGAPPPPPPAVYIFGDSTLDVGTNNFIPECAARADFYFNGIDFPYSKPTGRFSNGLNTADQIVRLLGLKKSPPPFLYLVNDPSNFQKNILQGANFASGGSGVLRDTGKAKRVIPLEEQIQHFSTIRSNITNMTGSEEATDKILSKAFILISIGSNDMFEYLLNLSKPMSLAEFNATLISTYEYHIKTLYELGARTFGILTVPPIGCTPFARAVFTGNNSCFEPAQAMAVQFYFDVGSSLEQFSSTVQDMKYSVGNTFLMTGVLTGDMLAFGLKNIAAACCGNGTYGCNQTASFCSNRDEYLFWDQFHPTQRASELVALTLFGAAEPIMVPMNFSQLLGVNI
Ghir_A03G007390	GhirGDSL11	331	6.33	36486.3	MPTSKLFIMLAVLICMAPINTCSSTAASTASLTTRPPSPKFPAIFVFGDSTVDTGNNNYVKTIIKANLPPYGENFPGHIPTGRFSDGKLVPDFLSSFLGIKDDVPPFLKPNLSENELRTGVTFASAGSGYDYLTSSLSNAIPVSKQVEMFKSYINKLMGIVGKDKANNIIGEALVMISAGTNDFVFNCHDIPTRRLEFDIVGYQHFLLQKLEDFLKELYELGCRKMMVAGLPPIGCLPIQMTAKFQIPTNRKCLEDQNSDAESYNKKLAKLLPELQAKLPGSKLAYTDVYEPLFDMINYPQQYEGCCGTGYIEALFLCNPMTPVAAWSMRC
Ghir_A03G014560	GhirGDSL12	492	8.63	52997.1	MTISKYSFHVLFLILLVSFSFSYAHFRHITPKEIDPKSFNSHSSPLSPSLTSKGSGLLSGSSSSKDSSLFDNLSSSNASGSSKISDSSSVSTNSKGFAFSGSFRGSGLLSASANSGASNNKEFNINLKANLSGCFSKVFAFGDSYTDTGNARLIGILKSFVGAVLTGRVSQGGNSNFKLGGRSSNGRMVVDFLCDSLNIPTPIPYKAISSDFDFDSNSGVNFAVGGATSLSGDFFVNHKIGHTLMWKGIPLGFQTQIEWFNHFVTRIACKRKTEEECKAEMGKHLIWLGQMGVDDFARVIGSSVSMRWLTDITINHISKILTTLLDSGGKFVVVQGLPPVGCCPLSKLLTPQSEKDEMGCSLVINRAVMAHNELLQKTLEDFRVRHGTEVTISYADYFN…
Ghir_A03G014900	GhirGDSL13	385	6.07	42354.3	MAVAISLLLVASLLGSSCGCHFPAIYNLGDSNSDTGSVSATFGRVPWPCGESFFGKPAGRYSDGRLIIDFIANELKLPFLSAYLDAIDSNFRHGANFAASGSTIQPANNKLFGTGFNPLSLVIQLLQFQQLKERTNELYDQAKNPDITDRLPRPEEFSKSLYILDCGQNDLHYGIITSTEDQVKAFIPTIINQFAAAVEKLFQQGARVFWIHNTGPIGCLPTVIINFPPKPGNVDQAGCIKSYNELAQEFNKQLKDTVSQLKAKLPGARLIYVDIYSAKFSLISEANKYGFVDPFVNCCGDHHVECGKTAVVNGTEIFGASCSDPSKHISWDGIHYTEAANYWVVNRILDGSLSDPPLPITKACYNLTYPVLYQRINLIYVIITK
Ghir_A03G014910	GhirGDSL14	393	6.7	43809.6	MEDCLGFKKQLKTFTIAAFFAVAFSLFILSGRQRNLGGSGSCDFPVVFNFGDSNSDTGGKSAAFHRIPLPNGNTFFQKPSGRYCNGELIIDFIAEKLGLPHLSAYLDSIDTNFRHGANFATGGSTIQRLDARMFKIGYSPISLDIQLSQFEQFKERINELYKEGVSSNIKSKLPRPEDFSQALYTVDIGQNDLDCALKSMTEKQAIESVPGIINQFAQAVKRLHNQGARTFWIHNTGPIGCLPFEVLDYPQQHENVDQNGCLRSLNEIAHEFNRQLKDSVIQLRMQFPDAALTYVDIYLAKYSLISDAKHHGFVNPLGYCCGHHRDNLCWRKKTSNGTEISATPCSNPSAYISWDGIHYSHAANLWVANKVLDGLVSDPPTPITEACHRSLNL
Ghir_A03G014920	GhirGDSL15	387	8.76	42759.6	MAFGLSSIFVITIFAISLTNLAPVSLVLARKPCRFHAIFNFGDSNSDTGGLSAAFGQAPPPNGFSYFGGPAGRYTDGRLLIDFIAESLGLPYLSAFLDSVGTNFSHGANFATAGSTIRPQNTTLQQSGFSPISLNVQFYEFNDFHARTQVVRKRGGVFEILMPKKEHFSNALYTFDIGQNDLTAGYFSNMSTDEVKAYVPDVLNQFQTIIQYIYNQGGRYFWIHNTGPVGCLPYVMERIPVLAGQIDDYGCASPFNEVAQFFNRGLKKIVEQLRKNLPHAAITYVDVYSVKYSLISQGSKHGFKHPLRTCCGHGGKYNYNKNLGCGAKVNKHGKEVLVGAPCKDPWTYVNWDGVHFTEAANKYIFERIVNGSLSDPPTALNMACYRN
Ghir_A03G014930	GhirGDSL16	342	8.78	37649.1	MEPHSFKKVIIGLIFSMTLLPSSSSSSAPCNFPAIFNFGDSNSDTGGLSAAFGQAPAPNGETYFHAPAGRYCDGRLLIDFVAESFGLPYLSAYLDSVGLNFSHGGQLCNCRINIRRQNTTIFQRGLFLKGLVHLYIGQNDLTAVYKLNLTTEQIKAYVPDVLLQLSEAVKRLYDQGGRTFWIHNTGPVGCLPYVLDRFLTSATQLDKYGCGSPFNEVAQYFNQRLKDVRAITYVDVYSVKYTLISQAKKLGFELPLIACCGHGGKYNFNNSLRCGGKITVKGKEILIAKSCGNPSVRVNWDGIHFTEAANRWIFQQIASGSFSDPPLPLKMACHLSKDGAYE
Ghir_A04G001740	GhirGDSL17	391	5.62	43409.3	MGFSSSCSLFKHHLIISFIINLAIITISHVNGCFTSIFSFGDSLTDTGNLLQLSLSESKKLSHFDFPPYGRTFFDYPTGRCSDGRLVIDFIAEEFGLPFLPPYFGGENGKPRNLENGVNFAVVGATALDDVFFKERGIHNPSTNVSLGVELGFFKDVLPSLCSSSSDCKEFLKKSLIVMGEIGGNDYNYAFLQGKSTEEILHFVPLVVDTIASAIMELIGLGAVTILVPGNLPIGCSPAYLTYFHGSDMADYDPLTGCITWLNQFSEFHNEQLQKKLDQIRKLHRNVNIIYADYYNIAMRFYHSRNQFGFTETLRACCGGGGRYNYSSSMACGDPPLTTSCKDPSSHVSWDGLHYTEATYRWISKGVLEELYAIPYTNSLCFPSTVGKQIY
Ghir_A04G001750	GhirGDSL18	345	6.31	38610	MPKIKSKKLFHFDFPPYGRTFFDYPTGRCSDGRLVIDFIAEEFGLPFLPPYFGGENGKPRNLENGVNFAVVGATALDDVFFKERGIHNPFTNASLGVELGFFKDVLPSLCSSSSDCKEFLKKSLIVMGEIGRNDYSHAFLQGKSTKEILHFVPLVVDTIASAITELIGLGAVTILVPGDLPIGCSSAYLTYFQGSDMADYDPLTGCITWLNQFSEFHNEQLQKKLDQMRKLHRNVNIIYADYYNIAMRFYHSGTNLVRLIPYRFTETLRSCCGGGGRYNYSASVACGDPPLTTSCKDPSSHVSWDGLHYTEATYRWISKGVLEELYAIPNTNSLCFPSTVNKQIY
Ghir_A04G001760	GhirGDSL19	395	6.25	43997.2	MATCFSSSSSWLKLQFIIVVFLFAVISSISSPVNGCFTSIFSFGDSVSDTGNLIEISNLEIGKIPHSAFPPNGRTFFHRPTGRFCDGRLVIDFLAEALGLPFLPPYYRYKNATSEKFENGVNFAVGGAGALNSSFPGIYNPITVISLVDEVNSFKQFLNLRTDFKQLLRNSLIVMGEIGGNDYSHAFKQGKSIEDVRNFVPPVVDSITSSINELIELSAVTFLVPGNFPIGCSASYLTLFQGSDKDQYDPLTGCLTWLNQFSQHHNQLLRKELEKIRNLHPDINIVYGDYYSTTMRIYNSPNKFGFKETLKACCGTGGVYNYNLSRACGYLPATQCCNDPSSYMSWDGIHYTEAVNRLIANVVFEELMNSIHSLNNLCPALTINKLRMIYPKSEM
Ghir_A04G001780	GhirGDSL20	399	8.15	44490.2	MATSSSCSSLKQHFLVFLIVIIRSIINSPVNGCFTSIFSFGDSLTDTGNLLEISISEPTKTPHSAFLPYGRTFFHHPTGRFCDGRLVIDFLAETLGFSFLPPFYGSKSGKWEKFQKGANFAVASATALNSSFLAEQGIHSVSTNISLGVEVNSFKHLLPSLCSSSSNCKELLRKSLIVMGEIGGNDYNHAFKQGKDIDNIQRLVPLVVDIISSSINELIELGAVTFLVPGNFPIGCSPSLLTKFHGSEKDQYDPLTGCLTWLNQFSQHHNELLRKELENIRNLHPQINIIYVDYYKAAMPFYQSPKKFGFKETLKACCGIGGLYNYDPLIYCGYPPLKQCCNDPSSYISWDGIHYTEVVNKWLAHTVFKELMNTIPRLRSLCPSSTVNKLRILYPMFGV
Ghir_A04G006730	GhirGDSL21	333	8.77	36907.8	MDTPTPLFSLLCFFLFSLFLGEEQHVVEGSRVWTFGFRPKMLFVFGDSYADTGNNRKALASSWKLPYGITFPGKPAGRFSDGRERTGGRLKYGLNFAYGGTGVFDTPAPEPNMTTQIDFLQQLLNDSVYPKRALKTSVALVSLAGNDYSNYIATNGSTAGFPVFIGRVVNQMKVNLKRIHNLGVRKIAASALQPLGCLPRSTAQFSFEQCNESENALVGLHNQLLAQAVNDLNKETNSSSFFVLDIYNAFWNVFNQKQAHQVSPTFVNPFEPCCVGVSAAFSCGSVDENGVKQYTLCSNPKSKFFWDTVHPTEQGWRAVYSTPALQSSLKQFW
Ghir_A05G000360	GhirGDSL22	383	4.78	41730	MANLASKLQPWWLLLVIPFLFVSNTYHCVNAEPQVPCYFIFGDSLSDNGNNNNLATEAKVNYWPYGIDFPKGPTGRFTNGRTMQDIIVQLLGFQEFIPPFATSRGQEILKGVNYASGSAGILNDSGQHLGVRISMNMQLSNHQSVISTIVEMLGNCAASKLLGKCMYAVQIGSNDYINNYFKPEMYNSSHLFTPEQYAAYLIEQYSRQIKTLYNNGARMFALFGLGAIGCTPNAIAVHGTNGSACVEKMNTAAQLFNERLVPLVDELNSNFTDAKFTYLNPTGASAANSLGFTVANASCCEIGSGGDLCIPGSEPCGDRSQYVFWDAVHTSDAWNEVIAVEAYDSESKAIAYPFNVQKMAQLPNNNDADGDICEMGENSGVTV
Ghir_A05G004920	GhirGDSL23	357	6.23	40095.6	MANLSASYISFLLCFTCINLISSHYLPENHVALFIFGDSLFDPGNNNYIITTADFRANFYPYGETFFKYPTGRFSDGRLIPDFIAQFAGIPIIPPYLQPGKRKFTDGVNFASGGAGALVESHQGFVVDLETQIKYFNKVEKSLRQELGDAGAKKLLSKAVYLISIGGNDYLTKNSSVSDEEFVSTVLGNLTVALKEIYKKGGRKFGFPNLLPLGCLPYMKAQSGGYCIDELTDIAKLHNNQLEGFKYAYYNLYQPFTERLNNPSKYGFKDATTACCGSGPYRGVYSCGGKRGIEYELCDKPGDYFFFDSYHPSEKAYRQFAELMWAGNTDIVWPYNLKMLFQDNAFYCTDQFSISMP
Ghir_A05G013680	GhirGDSL24	336	8.88	36638.9	MDGYYSRRVIMFVVFAFAAINRGYGQESTTLVPAIITFGDSVVDVGNNDYLPTIFKANYPPYGRDFANKKPTGRFCNGKLAIDITAETLGFTTYPPAYLSPEASGKNLLIGANFASAGSGYDDKASMVNQLEYFKEYQAKLAKVAGSTKSASIIKDALYVLSAGSSDFLQNYYVNPLLNHAYTPDQYGSFLIDTFTNFVKNLYGLGARKIGVTSLPPLGCVPLARTLFGYHEKGCISRFNTDAQQFNKKLNAAAANLQKQHPGLKIVVFDIFKALYDIVNFPLTMNSRTTAFLCNPKAPGTCSNASQYVFWDSVHPSQAANLVLADALIVQGIALI
Ghir_A05G014520	GhirGDSL25	361	8.45	40400.3	MARLVLLWCFFIFTATSVNLVCSRSPQKYHTALFVFGDSLYDPGNNNYIDTLIKANYYPYGETFFKYPTGRFSDGRIIADFIAQFANLPLIPPYLQPGNHEFTYGVNFASAGAGALSETYQGFVIDLKTQLGYFKKVVKLMRKELGDAEATVIFSKAVYLINIGGNDYISFLTSKPTPPLKQEYVAMVMGNLTESIEEIYKKGGRKFGFLNMGSLGCVPSMKALAPGNTTGSCFEQVNEIAKLHDAALPKALEELETKLVQVKYSMHYLNISYSERRNNPEKYGFKEANIACCGSGPYRGMFSCGGRRGVTKYELCSDPNDYLFFDSDHLTEKANKQIAQLMWSGTPNITGRYNLKALFEV
Ghir_A05G014530	GhirGDSL26	364	8.63	40716.3	MASLRLFLCFFLFTASSVNIVCSRSLQKDHIALFIFGDSVYDPGNNNYIDTTARANYYPYGETFFKYPTGRFSDGRLTSDFIAEYANLPLIPPYLQPGNHEFTAGVNFASAGAGALSETNQGFVIDLKTQLSYFKKVAKQLRQELGDAEAMAFLSKAVYLINVGSNDYVLPFTTNSTVFQYFSKQQYVGMVIGNLTETIKEIHKEGGRKFGFRNFGSMGCIPLLKALVPGNTTGSCFEQANELAKLHNAAFTKALEEMEIKLVQFKYSMHHLNIYLSELTKNPRRFGFKEVNKACCGSGPYRGISSCGGRRGVTEYELCSDPTQYFYFDSSHVSEKANRQIAQLMWSGPPNITGPYNLKAFFQP
Ghir_A05G014910	GhirGDSL27	344	8.6	38418.2	MGTILNMSTIISAILYQILVIQLLLNMCSAKEVPAIFAFGDSLYEVGNNFYLDTLAKPTLPNGIDFTKGKRRASGRYTNARTILDIIGKSCNLFIYIFELGFTNYTPPYLSPQTTGDVILKGVNYASSGSGIFNSTGSKFGDHICMDEPINNFEKSRQDILLRDALYFIAIGANDIMLLSSNVSSSHRVYNLDARKIAVTSAAPLGCIPFERDKFSIDDCVPHVNELAKLYNVRLKILLSELTKHLAGSIFIYMNSYTTLEDVLQNYKSYGFMNADSACCRVYGKHGGKLPCIFYARVCPNRTQYVFWDAYHPTEKANFILAKHALDGSRQYISPINIRQLANS
Ghir_A05G015680	GhirGDSL28	399	9.35	44012.1	MKIIKVNPKLNRKRPKGTSIYFHTNLATTNKMGKWCGVFGVAALLLVLSVFLGVRGAPQVPCYFIFGDSLVDNGNNNQLSSLARANYLPYGIDFPNGPTGRFSNGKTTVDVIAELLGFDNYIPPYSTASGRQILGGVNYASAAAGIREETGQQLGARISFSGQVRNYQRTISQVVNLNAFTRSDSAATITLKLFHALYYSTSRQYTPEQFADVLIQQYTEQLQALYNYGARKFALIGVGQIGCSPNELAQYSGDGKTCVERINAANRIFNDKLKGLVDQFNNDNSDAKFIYINAYGIFQDITSNPATYGFKVTNAGCCGVGRNNGQITCLPAQTPCPNRNEYLFWDAFHPTEAANVIIGRRSYSAQSSSDAYPIDIRQKLILYLVRIIYFIGKLIPMKI
Ghir_A05G016110	GhirGDSL29	397	8.42	43450.3	MASVYSLCLSKQQLIGILLIIIFFSSSTAKGCYKSIISFGDSLADTGNWVILLQQNKPTPAFPPFGGTYFNRPTGRCCDGRLIVDFFAQKLGLPMVPPYFRDANCSNCRKFRKGVNFAVVGATALDNAYLARKGIINELTNVSLGVQLGLLKTLLPSLCSSSSGKYLQMLLFLPNNQKSCNEFLKNSLILMGEIGGNEFNLAFIQGISTEVIGGLVPEVIKAISAAIGELIELGAMTFVVPGTIPLGCLPVLLTHFQTPNKQAYDRYGCLIWLNDFAHYYNEYLKKELESMRRLHPRINIIYADYYQASMPLYLSPRSYGFKSTLTACCGGEGPYNVNVTLSCGDPGTKSCDDPSSYVNWDGAHFTDVAHRVISNGLLDGSCTIPGLSSPRVPHNYI
Ghir_A05G016240	GhirGDSL30	366	8.96	40769.1	MAQNMARRRVVLVQILALALAAVMPLLSGGVDIQQVRVLAAKFNVTCVVVFGDSSVDPGNNNYIATPFKGNFLPYGKDFFRGHPTGRFSNGRLATDFIAEALGYTNEIRPFLNKRLRPVDILHGVSFASAASGYDELTANLSHVLPVSKQLEYFREYKMRLRQLVGARKAENIIKNAVAVMSMGTNDFLQNYYLEPMRRPKQYTLEEYQNYLASCMSDDVKTMHSLGITRLVVVGVPPLGCMPLVKTLMNQETCVEKYNNFSSSFNSKLQFKLEVARTTLGMKIGYVDAYGIFEDAVNNSKKYGFIEASKGCCGTGTIEYGDTCRGMSTCADASKYVFWDAVHPTERMYEIIAGQAIDSLRKQLMA
Ghir_A05G016250	GhirGDSL31	368	6	41245.3	MESCHKFSFPLLTLLSLYMSFFVAHAEGLLTPRPFNNKITAAFVFGDSTVDPGNNNYVKTLFRGNFPPYGKDFRDHVPTGRFTNGKLSTDLIVSYVGIKEYLPPYLDPNLSIEELMTGVSFASAGSGFDPLTPQISSVISLPKQLEYFKEYKKRLQSAIGNRRTEAIIKEAVFLISCGTNDFVVNYFTLPIRRKSYTVSAYQQFVLQSFKQVLQDLWDEGARRIAVTGLPPMGCLPAVITLYSKNAILERGCIENLSQVGMEYNQMLQNELNSMQGRLAHLDAKITYVDIFTPLIDMIQGLGKHDFDEVSHGCCGSGYLEAGFLCNPGSFVCNDASKYVFFDSIHPTEKTYINLFMASRPVIDSFIQD
Ghir_A05G018840	GhirGDSL32	223	8.63	24804.8	MADQLNLFKEYIAKLKQLVGEEKKNFIIANSLYLVVAGSDDIANTYFVLGARKMQYDVPAYTDLMLNSATEFLKELYGLGARRIAVFSAPPIGCVPSQRTLAGGTETHCANEYNVAARLFNKKLSAELNTLRTSIPGGKFVYVDIYKPLLDLIDNPQKHGFKFADVGCCGTGNLEVAVLCNKWIPSTCTDASKYIFWDSYHPTEKASRALIIPLLPKYVNKFL
Ghir_A05G022880	GhirGDSL33	372	7.53	40853.1	MATSLCTHVPALFLLLLLLVSAPCNAGILRTCKFDAIYQLGDSISDTGNLIREHPFSPFARLPYGGTFFKHATGRCSNGLLIIDFLALSAGIPFLQPYLNSNALFTRGRGVNFAVAGSTALPVETLADKGVVAPVTNSSLSRQLDWMFTHFNGICHDEDDCLEKLKTALFIVGEIGGNDYNYALFQGKSFDQVRSMMPLVIQAIKDAVTRVVGYGATRVIVPGNFPIGCFPVHLTVFRSNDSDAYDGFNCLKDLNNLSSHHNGLLKQAIKELRKELPHATILYGDYYNGYMRLLNKAKFLGLDPNSTQKACCGIGGDYNMELNKMCGAAEVGVCKNPDEYISWDGVHLTQKAYQLISGWLIHGVYWKLRCGV
Ghir_A05G025100	GhirGDSL34	379	8.34	42049.8	MESMRLFSMSGLFVLPLVALMIPATIGSGWQRCRFPAIYNFGDSNSDTGACNAAVAEIPSPYGQTFFKQPSGRASDGRLIIDFLAENLGLPYLSAYLDSIGTNFRHGANFATGGSCIQPACGYSPFNLATQVSQFIHFKACTTALYNQLCLNSHCIDLPRPDDFSKAIYTLDIGHNDLAYGYLQHRAEGRIRASIPNMLTLFSQAVHVLYSEGARIFWMHNMDPMGCLPFSVTMYQPKAHNVDRNGCVMPQNEMAKEFNRQLKDKVSQLRTQLPSAAFTYVDVYSAKYALISNAKQQGFVDPRTFCCGSYGHHGHHVDCGKKVNGTVYGSSCRYPSRHISWDGIHFTEAANLWVANRTLNGFFSDPPVSIDKACHRPQL
Ghir_A05G025600	GhirGDSL35	341	5.4	37954.5	MAKLWMYCLLVCLGMALNNVASAQGENPFEPDGGKRREMVPAMFIFGDSLIDNGNNNDLPSFAKANYFPYGIDFNGGPTGRFSNGYTMVDEIAELLGLPLIPAYSEASGDQVLHGVNYASAAAGILDITGRNFVGRIPFDQQIQNFQTTLDHARKCIFFVGMGSNDYLNNYLMPNFPTRNQYDGQQYADLLVQKYNQQLRTLYNLGARKFVLAGLGRMGCIPSILAQSTAGSCSEEVNQLVLLSMPIFIYVDIAHLFEISLLMLEHTVRFSVVNRGCCGIGRNRGQITCLPFQTPCENRDEYVFWDAFHPTEKVNIIMARKAFNGDPSIVYPINIQQLANL
Ghir_A05G027800	GhirGDSL36	362	8.96	39865.2	MAKKAGRGFILVCLQLLLCFSQLNCIRAKGEDGSDDEIKGMFVFGSSLVDNGNNNYLENSTAKADFLPYGIDFPKGPSGRFTNGKNVIDLLGEMLKLPCLIPPFSDPSTKGSKVVHGMEIAGQVISLNQQIRNFETVTLPEVKKQLGVNRRENRKAMKKYMFIMGTGGNDYLFNYFVRKGEYNVSLETFTVNLTTSLSHQLKKLYRLGARKFVLMSVYPLGCSPMLNALRKDGCIEVMNQAAILFNDGLKSIIDAAKSDMPTSNLVLVNSYNIVTDIIQNPSSKGFKDANNPCCEVVPLTQLAGNGVSCKKGGRICMDRSAHVFFDGLHPTEKVNVEIAAKAFTSDLKTEVYPINVNQLVQL
Ghir_A05G034410	GhirGDSL37	328	6.3	36216.8	MSSSKSNLFMVALLLVSMTIINTCGANASTNPKFPAIVIFGDLTVDPGNNNYIDTIFKGNIAPYGINFPGHVPTGRFSDGKLVTDFVASSLGINPFLDPNLSNDDLCTGVSFASADSGYDDLTTLLSMSSRFQGKANNIIAKALVVVSAGTNDLIFNFFDLPTRRLEFDISGYQSFLLQRLEDFVKQIYDLGCRNIVVAGLPPVGCLPVQMTFRLENPMNRQCLENQNSDARSYNKKLVKLFPKIQVELPRSKLVYTDIYQPLMDMITHPQQYGIVETTVGCCGTGVLGLSLFCNSYVFWDSVHPTQKVYQQLAKYIVKEVVPKLLPN
Ghir_A05G037230	GhirGDSL38	363	8.31	40672	MMGFSWKLFYLFGILFWGFSQRWRTVESNGGSFSCGYPAIYNFGDSNSDTGGISAVMFEILSPNGETFFEHPAGRACDGRLIIDFIGKFTSSENLKLPYLSAYLDSVGTNFRHGANFATGGSSIRPPGYSPFNLWVQISQFIQFKARTTSLYNQLTLNRRNPLTISNLPRPAEFSQALYTIDIGQNDLAHGFQYTTTLYNEGARFFWVHNTGPIGCLPVSVLYEMSKPWNLDKNGCVRLQNEVAMEFNRQLKDMISQLRAQLPFARFTYVDVYSAKYTLVSDAKNLGFVEAVNFCCGNCTKKGMANGTVYGNPCNHPSKHISWDGIHYSQAANMWVAERILNGSFSDPPLSIQSACHNQTTIL
Ghir_A06G000190	GhirGDSL39	716	7.48	78836.6	MESRIQEDQAFRHIINGKKLKTMITYRPMVIKGKHYIMETIVFPFSSKFLWAKYLLVFALFISAKALIKLPINGTIPAVIVFGDSIVDAGNNNDLNTVIRCDFLPYGQDFAGGVPTGRFCNGKVPSDLIAEELGIKDIVPAYLDPTLKTQDLLTGVTFASGGTGYDPLTPKLASVISLGEQLNYFKEYIRKLKAIAGEEKTNFILAKSMFLVVAGSDDIANTYFVLRARKLQYDVPAYTDLMVNSAAEFVKELYGLGARKIGVFSTPPIGCVPSQRTLGGGIERECAEDYNVAAILFNKKLSSVLNSFKTSMPDGRFVYIDVYNPLLGLIQNPQKNGFEVVDNGCCGTGNIEVAILCNKLSPSTCTDVSKYIFWDSYHPTEKAYRALVTNAGGVCLAPN…
Ghir_A06G013100	GhirGDSL40	370	6.16	40543	MKNNFFILVILFQTVGLALSTPQKYESIFNFGDSLSDTGNLLLSGALVFPVIGQLPYGETFFQHATGRCSDGRLIIDFIAEAFSLPYLEPYLAVKQGQSSPHGVNFAFSGATALDAEFFFQRNMGSILWTNNSLNVQLGWFRKLKSDLCSDNESCDDFFKKSLFLVGEIGGNDYNYAFFLGGSIKQLQSMVPSVVGAIANATSALIEEGAVELMVPGNFPIGCSAVYLTLFESPKKDDYDRHGCLKAFNGFAKYHNNQLKQALDTLRQKYPHVRIFYADYYGAAMRYVHAPLHHGFYGGTLKACCGGGGPYNFNISARCGHPGSEACKDPSVYSNWDGIHLTEAAYRHIALALINGSSSHPPLISSPLSD
Ghir_A06G020980	GhirGDSL41	357	5.11	39307.8	MGTIRNKLIIICSILSHILAKHIGLAYNISAFFVFGDSLVDGGNNYYIDTLAKPEYPDGIDFPKGIPSGRYTNSRTIADIVEEEIGFIDYAPPFLAPNTTGDMILKGVNYASSGAGILQATGAFFGERINMDKQVDYFAKTREDIISRIGATAAQALLRNSLYFLGIGANDILFGELRSVLGTNDYVDEIISNFKSQLTRLYNLDARKIAVLNAPKVGLIPFERDVHLCGQACVSLLNRMAMLYNSKLKNLLEDLTENLPGSTFAYIDYYALTEDIINNYRSYGFENDDHACCEVIGAHGGLIPCISSSRVCPDRSKYIFWDPFHPPDSAVVIGAKYALDGGLEYVSPINIRQLANS
Ghir_A06G020990	GhirGDSL42	361	6.65	39991.1	MGTIWNKLMTICLVIEIIGNHLRVPTICFAHNITAFFVFGDSLVEVGNNNYINTLAKPVFPNGIDFPKGTPSGRFTNSRTIADIIEEELGFKDYAPPCLAPNTNGDMILKGVNYASSGSGILQSSGLIFGGRICMDKQVDYFTKTRQDIISRIGAPAAQALLRNSLYFVMIGSNDIIFGECSLALDFNHYVDGVVSKFKSQLTTLYNLDARKIVVLSSLKVGFMPFEIDIHFCAQDCVSSLNKLAKLYSSKLKSLLEDLTKNLSGSTFVYADYYAVTEDLINNYRSYGFEKANHACCELIGRHGGLFPCLPVCRICPDRTKYVFWDPFHLTESANLILAKQLLDGGLEYVSPVNIRQLANS
Ghir_A06G021290	GhirGDSL43	425	9.3	47340.7	MNAFNLLSSTVKAKLFAWRSLHSLHIISPSPFLYIPHNTPFFPTHFHHSFYSSLLSSFNFIVTMVKLCVLFGVAVLLSLSFGFINGAPQVPCYFIFGDSLVDNGNNNRLSSLAKANYMPYGIDFPNGPTGRFSNGKTTVDVIAELLGFENYIPPYSAARGRQILGGVNYASAAAGIREETGQQLGARISFSGQVRNYRQTVSQVVNLLGSEANAANYLSKCIYSIGLGSNDYLNNYFMPLFYSTSRRYNPEQYANVLIQQYTQQLQALYNYGARKFVLIGLGQIGCSPNELAQNSRDGRTCVERINAANRIFNNKLKGLVDQFNNANSDAKFIYIDVYGIFQDITSNPSAYGFRVTNAGCCGVGRNNGQITCLPLQRPCRNRNEYLFWDAFHPTEAANV…
Ghir_A07G011380	GhirGDSL44	351	8.03	38301.7	MKFSSNFIVVFVLFAFVLTMANGQPLVPAMFIFGDSVVDVGNNNNLYTIIKADFPPYGRDFLNHKPTGRFCNGKLASDFTAENIGFTDYPPAYLSKKAKGNNLLIGANFASASSGYYETTAKLYHTLSLSKQLENYKQYQNKLVAIVGKSNASSIISDGIYLISSGSSDFLQNYYINPLLYKSYTPDQFSDVLIESYANFIQNLYKLGARKIGVTTLPPLGCLPAAITVFGSDSNECVAKLNTEAVSFNNKLNATSQRLQTKLPNLKLVVFDIYQSLYNLVTKPADNGFAEARKACCGTGLLETSILCNPKSIGTCANASEYVFWDGFHPSEAANKILADDLLSSGISLIS
Ghir_A07G012280	GhirGDSL45	362	5.43	39996.2	MEGFALFLVALVSMGITNLAMVPGKTNRNVSAMYLLGDSSVDCGSNTLFYPIIHLNLSLLPCNGSNSILLPYLLAKKMGLPYAEPFYAQNGTIDGLLNGVNYGAAHATILSPTSLSHQSLNHQLRQVFETVQLLELQLGHESSRHFIRSSLFYLAFGKDDYIDLFLRNFSGVMAEYNGPQFAEILVNQMVHAVMNLYDMNVRKVVLMGILPLGCAPSLLFQWHIDDATGCVEMINEVILRYNVLLEKSIVRLNEELPDAHLVFCDLYQGVKKIITYPQFFGFEDAKNACCGLGLYGAEIGCVTSDIACNTVSANVWWDLYNPTPKVNSLLAESTWSGQQLLSNICRPTTIRGLVYSSVSPPT
Ghir_A07G019460	GhirGDSL46	350	6.03	39209.1	MASSIIIPWIFYIQILTISSKAIDAVPAIIVFGDSSIDTGNNNYLPTFAKCNFEPYGRDFPGGTPTGRFCNGRLPPDFVSEGLGLKPIVPAYLDPTFNISDFATGVCFGSSGTGYDNSTAAILKVFTLWKEVEFFKDYQTKLRAYLGDEKANEVISEALYIISVGTNDFLINYYNFPQRRTQFTIPKYEDFLIGNAEDFIRKIYSLGARKLSLTGLPPMGCLPLQRTLNRKNPHSCSEERNKVAFEFNEKLKASVVKLMIELPGLKVLYVDVYELLSRLITRPSRYGFEVAEAACCGTGLFETGVLCNRLTPHTCLDADKYVFWDAFHPSERANKIMSDELLPSLKLAFL
Ghir_A07G020170	GhirGDSL47	354	5.18	38799.1	MAMSSTPNILLWLFSIHFLLSLVKINEAKVPAIIVFGDSSVDAGNNNYIPTIARSNFEPYGRDFNGGHPTGRFSNGKIATDFISQAFGLKGAIPAYLDPSYSISDFATGVTFASAGTGYDNATSNVLSVIPLWKELEYYKDYQTKLRANLGDGKANDIIKDALYMISVGTNDFLENYYAVPGRSSQYTIKEYENFLVGIAGNFTKALYDLGARKISLGGLPPMGCMPLERTGNLMGGSECVNSYNNLAAEFNSKLNDLVIKQNKELNGMDMVFSDPYGIMLDIIQKPAFYGFEVTGVACCATGMFEMGYACSRTNPFTCSDADKYVFWDSFHPTEKTNAIVANHVVQTSLAKFF
Ghir_A07G020180	GhirGDSL48	350	6.89	39174	MAFGSTPVLLWLFFLSLSPLTKAKVPAIIVFGDSSVDSGNNNLISTVLKSNFQPYGRDFYGGQPTGRFCNGRIPPDFISEAFGLKPAIPAYLDPAYNISDFATGVCFASAGTGYDNATSKVLNVIPLWKELEYYKEYQRKLRSYVGENKANEILREALYLMSLGTNDFLENYYVFPTRKSQFSVRQYQDFLLGLGENFVRELHALGVRKISITGLPPMGCLPLERATNILGQNDCVPEYNNVASGFNRKLEGLVAKLNKELPGMRMVSAPAYDIFYQIITRPSLFGFEVTGMACCSTGTFEMSYLCNQYNPFTCSDASKYVFWDAFHPTEKTNKIISDHLIPLLLAMFSH
Ghir_A07G021830	GhirGDSL49	363	9.14	40553.6	MSSPWFFVTLLTLIAIVSPTPLAEARAFFVFGDSLVDNGNNNYLATTARADSPPYGIDYPTHRPTGRFSNGLNLPDIISEQIGSEPTLPYLSPDLRGRKLLIGANFASAGVGILNDTGVQFVNIIRMFRQFEYFQEYQRRVTKIVGQQQAQRLVNQALVLITLGGNDFVNNYFLVPFSARSRQFSLPDFCRYLISEYRKILLRLHELGGRRVLVTTTGPLGCVPAELAMRSRNGECVPEVQRAAAIFNPLLVQLIQQLNSQLGSTVFISANAFSMNMDFITNPQRFGFVTSKVACCGQGPYNGLGLCTRLSNLCPNRDVYAFWDNFHPSERANRLIVQQFMIGSTQYMNPMNLSTIIAMDSRT
Ghir_A07G023710	GhirGDSL50	380	7.62	41903.6	MIMEEHWKLVYVIGILALGFAVKSNADGSISCGFPAIYNFGDSNSDTGGISATLNEILPPNGETFFGHPAGRASDGRLIIDFIAEGIKLPYLSAYMDSIGTNFRHGANFATGGSSVRPPGFSPFNLGIQISQFIQFKARTTTLYNRLSLNRRIPLSISNLPRPAEFAQALYTFDIGQNDLGHGFQTMSEKQVRDSIPDIIGELSKAIHILYKEGARFFWIHNTGPLGCLPYNVIYGKKPGNVDKNGCVKAQNEAAMEFNKQLKNKITWLRTQLPFAKFTYVDVYSAKYDLISNAKKLGFVDPFNFCCGSFYGYHINCGKKATVNGTVYGNPCDHPSNHISWDGIHYSETANMLVSNRILNGSLSDPPVSIQDACHHETDI
Ghir_A07G024150	GhirGDSL51	341	6.71	38221.6	MEFWGVLISGVLVSWWVLSVNGANLPPCQFPAIYNFGDSNSDTGGISAAFEPIRAPYGVPYFHKPSGRDSDGRLIIDFIAERLKLPYLHAYLNSLGANFRHGANFANGGSTIRRPNETIYEYGISPFGLDMQIIQFEQFKARATEIYNQAKDPSEKDKLPRPEDFTKALYTFDIGQNDLSVGFRKLSFDQLRAAIPDIINQLASAVHHLYEQGGRSFWIHNTGPIGCLPVNFFYILNPEPGYVDQYGCVKKQNEMAMDFNRQLKDRVIKLRTELPEASVTLVDVYTAKIAMIGNAKNLGMADPLKPCCGYHVNYDHVWCGNKAIINKTEVFGVSCKNPSML
Ghir_A08G002430	GhirGDSL52	355	8.76	39602.1	MAYKLLKSLEVVAISVLFVILQNSANAKPQVPCYFIFGDSLSDNGNNNNLNTLAKVNYSPYGIDFPKGPTGRFSNGKNMQDYIAEYLGFTRSMPPFAESKGENILNGVNYASGAAGIRDETGKDLGDRIPLDKQIQNHKIIILRLSRLMRNIIETRLLLNQCIYSIQIGSNDYINNYFKPEFYDTSRRFTQMQYATLLVHQLSNQLKTLYNNGARKFAVYGLSLIGCAPFAISEYGTNGSFCVDKLNNAAALFNEMLMPLIHQLNNDLPYAKFTYLTPSPNSTTFVTNGTCCTIGGGGGELCLKNSKPCSNRGRFLFWDGFHPTEAWNEKVAERAYSSESSLEANPFNIHKLAKL
Ghir_A08G005730	GhirGDSL53	358	6.44	39271.6	MAKQCLVFAMVLVLGTLVSVTTAASLASFVFGDSLAEVGNNNHLQYSLARSDYPWYGIDFTGRKATGRFTNGRTIGDILSEKLGTSSPPPYLSLSQNDDAILQGVNYASGGAGILNETGQYFIQRLTFDDQINCFKKSKERIGAKIGAQAANKLCNEATYFIGIGSNDYVNNFLQPFLPDGQQYTHDEFVELLTSNLEQQFLRLYQLGARKILFHGLGPLGCIPSQRVKSKTGQCLKRVNEWVMEFNSEVQKLINSLNKRLPNAQMMFADTYPAVLDLIENPTAYGFKVSNTSCCNVDTSIGGLCLPNSKLCSERKDYVFWDAFHPSDAANEVLAQKLFSSLSSSASAPSPSLPPKPE
Ghir_A08G007500	GhirGDSL54	379	5.36	42089.7	MALLYILHSLLKLAFLCSFWPTVSPLSLNYPAVFNFGDSNSDTGGLVAGKAFPMTQFNGETYFHEPSGRFCDGRLIIDFLMEAMEFPYMNPYLESVGSPNFQTGCNFATGGSTILPANAASTNPFSFNLQLSQFFRFKNRALTLLSKDKQLQSYLPAEDDFNKALYMFDIGQNDLDGVFYFSASDEQVVAFISKLITELNYGMKRLYDAGARNFWVHNTGPLGCLPRIIATFGRKPSNLDEYGCVASHNRAATVFNKKLHDMCLQFLAQSPEANITYVDIYSIKLNLISNYSLYGFQQPLAVCCGYGGPPLNFDTRIACGVTKDLNGGIVTANPCNNTAEYINWDGTHYTEAANRFVADEILTGNYSDSPHLRNSPLLT
Ghir_A08G012940	GhirGDSL55	366	8.7	40511.7	MDNGGFSKDLILLLCIWVFLAMIDVSKCSVGRPLIVNFGDSNSDTGGVLAGTGLPIGLPHGITFFHRGTGRLGDGRLIIDFFCEHLNLSYLSPYLDSLAPNFTSGVNFAVSGAMTLPQFVPFVLDVQVCQFIRFKNRSIELQKTGSGSFIDEKGFRSAVYMIDIGQNDLLMALYASNLTYEPVAKQIPSFLAEIKLAIQNIYSYGGRKFWIHNTGPLGCAPKELALHPHNKTDLDRIGCFRVHNDLAKAFNRGLRNISKEMRTILKDATIVYVDVYSIKYKLFAKYKKYGFEDPLMTCCGYGGPPNNYSQKATCGQPGSTICNNVSRSIVWDGVHYTEASNRVVATTILSGRYSTPQMKLESFGEH
Ghir_A08G022620	GhirGDSL56	365	5.31	40342.9	MENSFTLVTIFGLLFTLGNVGPQAEAARAFFVFGDSLVDNGNNNYLATTARADAYPYGIDYPTHRATGRFSNGLNIPDLISEQIGSEPTLPYLSPELNGQRLLIGANFASAGIGILNDTGVQFVNIIRIGEQLQYFRQYQQRVSALIGSEQTQRLVNEALVLMTLGGNDFVNNYYLVPFSARSRQFALPDYVVYIISEYRKILLRLYELGARRVLVTGTGPLGCVPAELAQHSRAGECAIELQRASALFNPQLAEMLSGLNNELGADIFVAVNTNEMHMDWINNPQQFGFVTSKIACCGQGPYNGIGLCTIASNLCPNRDIYAFWDPFHPSERANRLIVQQIITGSTKYMHPMNLSTIMELDSRV
Ghir_A08G022630	GhirGDSL57	369	8.49	40212.1	MASSLALVSWLVLVLTLAMAVSKTQVEAARAFFVFGDSLVDNGNNNYLATTARADSPPYGIDTPGRRPTGRFSNGKNIPDFISEALGSEPLLPYLSPELNGDRLLVGANFASAGIGILNDTGIQFINIIRMFRQFEYFQEYQGRLANLVGTTKAQRIVSEALVLITVGGNDFVNNYFLVPFSARSRQFSLPDYVRYLISEYRKLLMRLYELGARKVLVTGTGPLGCVPAELAMRSPNGQCAAELQRAAGLFNPQLVQMINGLNSDLGANVFIAANTQQQTNDFISNPGAFGFTTSKIACCGQGPYNGLGLCTIASNLCPNRDLYAFWDPFHPSEKANRIIVNMILRGSTNYMSPMNLSSLLALDTIPRT
Ghir_A08G023040	GhirGDSL58	347	8.09	38075.4	MKFVALLIPFAILLSMVKGQLVPAMFIFGDSIVDVGNNNDLVTLVKANFPPYGRDFAHHEPTGRFCNGKLAIDIIAEGLGFTDHQPAYMSDKANGEMLLIGVNFASAASGYYNATAILYNTFSLSQQLENYKDYKNKLTAITGKSNTSSIISNGIHLISSGSSDFLQNYYINPLLFTSYTPNMFSDILIESYDNFIQNLYELGARRIGVTTLPPLGCLPAAITAFGHGSNQCVARLNNNAISFNNKLNHRSQRLKRRFSKLKLVVLDIYSALYTIITKPDENGFAEVRRACCGTGLLETSILCNQHSIGTCSNASQYVFWDSFHPTEAANKILATNLSNSGSSLIQP
Ghir_A08G023070	GhirGDSL59	345	8.11	38432.1	MKFLAPFIFLTFLLFEVKGQFVPALFIFGDSIFDVGNNNDLVTLIKANFPPYGRDFVDHEPTGRFCNGKLALDIIAEQIGFTDYQLAYMSDKANGEMLLIGANFASAASGYYNATAILYNTISLSQQLENYREYKNKLVDITGKFNASSRISRGIHLISAGSSDFLQISLILYYLPPILRHILNILLNSYDHFIQNLYELGARRIGVTTLPPLGCLPAAITAFGHGNNQCVARLNNNAISFNNKLKHRSQRLTRRLSKLKLVVLDIYNPLYTLITEPAENGFAEVRRACCGTGLLETSILCNQHSIGTCSNASQYVFWDSFHPTEAANQILAHELIRSGSSLIQP
Ghir_A08G026580	GhirGDSL60	357	9.27	39830.6	MDSKMHLQPWWLLPISLLLQLSNLKNWANAAPQVPCYFIFGDSLSDSGNNNNLKTLAKVNYRPYGIDFPKGPTGRFSNGRNVQDAIVELLGFEEYMPPFAKSEKKNILQGVNYATGASGILDETGSLMVINHKTIIARIRKILRNDSSTEKLLRQCIYSIQIGSNDFVNNYFKPNFYNSSHGYSLSEFATMLVRQFAHQIKDLYKTGARIFALIGLGQLGCTPNAIATHGTNDSLCVTKLNDAAFLFNQRLIPLVMALNSKLTDAKFSYLNYSPMKVAQLSFESPCCKTGAGGNRELCIHHSKPCSNRKQYAFWDGVHPTDASNVLIAKNLYGTRSFSDARPFNIQSLARKSSDDLI
Ghir_A09G000220	GhirGDSL61	268	9.08	30410	MGMSKIDRKTIRTGVNYASGASGLLPQNGHFLHKNVINFSQQVDLFENSTMEDLKSTFDSPEGFTQYLSKSLFFIHHASNDLGLTFEVEMEKKYSIDKYAKLLIKEFSKQLKRLYTLGARKFFVSNASPLGCSPFNINTKNHSGPCVEEINNRVSVYNGLLPGLLEKLQSMLPGSKFVLGDIYKVFQDVFEMPRSYGFKDVNTSCCIDNNGTRIQVCAPNIAPCKDKKNRVFFNPFHPSETMHFLWARRFLKDSSICSPINLIQLMQA
Ghir_A09G003630	GhirGDSL62	375	8.04	42157.6	MLLVYLLEFVYGDVIEVPPLNINQQDLLKHLSLGDIKIDFPALYVFGDSFVDNGNNKVILGNEDAIGGGYLPFGIDFDGKPTGRVTNGRIGVDFIATAGGLPYPPPIMGMSKIDRKTIRTGVNYASGSSGLLPQNGHVLHKNVINFFQQVDLFENSTMKDLKSTFDSPKRLKKYLSKSLFFIHHASNDLGVTFEVELKKKYSIDKYAKLLIKELSKQLQRLYTLGARKFFVSNVSPLGCSPYIINTIIHSGPCVEEINKRISLYNDLLPSMLEKLQSSLSDSKFVHGDIYKVFQDVFESPESYGFKDVNTSCCIDKNGTRIQVCAPNIDPCEDRKTRVFFDPFHPSEAMHFLWARRFLKDSSICSPINLIQLMQA
Ghir_A09G017970	GhirGDSL63	230	6.9	25658.1	MLFVFGDSYADTGNTKIAETRSWKFPYGNTFPGKPSGRFSDGFVSTDYIAGYLGMKTPIPYRWREQLSERVKDGLNIAYGGTGVFDTMVAEPNMTTQIDFLQQLLHDSVYTKRNLKTSVAFVSVAGNDYATYNAKNGSAQDFPAFMESLMNQLMVNLKRIHDMGVRKIGITSLLPLGCLPRNTAPFSFQHCDDTYSALVALHNQLLSQVVNTLNQQTNTSNNPSFFILDL
Ghir_A09G019850	GhirGDSL64	407	5.26	45748	MLTTHLLAIFLISAIVSHSKALRFPQELYNLSSNQIFIVDNLSRPPSSSASPTPLLSPAVSSPLVPALFIIGDSTVDCGNNNYLGTFARADRPPYGRDFDTHLPTGRFCNGRIPVDYLALHLGLPFVPSYLGQTGELEDMLHGVNYASAAAGIIFSSGSELGQHISLTHQIQQFSDTYQQFVLSLGEDVAIDLISSSVLYISIGINDYIHYYLRNVSNVQNLYLPWGFNQFLASTMRQEIKNLYNTNVRRFVVMGLPPIGCAPYYLQRYKSNNGECVEEINDMIMEFNFFTRYMTDELLHELPDAGIIFCDVFQGSMDIIRNHKNYGFESTANACCGLGKYNGWMMCMSPQMACHNASDHIWWDQFHPTDAVNAILADNVWSSRHTEMCYPMNLEKMVF…
Ghir_A09G025740	GhirGDSL65	326	5.49	35836	MKLNVRWSCLLCLVLIGIAIEGVQCKVVQFIFGIHCDSTGLPRPPAFLDPSLTEDVILESGVNYASGGGGILNETGGYFIQRFSLWKQIELFRGTTELITNKLGKQATDKFIGEANFVVALGSNDFINNYLMPVYSDSWKYNDQTFVRYLMETLQNQLLVLHNLGARKLMVFGLGPMGCIPLQRVLSTTGQCQERANKLAMSFNKAASQLLANLDSRLPNASFKFGDAYDVVDNVIRNPNNYGFDNADSPCCSFGRIRPALTCLPASTLCSDRSKYVFWDEYHPSDSANQLIANELIKKFGFLAGGNSSAPVPAPESAIAPSPDEE
Ghir_A10G002990	GhirGDSL66	361	5	39884.5	MEKWYGVLGLVLVLSLFCGVKGEPQVPCYFIFGDSLVDNGNNNELRSLARADYLPYGIDFANGPTGRFSNGRTTVDVIAELLGFDDYIPPYSTASGRQILGGVNYASAAAGIREETGQQLGARISFSGQVKNYQQTVQQVVNLLGDEDSAANYLRQCIYSIGLGSNDYLNNYFMPLYYSTSRQYSPEEYANSLIQEYTEQLQALYNYGARKFVLIGLGQIGCSPNELAQNSGDGRTCVERINAANRIFNNKLRGLVDQFNNANSDAKFVYINAYGIFQDITSNPAAYGFKVTNAGCCGVGRNNGQITCLPFQTPCQNRDEYLFWDAFHPSEAANVIIGRRSYSAQSPTDAYPIDIRRLAQL
Ghir_A10G006130	GhirGDSL67	344	8.67	37787	MYHLTLMMSASYRRSIQKYIVYAQQSTPLVPAMLTFGDSVVDVGNNDYLPTIFRANYPPYGRDFANQKPSGRFCNGKLAIDITAKTLGFTTYPPAYLSPEASRSNLLIGANFASAGSGYDNRAASLNHAITLSQQVEYFKEYQAKLAKVAGSSKSASIIKDALYNYYVNPLVNHAYTPDQYGSFLIDAFTRFIQNVYGLGVRKIGVTSLPPLGCIPLARTLFGYHEKGCVSRFNTDAQQFNKKLNAAATNLQKQHFDLKIVVFDIYKVLLDVVNTPSNYGFLDATSGCCGTGTVETTIFMCNPYTLGTCPNASKYVFWDSVHPSQAANQVLADALITEGIELIG
Ghir_A10G006150	GhirGDSL68	356	6.3	38607.7	MEVYSRRLMVLVFAFALVSIGYAQESNSTTLVPAILTFGDSVVDVGNNDYLPTIFRANYPPYGRDFANQKPTGRFCNGKLATDITAETLGFTTYPPAYLSPEASGSNLLIGANFASAGSGYDDRAASLNHAITLSQQVEYFKEYQAKLAKVAGSSKSAAIIKDALYVLSAGSGDFLQNYYVNPLVNHAYTPDQYGSFLIDAFTRFVQNVYGLGARKIGVTSLPPLGCIPLARTLFGYHEKGCVSRFNTDAQQFNKKLNAAATNLQKQHPDLKIVVFDIYKALLDVVNTPSNYGFVEATRGCCGTGTVETTEFLCNPHTLGTCPNASQYVFWDSVHPSQAANQVLADTLIVQGIPLL
Ghir_A10G009150	GhirGDSL69	365	8.86	39972.8	MEPVAMVMEKAWSFGLVLLWFSTLSCYLVNAADDKNGGFGASFIFGDSLVDAGNNNYLPTLSRANIPPNGIDFKASGGNPTGRYTNGRTIGDIVGEELGVPNYAVPYLAPNSTGKAILYGVNYASGGGGIMNATGRIFVNRLGLDIQIDFFNNTRKQFDKLLGPSKAKDYISKRSIFSVTIGANDFSTTIFSQFCRLEQGFLKLQIRLYKLDARKFVIGNVGPIGCIPYQKTINQLNENECVDLANKLAMQYNGRLKELLTELNGKLKGAIFVHANVYDLVMELITNYAKYGFTTASEACCGNGGQYAGIIPCGPTSSMCKDRDKHVFWDPYHPSEAANLIIARQLLHGSTKYISPVNLKQLRNL
Ghir_A10G010100	GhirGDSL70	270	9.04	29291.5	MEFARLIFAGILISLLSNRVAAMAADLPPCKFKAIYNFGDSNSDTGAISAAIFPRQWPNGETFFRKPAGRVCDGRLIIDFIAERLGLPLLSSYLDSIGSNFRHGANFAAGGSTIVPQNKTIAESGLSPFALNVQIFQFDQFKARTSDLYKEKKKHSCRIQVLPRSKEFGDALYVVDIGQNDIAYGLRTVGDAQLLASIPDIINQLVLAVQHLYTQGARTFWIHNTGPVGCLPSTLLTITNPPLGFSTTMDVSNPKTTSPKSSTGSSKVES
Ghir_A10G010110	GhirGDSL71	376	6.23	41775.1	MENVKVFSIIIALFSVLSVESVGLKDLKTCNFGAVYNFGDSNSDTGGGSAAFWPAGKPCGETFFGRPVGRGCDGRLIIEFIAEHLGLPHLSPYLDSIGTSFRYGANFAIGGSTIRPQNESMSLNGVSPFSLDIQIVQFDQFKDRSGYFYNRSYPRDRHNLPRPEDFSKALYIFDIGQNDIAAGLRKKNDSAFHASVPDIVDQLAKAVQNLYEHGARTFWVHNTGPIGCLPVSLHYHDIKPEELDEQGCLKAQNAYSMEFNRQLKARVIKLREKLPRAALTYVDIYAAKYELIGNAKKQGFVEAANICCGFHEDEIQVYCGHKQNINGTEIYAGSCENPSDFISWDGVHYTEAANRWVAHRITNGSFSDPPLPIKHA
Ghir_A10G017690	GhirGDSL72	369	8.11	40220.1	MSELSNRQMIVRTVFQIVTVKVLLKICFATDVIPANFVFGDSLVDAGNNNYIASLSKANFVPNGIDFGGPTGRFTNGRTIVDIIGQELGLPGFTPPYLAPTARGPVVLQGINYASGGGGILNHTGNIFGGRINFDAQLDNFENTRQDIISTIGVSATLELLQALFSRLRWDPMISSITNFTPIVSAEEQKLVPPQVFVASMIARFKLQLTRLYTSSARKIIVVNVGPIGCIPYERDLNPTAGTSCASRPNQLAQLFNTELRSLTKELTTSFKGSIFVYADVYRIVDDMIQNYRAYGFDSGSFACCYIAGSFGGLIPCGPSSKVCPDRSKYVFWDPFHPSDAANVIIAKRLLDGDSNDVFPINIRQLANV
Ghir_A11G003650	GhirGDSL73	368	5.56	40398.1	MKLEIALSLLLVVLVGITIIQGCNGKAVQFIFGDSLSDNGNNNRLSMTLAKANLPYYGIDFGNGLPNGRFTNGRTVADIIGDSTGLPRPPAFLDPSVNEDVILENGVNYASGGGGVLNETGTYFIQRLSLWKQIELFHGTTELITKKLGKQASDKFFQEARYVVALGSNDFINNYLMPVYRDSWTYNDQTFVEYLMETLEKQLLVLHKLGARQLMVFGLGPMGCIPLQRVLSTTGKCQERANKLALSFNKAANNLLISLEPKLTNASFKFGDAYDVVDDVIRNPYKYGFTNADSPCCSLGRIRPALTCTPASTLCGDRTKYVFWDEYHPSDSANELIAKELIKKFGFPEVGSPSPAPESDIAPSPSND
Ghir_A11G006510	GhirGDSL74	363	5.94	39799.4	MERMSWALVWLSLAFKLVVAISVCDGQFPAMFVMGDSLVDNGNNNGLSSLAKSNYPPYGIDFQGGPTGRFTNGKSIIDLLGDLLGLPLLPAFTVTFTGQQDIRVGVNYASAAAGILDESGLNLGDRFSLRQQVENFKTTLNQLRNQMEQDTLNQYLAKSLVAINIGSNDYINNYLMPSIYSSSSTYTPEAFAEHLINDYDAQIMALYNLGLRKFLLAAIGPLGCIPNQLAKGFAPPGKCVSAVNDMVEIFNRRLKNLVDQLNHGNYTEAIFVYGNTYGAFNDILGNPATYGFKVVDKGCCGVGRNKGQITCLPFSIPCTNRDEYVFWDAYHPTQAFNKIIAQKAYSGPQSACYPINVKQMAQL
Ghir_A11G010100	GhirGDSL75	392	8.27	42864.3	MPLSLPKIIVHFRHVLVVLSVGMAMLSTCLTQDSKCEFKAIFNFGDSNSDTGGFWAAFPAQSGPFGMTFFHKPSGRATDGRLILDFLAQALGMPFISPYLQSIVSDYRHGVNFATLASTVLLPNTSLFVTGISPFSLAIQLNQMKEFKAKVVEYHSGNTKGSTQLPSPDIFGKSIYTFYIGQNDFTSNLKAIGIEGVKQYLPQVVSQIAATVKELFGLGGRTFFVLNLAPVGCYPALLVQLPHETSDLDKFGCLISYNKAVVDYNNMLKEALSQTRRELSNVSLIYVDTHAVLLQLFQDPTSHGLRYGTKACCGYGGGNYNFHPEVYCGNTKVMNGTKVTASACKDPNNYVSWDGIHATEAANKLTTLAILNGSYFDPPFPLHKLCYLHPVG
Ghir_A11G011520	GhirGDSL76	384	6.24	43062.1	MIEVKENASKLDMGVVKEGRYPLVPFFTLYMILFLYLPLLPHSVHCQCTKTPIIFNFGDSNSDTGGYADGVGLNFAPPNGRTYFHQPARRLSDGRLMIDFLCESLNTDYLTPYLNSLGPNFTNGVNFAIIGSATLPRYVPFSLFVQVSQFLRFRSRSPALMLNGYKDLVGNEDFENALYTIDIGQNDLAASFDNLTYSQVIERIPSFITEIKNAIWNIYEKGGKKFWVHNTGPLGCLPQKLALLARNATELDEHGCLQPLNNAAKTFNAQLRVLCEQLRRELINVTIVYVDIYSIKYDLIANASNYGFESPLMACCGNGGPPYNYNANINCGRTGYTVCHEGSKFISWDGVHYTEAANAIFTSKILSTHYSTPQLSFNFFCNNM
Ghir_A11G016150	GhirGDSL77	339	8.09	37388.9	MELKQMAPSIHILWLLSIQFLVLVNGGKIPAIIVFGDSSVDSGNNNYIPTVARSNFQPYGRDFNGRRPTGRFSNGKITTDFISEAFGLKPAIPAYLDPSYSISDFATGVTFASAATGYDNATSNVLSVIPLWKQLEYYKNYQKKLRAYLGDRKANGVISGALYLISVGTNDFLENYYAIPGRSSEYTIEEYESFLVGIAASFTEKLYELGARKISLGGLPPMGCMPLERTGNLMGGSECVDSFNNLAADFNGKLNALVIKQNKKFHGMQMVFSDPYGILMKIIQKPAVYGFEVTAVACCATGMFEMGYACSRRNPFTCSNADEFVFWDSFHPLRKPVLS
Ghir_A11G016890	GhirGDSL78	360	5.88	40259.7	MSNNFITSNIFLFSLHQFLLLVHTKPLVPALYVFGDSLFDSGNNNVLPTMARANFPPYGHNFVQHFTGRFTNGRTLPDFIAEFLELPYPPPYLGIHDSVPLTGLNYASSACGILPQTGTIFGKCLSLGEQIDLFKWTIESKLPTHFNSLEELSKHLADSIFIFTTGSNDYIQNYLEPTLFSTNHDYDPQSFAQLLIDDLSNHFQSVYKLGARKIIMHEIAPLGCIPHYTRKYQVVVGKCHEQTNQIVSYFNTKLHELLKSLTSSLQGSILVLARINSLGYDVITNPSKYGYSDASNPCCTTWGNGSAACIPLLEPCPNPNQHFFWDGYHNTETGNSVAASLCFNTSEFCTPFSIKDLIQI
Ghir_A11G018090	GhirGDSL79	362	5.56	39751.3	MAKRNISCFLVVLVSLLAVALAEATTEPPAVYIFGDSTLDVGTNNYIPECLAKADFYFNGIDFPYSEPTGRFSNGLNTADEIVRLLGLRRSPPPFLQLVNDPSTFRKNILKGANFASGGSGILNSTGQYQYRKVISMGDQIQQFSTVRSNITNMTASDAATDAILSKAFFLISVGSNDIFEYLLNITRPPMTIPEFNATLVSTYEYHLKTLYELGARKLGILTVPPIGCTPFARARANGNCSEPARRFAQAFYTEAVALLEKLSSQVPDLRYSLANTYLMTTGMMENMFAFGLRDITSACCGNGTYACNQTASFCSNRDEYLFWDQFHPTQRVSELAALTLFGGSESFVAPMNFSQLLGVNI
Ghir_A11G026420	GhirGDSL80	370	9.27	40996.3	MLMASSSTFTHFLMVLLFLLAFGSIASLADARAFFIFGDSLVDSGNNNYLTTTARADAPPYGIDYPTRRPTGRFSNGLNIPDLIGQKIGLSESPLPCLSPEFNGKKLLIGANFASAGVGILNDTGVQFVNILRMYRQLELFQEYKRRLSGQVGSRQAHKLVNQALVLITVGGNDFVNNYYLVPYSARSRQYKLPDYVKFLISEYRRLLMRLYKLGARRVLVTGTGPMGCVPAELAMRGTNGGCSEELQRAASLYNPQLVEMLNGLNKKIGKDVFISANTQRMHNDFVSDPRAFGFVTSQIACCGQGPYNGLGLCTQLSNLCPNRALYAFWDPFHPSEKANRLIVEQIMTGSNEYMHPMNLSTIMAMDSRI
Ghir_A11G026430	GhirGDSL81	367	5.59	40289.9	MAPSIVLVSWMVLGLVMATSTIQVEAARAFFVFGDSLVDNGNNNFLATTARADSPPYGIDTPSRRASGRFSNGKNIPDFISDALGSEPTLPYLSPELKGDRLLVGANFASAGIGILNDTGVQFINIIRMYKQLKYFQQYQTRLADLVGFEEAQRIVNDALVLITVGGNDFVNNYYLVPFSPRSRQFSLPDYVRYLISEYRKLLMRLYDLGARKVLVTGTGPMGCVPAELAMRSPSGQCATELQRAAALYNPQLVQMINELNSQYGANIFIAANTEQKTNDFINNPTAYGFTTSKVACCGQGPYNGLGLCTVLSNLCPNRDEYAFWDPFHPSERANGIIVDMILGGSSNYMSPMNLSSLLALDYNTRT
Ghir_A11G028460	GhirGDSL82	381	6.21	41884.8	MANTNTFLLQITTLFCLLFPVANSVVFNYPAIFNFGDSNSDTGELVAALGDILDLPNGQTYFKTPSGRFCDGRLTIDFLMDAMDLPFLNAYLDSIGLPSFHKGCNFAAAGSTIQPATAQSVSPFSFGVQVAQFVRFKARVLELLAKGKRLDKYLPAQDYFQKALYMFDIGQNDLAGAFYSKTLDQVLASIPTILIEFETGIKALYDQGARNFWIHNTGPLGCLAQNVAKFGTDASSLEEQGCVRKHNQAAKIFNLQLHALTKKLQGLYTDSNFTYVDIYTIKSNLIANYSKLGFEQPIMACCGFGGPPLNYDSRISCGKTKVINGATVTAKACNDSSEYVNWDGIHYSEAANQYVSSQILTGKYSDPPFSDKMPFLLSLKF
Ghir_A12G007060	GhirGDSL83	373	9.01	40753.6	MASVKPWSLVLVVFCIMSLSYFVNGAGSNEGLGASFIFGDSLVDAGNNNYLQTLSRANIPPNGIDFKASGGQPTGRYTNGRTIGDIVGEELGVPSYAVPYLAPNSTGKAILYGVNYASGGGGIMNATGRIFVNRLGLDIQIDYFNNTRKQFDKLLGPSKAKDYISKRSIFSITIGANDFLNNYLLPVLSFGARISESPDAFIDDMINHIRNQLTRLYQLGARKFVIGNVGPIGCIPYQKTINQLNENECVDLANKLAMQYNRRLKELLSELNGKLQGAIFVHANVYDLVMELITNYTKYGFTTASKACCGNGGQFAGIIPCGPTSSLCKDREKHVFWDPYHPSEAANVIIARQLLNGNTKYISPVNLKQLRNL
Ghir_A12G009230	GhirGDSL84	347	8.68	38812.2	MPFSFFHLLCYITIIFAEVDAVNEGASKSKSKLRLFVFGDSYVDTGNWRKSIGSSWKEPYGITFPGKPSGRFSDGRVLTDYIASYLGIRTPIAYKWRKEVKRSNLEYGMNFAYGGTGVLDTLANQPNMTTQIDFFQRLVEQKVYGKQDLDNSVALVSVAGNDYATYLARNTHDLQKLGDFTKKIMDQLEINIDRIRGLGVKRIAVTLIEPMGCIPLQAVSSSYSNCTQALNLGSKFHNQMLNQSLQNLNAKDNSTVFITLDLYDAFFSALNKFTTHAPAGSLGLKPCCEGKDMGKYYCGSVDESGAKLYTICENPNLSFFWDTLHPSQNGWHSIFSSLRSSLHKLTI
Ghir_A12G015260	GhirGDSL85	361	8.36	40112	MEKKNLYTHLLILLVLINLSSSLNVPAIFIFGDSVFDAGNNHFIKNCSVQADFPPYGSTFFHHPTGRFTDGRTVADFISQFIGIGLQQPYLEAQIAMMNGSRKEYPSNGLNFASAGSGVLQGTNKDWGVLPIQEQLRQFKTLIEEKAINRSVVERSLFFLESGSNDIFNYFLPLDTPKLDPDAYVEAMIKEVTNLTDQIYKVGARRIVVFSLGPVGCVPARDLLPAAPINRCYGKMNAMVKKYNKALESLVNDISTRHPGAIGVYGAVYDTVHHIRAAPTRYGFSNVNSACCGDGPLGGQVQCGKEGYKICQNPQGFLFWDYFHPTQHTYELISEALWEGKKSRIRPINLKTLTNLTLALV
Ghir_A12G019930	GhirGDSL86	386	5.99	42927.5	MATLFSTHSSSQNILITFTIIFLTSSLLPSSSGITETDQRRPFKKIYAFGDSFTDTGNTGSLTGPNGFVHVSNPPYGTTFFHHPTNRYSDGRLVIDFVAQSLSLPFLPPYRNRKANRTYGVNFAVAGSTVINHAFFVKNNLSLDITPESIQTQMMWFDKYLESEGCKDPESDQCKEAFDDALFWVGEIGVNDYAYTLGSTVSGDTIRKLAINSFTEFLQGLLKKGAKYVVVEALPTTGCLPLAMTLAPSDDRDDIGCVKSVNNQSNAHNLVLQSKVSDLRQQFPQAIIVYADYWNAYRTVMQSPEKYGFKESFKACCGTGEPYNFEVFNTCGNPSVTACSNPAQYINWDGVHLTEAMYKVVANMFIDGNLCNPPFKTLLERKLRQP
Ghir_A12G025360	GhirGDSL87	374	5.99	41366.5	MESFEVILKPICLVILIVLCLHAMPSSCNFTSFVFGDSLVDAGNNDYIFTLSKADSPPYGIDFTPSGGQPTGRFTNGRTIADIVGQSLGAKSFPPPYLAPNTEALAILRGINYASGASGIMDKTGFFFIGRIPLGEQVSNFEQNRIYMVNAMGENYTRKFLKKAIFSLTIGSNDVLNYIQPSIPFLRHDKVSPTTFLDFMISNLTLQLERLHEMGARKFIVVGVGPLGCIPFVRALKLLRSGQCSSAVNALIQAYNQRLKELLSRLNQEMGPETIFVFANSYDVFMDIIANYHQYGLENANDPCCGGYFPPFVCFKSSDANTSALCDDRSKYVFWDAYHPTEAANLIIAKQLVDGDESVSFPINIRKLCNYNNS
Ghir_A13G000430	GhirGDSL88	381	5.57	42588.6	MASSKSSPPGFVFSILIIISFFNFITCNNQHILSSCNFDAIYQLGDSIADTGNDVQDNPSSKFARLPYGETFKKATGRCSDGLLMIDYIALSAGIPFLDPYLNKDGLFDYGLNFAFAGATAMSAEDLAKWNVSFVPTGISLSRQLDWMFSYFNTTCHGNKDCFKKNGKALFMVGEIGGNDYNYAFLQRKTIKEVKTMVPEVVETIKQATKRVIGYGATRLVVPGNFPIGCFPVYLTKYQTNDATAYDELHCLKELNNFSIYHNDLLQKAIGELKEEHPDVIVVYGDYYNAFLWLLSKGDVLGFDPTSLQKACCGIGGDYNYGLSIWCGDPKVPVCKNPNERLSWDGVHLTQRAYELMATWLVRDMYPKLQCEYIVSYSSAV
Ghir_A13G010770	GhirGDSL89	291	9.51	31842.5	MASSASLMVLALLMASIAAIAEARAFFIFGDSLVDSGNNNYLETTARADSPPYGIDYPTGRPTGRFSNGLNIPDLIGKQIGLSESPLPYLSPDFNGKKLLLGANFASAGVGILNDTGVQFVNILRMYRQLELFEEYKRRLSGLVGTRQANRVVSQALVLITVGGNDFVNNYYLVPFSARSRQYSLPDYVRFLISEYRKLLMKLYKAGARRVLVTGTGPLGCVPAELAMRGNNGGCSQELQRAASLYNPQLVQMINGLNAKIGRDVFISANTQKMHNDFVSDPQAFGLQHQR
Ghir_A13G010780	GhirGDSL90	369	5.05	40274.7	MANSMVLVSLMALGLLMVFSTTTQVEAAARAFFVFGDSLVDNGNNNYLATTARADSPPYGIDTPTRRPTGRFSNGKNIPDFISDALGSEPTLPYLSPELRGEKLLVGANFASAGVGILNDTGIQFINIIRMFRQLQYFQDYQTRLAELVGNDEAQQIVSDSLVLITVGGNDFVNNYFLIPFSARSRQFLLPDYVTYLISEYRKILMRLHDLGARRVLVTGTGPLGCVPAERAMRSPNGECAPELQQAASLFNPQLVQMINGLNSEYGANIFIAANTQLQTSDFITNPGAYGFTTSKIACCGQGPYNGIGLCTVFSNLCSNRDEYVFWDPFHPSERANGIIVNNIVSGSTNYVSPMNLSTLLALNSDTRN
Ghir_A13G011230	GhirGDSL91	380	7.97	42436.7	MAPKPYIFLVIALLFIFLPLTTSIHFKLPAIFNFGDSNSDTGELVAAGFYSLEPPYGRSYFTKPSGRYCDGRLIIDFLLEAMDLPFLNAYLDSIGRTSFRKGCNFAAAGSTIEPPTARAVSPFSFRVQVAQFIRFKHQVLRLMAKGKKLHKYLPDEDYFQNGLYMFDIGQNDLAGAFYSKTFDQILALIPLILTEFETGIKTLYDQGAKNFWVHNTGPLGCLAQNVAKFGTDPSSLDELGCVSKHNQAAKVFNLQLHTLCKKLQGRYADSNFTYVDIYTIKWNLIANYSKFGFDQPIMVCCGYGGPPLNYDSRIGCGKTEVLNGTTMTAKACSDSSEYVNWDGIHYSEAANQYVSSQILSGKYSDPPFSDKMPFLLGLKF
Ghir_A13G012430	GhirGDSL92	329	9.38	36651.5	MKTVGELSLLVCLIIVFFNGRGWSQRLPRPRRQQSQVPCFFIFGDSLVDNGNNNGMLTLARANYRPYGIDFPQGTTGRFTNGRTFVDALAQLMGFTRYIPPYSRARGPELLRGVNYASGAAGIRDETGDNLGAHSSMNGQVANFANTVIQMRRLFRGDTNALSSYLNTCIYYCGLGSNDYLNNYFMPNFYTTSSYFTTKAYADALIQDYTRQLTQLHSLGARKVIVTAVGPIGCIPYQLARYHGNSSRCNENINKAILLFNSELRKLVDRFNGGQLQGAKFVYLDSYKSSNDLYQNGTAYGFEVIDKGCCGVGRKQWANNMPSPSTTMC
Ghir_A13G014260	GhirGDSL93	294	5.67	33103.7	MACKLVTLFFFVNLLMQIPKVRATVPAIIVFGDSTVDPGNNNQVSTVLKSNFEPYGRDYYGGQPTGRFSNGRIATDFISEALRIKPAIPAYLDPKYDIEDFATGVSFASAGTGYDNATSDVLSVIPFWKELEYYKEYQNKLRKHLGKDEANQRFSESLHLISIGTNDFLENYYILPTRSSEYSVDEYQSFLIGIASNFIRELYKLGARKVVIGGLPPMGCLPLERTTNMFFGSDCINEYNDVAKDFNKKLQGAVTELKQELGGIHLVMSSPYDKLMEMIRNPSHFDVAYSTAMR
Ghir_A13G014350	GhirGDSL94	366	7.63	40205.2	MKSMDSRRVLVGRNIMFFFLICVLGWSSKLSEAQMVPALFVFGDSQVDVGNNNHLFFSIAKANFPHNGVDFPTKKATGRYSNGKNAADFLAEKLGLSSSPAYLSLSSNTHASYMNGVSFASGGSGILNTSSQVLGQSIPLSDQVNNFLSVHKVMLQKMGTDGLEKHFSKSLFAIVIGSNDILNYFESEDEKDTPEHLVNLMVNNLKAEIKKLYGFGAHKILVSGVGAIGCVPAQRAKHSTHECNEEVNMWVVKYNEGLKEVLKGLKSELPGLNYAFLDLYGIMQKVIRDPSAHGFKEVRAACCGLGELRAKIPCLPFSSYCPNRADHVFWDLYHPTEAMSRIVADTVFDGPSEYCVPMNVRQLIAA
Ghir_A13G017690	GhirGDSL95	367	5.2	40077.6	MESSVVVPWLILGVLMAISSTQVEAAARAFFVFGDSLVDNGNNNYLATTARADSPPYGIDTPSRHPTGRFSNGKNIPDFITDALGSEPTLPYLSPELKGDKLLVGANFASAGIGILDDTGIQFMNIIRMFRQFQYFEEYQKKLADLVGKDEAQRIVSEALVLITVGGNDFVNNYFLVPFSARSRQFNLPDYVRYLISEYRKLLVRLYDLGARKVLVTGTGPLGCVPAELAMRSPSGQCATELQQAAALYNPQLVEMVNGLNSQLGANIFIAANTQQQTSDFISNPGAYGFTTSKIACCGQGPYNGLGLCTQLSNLCSNRNEYVFWDAFHPSERANGIIVDMILNGSTSYMNPMNLNAFLALDTKTKT
Ghir_D01G001230	GhirGDSL96	369	8.18	41452.7	MMAKSISCQCICFFLSVVFIFVNLISCHNNKIELRHENHVALFIFGDSLLDNGNNNYISTILDFRANFWPYGETFFNYPTGRFSDGRLIPDFIAQFAGLPLIPPYLKPGNPEFRNGVNFASAGAGALLETHQGLVVDLGTQIKYFKKVETSLRQELGVAKAKNLLSKAVYLIGIGGNDYLTKNSTMVSNEEFVSMVIGNLTLAVKEIYKKGGRKFGFMEMMPLGCLPYIKAQNGGCCINGITQLAELHNSGFPKALNELKEKLNGLKYAHYNFFESVSERLNNPSKYGFKDATACCGYGEGRGVYSCGGKRGITEFILCENPDDYLFFDAYHFSEKAYRQFAKLMWSGTIDIVWPYNFKTLFQANDQMF
Ghir_D01G007550	GhirGDSL97	367	8.88	40811	MDDGRGFRVKNLMLFLLFFCLLSLRMEFSRAQMVPAVFVFGDSLVDVGNNNYLPVSIAKADFPHNGIDFPTKKPTGRFSNGKNAADLLAEKLGLPSSPPYLSLLKKTDESSYINGVSFASGGAGIFNGTDQTYGQSIPLLKQVDNYIVVYKSLVQQMGPSGAEKHLSKALFTIVIGSNDMLDYFGSSDLRKKSAPQQFVDLMANTLKGQLKRLYETGARKFVLTGIGVIGCIPAERVKNKTHKCNEECNFWSVKYNEELKAMLKGLKSERQGINYSYFDTYSIMQNVIQKPSSYGFNEIESACCGLGDLKAKVPCVPISKYCSNRKDHVFWDLYHPTEATARIFVDTLFDGPSQYCIPMNVRQLVSA
Ghir_D01G007820	GhirGDSL98	349	5.2	39416.9	MAIKVFSFFFFVYLLVEMHEISAMVPAVIVFGDSTVDPGNNNQISTVLKSNFAPYGRDYFGGQPTGRFSNGRIATDFISEAYGIKPAIPAYLDPKFDIRDFATGVSFASAGTGYDKATSDVLSVIPFWKEMVYYKEFQDKLRGYLGNDIANHHLSESLHLISIGTNDFLENYYPFPTRSSVYPVDKYEIFLIGIANNFIRELYNLGARKIAISGLPPMGCLPLERTTNIMHGSACIEEYNDVAKDFNQKLQDSVTELNRELGGIQLVMSNPYYKLLEMIQNPILFGFENVATACCGTGYFEMSYMCDRMNPFTCSDANKYIFWDSFHPTEKANFILADHAFKTTLTVFR
Ghir_D01G016680	GhirGDSL99	386	6.52	42524.1	MAFDGSSIIVVAIFGVFLVNLTSSLVLAKGPCQFPAIFNFGDSNSDTGGLSAAFGQAPPPNGMSYFGHPAGRYCDGRLVIDFLAESLGLPYLSAFLDSLGTNFTHGANFATAGSTIRPQNTTLHQSGFSPISLNVQFYEFHDFHVRSQIVRKRGGVYETMLPKEEDFSSALYTFDIGQNDLTSGYFLNMSVDEVKAYVPDVLNQFLTIIKDIYDVGGRYFWIHNTGPVGCLPYVMERIPVLAGQIDRYGCASPFNEVAQFFNHGLKKTVQQLRKDLPHAAITYVDVYSVKYSLISQGRNHGFNQPLRTCCGHGGKYNYNKNLGCGGKVHKQGKDVLVAAPCQDPSAHVNWDGVHFTEAANRYIFERIVDGSFSDPPHPLNMACYRN
Ghir_D01G016900	GhirGDSL100	2146	8.86	212715	MMISKHFFHVLSIVLFLSFSFPYAHFTGIDQDSTNLHPLPVSLGSSSFSSSGSFKHSSSSHASQSFKSSHSLKSSENHGDASGHGSSSMSHSSSASGSSSHSSSSSHSGSFKSSGSFKGSSSPVDSNNSKDSGLGHGDSSSSTTSSSLSGSSHSKSSKSLSHSSSSSHSGSWKGSSSFEDSNNSKDSSLGHGDSRSSGTSSSLSGSSHSKSSSSLSHSSSSSHYGSWKGSGSFGDSNKSKDSSSAMATHSSLGSGDNFSNSKGSDSSETSKSGNSSSLSGSINSMGSNSSKTFNSALGSTASNSSKSSSSNNSKDSSSATASGSSSSLGSSNSKASGLSAHSSFEKHGSATGHGSSSLSHSVSASGSSSHSGSYSHSSSSSHSSSFKHSNSGSSSSSTN…
Ghir_D01G017990	GhirGDSL101	307	9.17	33483.3	MAKGLAFVALSLIIGVLQSANAEVPAIFILGDSTVDVGTNNYLPDSNIMANFPHNGVDFPFQRATGRFSNGLNTADFLAKFFGFKRSPVSFLSLNGTLAIKKRRFRGVNFASAGSGLLDITGQTSKANVVPMGEQVYQFSMVYNDLVASKGTSEAQNFLSKSLIFISVGSNDIVGNHYSKNPIPKEQFIPNLAVVYEKHLRNLINVGARKFGIISVPPVGCCPSQRVSANGECLKELNDQAEAFFSTMDTLMRNLSYENKDIKYSLGNTFNITKPVIDNPQNSSKPFLSLPNNISALSYFHSPNQML
Ghir_D01G021540	GhirGDSL102	357	6.59	39812.1	MDTQSFLFSVFCFLFYFLSGEPQVVEGTRLSWTSSPFGFKPKMLFAFGDSYADTGNTKIAVTRSWHFPYGITFPGKPSGRFSDGFVSTDFVAGYLGMKTPIPYRWRKELSGRVKYGLNFAYGGTGVFDTLVAEPNMTTQIDFLQQLINDSVYTKRVLRTSVALVSLAGNDYSYYLETNGSAAAFPGFIQSVVNQLMVNMKRIHDLGVRKIGVMSLIPLGCTPQNTAGSSFQRCNETENDLVMLHNNLLLQAVNTLNQQTNSTLFFIIDLHNAFSTVFNGTEIHQGSPTFENPFEPCCFGVTEGFFCGSVDENGGKKYTLCSNPKTKLFWDGNHPTSEGWRAIYSTPAFQNTLKQFID
Ghir_D01G021920	GhirGDSL103	360	6.93	38851	MNIVHNTKMRASSEFLATLVLVLVSVSSVAHGDPLVPALIIFGDSVVDVGNNNNLNTLIKSNFPPYGRDFVNHRPTGRFCNGKLATDFTAEYLGFTSYPPAYLSRDAIGNALLTGANFASAASGLYDSTANLYRAITLTQQLNYYREYQTKLVNMAGNNGANNIISGAIHLLSAGSSDYIQNYYINPLVSRIYTPDQFSDILIRSYTTFIQNLYGLGARRIGVTTLPPTGCLPAAITLFGAGSNQCVARLNQDAIAFNNKLNSTSLSLQDRLPGLKLVVFDIYQPLLDMVTKPSDNGFFESRRACCGTGTLETSLLCNSRALGTCSNATSYVFWDGFHPSEAANQVLAGDLLAQGVSLIS
Ghir_D02G008130	GhirGDSL104	372	5.16	41022.7	MSLFLFMLLVSILNPVVSHKSCDFPAVFNLGDSNSDTGGYASAFTTPTSPYGDTYFHMPARRFSDGRLIIDFIAEAFGLPFINAYLDSVGTNFSHGINFATAASTIRLPISVIPNGVFSPFYLGFQYSQFEQFKVRSQMIRKQGGLLAGLMPKEEYFSKALYTFDIGQNDLAEGFFPNLTIQEVNASIPDIINKFSENIKNIYNLGARFFWVHNTGPIGCLPYVLVAFASAEKDPAGCLKPYNEVAQYFNLKLQESIAQLRNEFPSAAFTYVDIYSVKYSLFAEPPKHGFELPLVTCCGYGGEYNYSASVLCGGTITVNGTEIFVGSCDNPPVRVVWDGIHFTEAANKFIFDQISTGSFSDPAVPLKQACQS
Ghir_D02G008140	GhirGDSL105	308	8.72	34420.8	MPARRFSDGRLTIDFIAEAFGLPFINAYLDSVGTNFSHGINFATAASTIRLPISVIPNGGISPFYLGLQYSQFEQFKVRSQMIRKQGGLLASLMPRKSIFSKALYTFDIGQNDLGEGFFSNLTIQEVNASIPDIINKFSANIKNIYNLGARFFWVHNTGPIGCLPYVLVAFASAEKDPAGCLKPYNEVAQYFNLKLQESIAQLRNEFPSAAFTYVDIYSVKYSLFAEPPKHGFELPLVTCCGYGGEYNYSAAVLCGGTITVNGTEIFVVHVIIHLFVWFGMEFTLLRQLTSSFLIKFRLVRSPIRLFH
Ghir_D02G010560	GhirGDSL106	341	7.52	37703	MAMQNEFLRFLVFGDSLVDVGNNNFLNSIAKSNYFPYGIDFNMQPTGRFCNGKTFVDIIGEMLGVPYPSPFADPYTAGVKLLGGVNYASAAAGILDESGQHYGERYSLRQQVLNFETTLDQLRTMMGRDNLTSFLAKSIAILVFGSNDYINNYLMPSIYASSFNYNPTQFSNLLLNRYAPQLLTLYNLGIRKMFIAGIGPLGCIPNQRATGQAAPGRCVDYVNDILGTFNQGLKSLVDQLNKRPGAIVTYGNTYGAVGDILNNPSTYGFNVVDKGCCGIGRNQGQITCLPFAYPCTNRDQYVFWDAFHPTQAANVILARRAFYGPPLDTYPLNIQQMTLIH
Ghir_D02G015980	GhirGDSL107	492	8.64	53088	MMISKYSFHVLFLILLVSFSFSYAHFRHITPKEIDPKSFNSHSSPLSPSLTSKGSGLLSGSSSSKDSSLFDNLSSSNASGSSNISDSSSVSTNSKGFAFSGSFRGSGSLSGSTNSGASNNKEFNINLKANLSGCFSKVFAFGDSYTDTGNARLIGILKSFVGAVLTRRVSQGGNSNFKLGGRSSNGRMVVDFLCDSLNISTPIPYKAISSDFDFDSNSGVNFAVGGATSLSGDFFVNHKIGHTLMWKGIPLGFQTQIEWFNHFVTRIACKRKTEEECKAEMGKHLIWLGQMGVDDFARVIGSSVSMRWLTDITVNHISKILTTLLDSGGKFVVVQGLPPVGCCPLSKLLTPQSEKDEMGCSLVINRAVMAHNELLQKTLEDFRVRHGTEVTISYADYFN…
Ghir_D02G016330	GhirGDSL108	385	5.63	42168.9	MNGVIDFRGSLGSISSKKTVMAVAISLLLVASLLGSSCGCHFPAIYNWGDSNSDTGSVSAAFGRVPWPCGESFFGKPAGRYSDGRLIIDFIANELKLPFLSAYLDAIDSNFRHGANFAASGSTIQPADDKLFDTGFNPLSLDIQLLQFQQLKERTNELYDQAKNPDITDRLPRPEEFSKSLYILDCGQNDLHYGIITSIEDQFKAFIPNIIKQFAAAVEKLFQQGARVFWIHNTGPIGCLPTVIINFPPKPGNVDQAGCIKSYNELAQEFNKQLKDTVSQLKAKLPGARLIYVDIYSAKFSLISEANKYGFVDPFVNCCGDHHVECGKTAVVNGTEIFGASCSDPSKHISWDGIHYTEAANYWVVNRILDGSLSDPPLPITKACL
Ghir_D02G016340	GhirGDSL109	408	8.3	45426.2	MEGQRPSVGNGIIGRWKTAWASRNSVKTFTIAAFFAVAFSLFILSGRQRNLGGSGTCDFPAVFNFGDSNSDTGGKSAAFHRIPLPNGNTFFQKPSGRYWNGELIIDFIAEKLGLPHLSAYLDSIGTNFRHGANFATGGSTIQRLDARMFKIGYSPISLDIQLSQFEQFKERINELYKEGVNSNIKSKLPRPEDFSQALYTFDIGQNDLDCAFKSMTEKQAIESVPGIINQFAQAVKRLHNQGARTFWIHNTGPIGCLPFEVLDYPQQHENVDQNGCLRSLNEIAHEFNRQLKDSVIQLRLQFPDAALTYVDIYSAKYSLISHAKHHGFANPLGYCCGHHRDNLCWRKKTSNGTEISATPCSNPSAYISWDGIHYSHAANLWVANKVLDGLVSDPPTPIT…
Ghir_D02G016350	GhirGDSL110	348	9.09	38378.8	MAFGLSSIFVITIFAISFTNLASVSLVLARKPCRFPAIFNFGDSNSDTGGLSAAFGQAPPPNGFSYFGAPAGRYTDGRLLIDFIAESLGLPYLSAFLDSVGTNFSHGANFATAGSTIRPQNTTLQQSGFSPISLNVQFYEFNDFHARTQVVRKRGGVFEILMPKKEHFSNALYTFDIGQNDLTAGYFSNMSTDDVKTYVPDVLNQFQTIIQYIYNQGGRYFWIHNTGPVGCLPYVMERIPVLAGQIDDYGCASPFNEVAQFFNRGLKKIVEQLRKNLPHAAITYVDVYSVKYSLISQGRKHGFKHPLRTCCGHGGKYNYNKNLGCGAKVNKHGKEVLVELLAKILGLT
Ghir_D02G016370	GhirGDSL111	392	8.98	43069.2	MEPHSFKKVVIGLIFSMTLLPSSSSSSAPCNLPAIFNFGDSNSDTGGLSAAFGQTPAPNGETYFHAPAGRYCDGRLLIDFIAESFGLPYLSAYLDSVGSNFSHGANFATAGSTIRRQNTTIFQSGASPISLDVQLVQFSEFHTRSKIISKQGVFHKLLPKEDYFSKALYTFDIGQNDLTAGYKLNLTTEQVKAYVPDVLLQLSEAVKRVYDQGGRTFWIHNTGPVGCLPYVLDRFFTSATQLDKYGCGSPFNEVAQYFNQRLKDVVIQLRKQLPLAAITYVDVYSVKYTLVSQAKKLGFELPLIACCGHGGKYNFNNSLRCGGKITTKGKEILIAKSCGNPSVRVNWDGIHFTEAANKWIFQQITSGSFSDPPLPLKMACHLSKDGAMNKFR
Ghir_D03G000430	GhirGDSL112	355	5.08	39134.8	MAKTCFHGVFVSIAVTSLLLLQAEAPSPPPPAVYIFGDSTLDVGTNNFIPECAARADFYFNGIDFPYSKPTGRFSNGLNTADQIVRLLGLKKSPPPFLYLVNVPSNFQKNILQGANFASGGSGILRDTGKAVSKRVIPLEEQIQQFSTIRSNITNMTGSEEATDKILSKAFILISIGSNDMFEYLLDLSKPMSLAEFNATLISTYEYHIKTLYELGARTFGILTVPPIGCTPFARAVFTGNNSCSEPAQAMAVQFYFDVASSLEQFSSTVQDMKYSVGNTFLMTSVLTGDNCMLWEWDLRLQSNGKLLFNRDEYLFWDQFHPTQRASELVALTLFGAAEPIMVPMNFSQLLGVNI
Ghir_D03G000750	GhirGDSL113	365	6.12	39864.8	MGFLSQFETCFWTIILFLFMVLNCHVNEAALVLPKNVTVTAVFVFGDSIVDPGNNNNLPTIAKGNFLPYGRDFKDGPTGRFSNGKVPSDLIAEEFGVKGLVPAYLDPKTQLQDLLTGVSFASGAAGYDPLTAKTANVIAMSGQLELFKECIKKIKGAVGEERAATIISKAIYIVCTGSNDISNTYFSTPFRRPHYDINGYAEFNARYANQFLQDLYGLGARRIGLLGLPPIGCVPSQRTIGGGKNRDCYEAENQLAIAYNAKLSGVIDSLKAVDTLPDTKFIFLDIYYPLLSLIQNPAKYGFEVATKGCCGTGLIEASVFCNPTSIPLSCPDASKYVFWDGYHPSEKAYKILVPIIINTHINEFF
Ghir_D03G011360	GhirGDSL114	243	8.65	26622.8	MVGMATSKLFIMLAVLICMAPINTCSSAAASTASMATRPPSPKFPAIFVFGDSTVDTGNNNYVKTLFKANLPPYGESFPDHIPTGRFSDGKLVPDFLASFLGIKDDVPPFLKPNLSENELRTGVTFASAGSGYDYLTTRLSNAIPVSKQVEMFKSYINKLKGIVGKDKGNNIIGEAVVIISAGTNDFVFNFYDIPTRRLEFDIVGYQHFLLQKLEDFLKELYELGCRKMIVAGPAPSVAYRFK
Ghir_D04G005820	GhirGDSL115	378	8.32	42183.9	MMGFSWKLFYVFGILFWGFSQRWRTVESNGGSFSCEFRAIYNFGDSNSDTGGISAAMSEILSPNGETFFGHPAGRACDGRLIIDFIAENLKLPYLSAYLDSVGTNFRHGANFATGGSSIRPPGYSPFNLWVQISQFIQFKARTTSLYNQLTLNRRNPLTISNLPRPAEFSQALYTIDIGQNDLAHGFQYTTVKQVLASIPDIIGQLPQAIHTLYNEGARFFWVHNTGPIGCLPVSVLYEISKPWNLDKNGCVRLQNEVAVEFNRQLKDMISQLRAQLPFARFTYVDVYSAKYTLVSDAKNLGFVEAVNFCCGNCMKKGMANGTVYGNPCNHPSKHISWDGIHYSQAANIWVAERILNGSFSDPPLSIQSACHHQTTIL
Ghir_D04G007530	GhirGDSL116	220	5.65	24821.7	MFRSYIEKLKGIVGDEEANNIIAQALVVVSAGTNDLIFNFFDIPTRRLEFDISGYQSFLLQRLEDFVKQIYDLGCRNIVVAGLPPVGCLPVQMTVRLENPMNRQCLEDQNSDARSYNEKLVKLLPEIQAELPRSKLVYADIYHPLMDMIIHPQQYGNVETTVGCCGTGVLGLSLFCKSVTSACGNPSQYVFWDSVHPTQQVYRQLAKYIVKEVVPKLLPN
Ghir_D04G011110	GhirGDSL117	354	8.86	39250.6	MDTPTPLFSLLCFFLFSLFLGEEQHVVEGSRVWTFGFRPKMLFVFGDSYADTGNNRKALASSWKLPYGITFPGKPAGRFSDGRVLTDFIAGYLGIKTPVPYRYRKELGGRLKYGLNFAYGGTGVFDTPAPEPNMTTQIDFLQQLLNDSVYSKRALKTSVALVSLAGNDYSNYIATNGSTAGFPAFIGRVVNQLKVNLKRIHNLGVRKIAASALQPLGCLPQSTAQFSFEQCNESENALVGLHNQLLAQAVNDLNKETNSSSFFVLDMYNAFWNVFNQKQAHQVSPTFVNPFEPCCVGVSAAFSCGSVDENGVKQYTLCSNPKSKFFWDTVHPTEQGWRAVYSTPALQSSLKQFW
Ghir_D05G000520	GhirGDSL118	383	4.86	41733	MANLASKLQPWWLLLVIPFLFVSNTYHCVNAEPQVPCYFIFGDSLSDNGNNNNLATEAKVNYWPYGIDFPKGPTGRFTNGRTMQDIIVQLLGFQEFIPPFATSRGQEILKGVNYASGSAGILNESGQHLGVRISMDMQLSNHQSVISTIVEMLGKCAASKLLGKCMYAVQIGSNDYINNYFKPEMYNSSHLFTPEQYATYLIEQYSRKIKTLYNNGARMFALFGIGAIGCTPNAMAVHGTNGSACVEKMNTAAQLFNERLIPLVDELNSNSTDAKFTYLNPTGASAANSLGFTVANASCCDIGSGGDLCIPGSEPCGDRSQYVFWDAVHTSDAWNEVIAVEAYDSESNAIAYPFNVKKMAQLPNNNDADGDICEMGENSGVTV
Ghir_D05G005030	GhirGDSL119	361	6.98	40237.9	MANLSASYISFLLCFTTCINLISSHYLPENHVALFIFGDSLFDPGNNNYINTTADFRANFYPYGETFFKCPTGRFSDGRLIPDFIAQFAGLPIIPTYLQPGKRKFTDGVNFASGGAGALVESHQGFVVDLETQIKYFNKVEKSLRQELGDAGAKKLMSKAVYLISIGGNDYFTKNSSVSDEEFVSMVLGNLTVALKEIYKKGGRKFGFPNLLPLGCLPYMKAQSGGSCIDELTAIAKLHSAELLKTLVKLQSQLEGFKYAYYNLYQSFTERLNNPSKYGFKDATTACCGSGPYGGVYSCGGKRGIEVYELCDKPGDHFFFDSYHPSEKAYRQFAELMWAGNTDIVWPYNLKMLFQDNAFYP
Ghir_D05G013420	GhirGDSL120	356	8.62	38431.8	MDGYCSRRVIMFLVFAFAAISRGYGQESTTLVPAIITFGDSVVDVGNNDYLPTIFKANYPPYGRDFANKKPTGRFCNGKLATDITAETLGFTTYPPAYLSPEASGKNLLLGANFASAGSGYDDKAAMVNHAITLTQQLEYFKEYQAKLAKVAGSTKSASITKDALYVLSAGSGDFLQNYYVNPLLNHAYTPDQYGSFLIDTFTNFVKNLYGLGARKIGVTSLPPLGCVPLARTLFGYHEKGCISRFNTDAQQFNKKLNAAAANLQKQHPGLKIVVFDIFKALYDIVKSPSNYGFVEATKGCCGTGTVETTAFLCNPKAPGTCSNASQYVFWDSVHPSQAANQVLADALIVQGIALI
Ghir_D05G014310	GhirGDSL121	331	6.18	36814.9	MARLVLLWCFFIFTATSVNLVCSRSPQKDHTALFVFGDSLYDPGNNNYIDTIIKANYYPYGETFFKYPTGRFSDGRIIADFIAEFANLPLIPPYLQPGNHEFTYGVNFASAGAGALSHGHLLQSCYLINIGGNDYISFLTSNSTVFQSSSKQEYVAMVMGNLTETIEEIYKKGGRKFGFLNMGSLGCVPSMKALAPGNTTGSCFEQVNEIAKLHDAALPKALEELETKLVEVKYSMHYLNISYAERRNNPEKYGFKEANIACCGSGPYRGMFSCGGRRGVTKYELCSDPNDYLFFDSDHLTEKACKQIAQLMWSGTPNITGPYNLKALFEV
Ghir_D05G014320	GhirGDSL122	355	6.75	39700.2	MCHFFLGESKEQQHQLPKKHVPFFIFGDSILDAGNNNYINTSTLDQANFWPYGLTFFNYPTGRFSDGRLIPDFIAEYANLPLIPPYLQPGNHEVTTGVNFASAGAGALSETNQGFVIDLKTQLSYFKKVAKQLRQELGDAEAMAFLSKAVYLINIGSNDYVLPFTSNSTVFQYFSKQQYVGMVIGNLTETIKEIHMEGGRKFGFRNFGSMGCIPLLKALVPGNTGSCFEQVNELAKLHNAALTEALEEMEIKLVQFKYSMHHLNIYLSELTKNPGRFGFKEVNKACCGSGPYRGISSCGGRRGVTEYELCSDPTQYFYFDSSHVSEKANKQIAQLMWSGPPNITGPYNLKAFFQL
Ghir_D05G014740	GhirGDSL123	352	8.96	39190.2	METMLNMSTIISAIFYQILVIQLLLNMCSAKEVPAIFAFGDSLFEVGNNFYLDTLAKPTFPNGIDFTKGKRRASGRYTNARTILDIIGNPQTTGDVILKGVNYASSGSGIFNSTGSKFGDHICMDEQINNFAKSRQDIVSKIGAAAARKLLRDALYFIAVGANDIILLSSNVSLSHVENIKYLDNMISKFKSQLLSVYNLDARKIAVTSAAPLGCIPFERDKFSIDDCVPHVNELVKLYNVRLKILLSELTKHLAGSIFIYMNSYTTLEDVLQNYKSYGFTNADSACCRVYGKHGGKLPCIFFARVCPNRTQYVFWDAYHPTEKTNFILAKHALDGSRQYISPINIRQLANS
Ghir_D05G015510	GhirGDSL124	364	7.95	39621.5	MGKCSGVFGVAALLLVLSVCLGVRGAPQVPCYFIFGDSLVDNGNNNQLSSLARANYLPYGIDFPNGPTGRFSNGKTTVDVIAELLGFDNYIPPYSTASGRQILGGVNYASAAAGIREETGQQLGARISFSGQVRNYQRTISQVVNLLGDETSAANYLSKCIYSIGLGSNDYLNNYFMPLYYSTSRQYTPEQFADVLIQQYTEQLQALYNYGARKFALIGVGQIGCSPNELAQYSGDGKTCVERINAANRIFNDKLKGLVDQFNNANSDAKFIYINAYGIFQDITSNPATYGFKVTNAGCCGVGRNNGQITCLPAQTPCPNRKEYLFWDAFHPTEAANVIIGRRSYSAQSSADAYPIDIRRLAQL
Ghir_D05G015930	GhirGDSL125	379	8.09	41616	MASLYSLCLSKQQLFGILLILTFFSSSRAKRCYKSIISFGDSLADTGNWVILLQRNKPTPAFPPFGGTYFNRPTGRCCDGRLIVDFFAQKLGLPLVPPYFRDANCSNCRKFQKGVNFAVVGATALDNAYLARKGIINELTNVSLGVQLGLLKTLLPSLCSSSSACNEFLNNSLILMGEIGGNEFNLAFIQGISSEVIGGLVPEVIKAISAAIEELIELGAMTFVVPGTIPLGCLPVLLTRFRTSNKQAYDRYGCLIWLNDFAHYYNEYLKKELESMRRLHPRINIIYADYYQASMPLYLSPRSFGFKSTLTACCGGEGPYNVNVTLSCGDPGTKSCDDPSSYVNWDGAHFTDEAHRVISNGLLDGSCTIPRFEFPSCAS
Ghir_D05G016080	GhirGDSL126	367	5.69	41083	MESCHKFSFPLLTLLSLYMFFVAHAEGSLTPRPFNNKITAAFVFGDSTVDPGNNNYVKTLFRGNFPPYGKDFRDHVPTGRFTNGKLSTDLIVSYVGIKEYLPPYLDPNLSIEELMTGVSFASAGSGFDPLTPQISSVISLPKQLEYFKEYKNRLQSAIGNRRTEAIIKEAVFLISCGTNDFVVNYFTLPIRRKSYTVSAYQQFVLQSFKQVLQDLWDEGARRIAVTGLPPMGCLPAVITLYSENAILERGCIEKLSQVGMEYNQMLQNELNSMQGRLAHLDSKITYVDIFTPLVDIIQGLGKHDFDEVSHGCCGSGYLEAGFLCNPGSFVCNDASKYVFFDSIHPTEKTYINLFMASRPVIDSLIQD
Ghir_D05G018850	GhirGDSL127	307	5.21	33474.5	MDTRLWSVSSTSLLSPLLVILALLMCETKALVKLPPNETVPAVIAFGDSIVDTGNNNNLMTLIKCNFRPYGQDFNGGIPTGRFSDGKTPSDLLAQELGIKDRLPAYLDPDLKPQDLPTGVSFASGGSGYDPMTPELASVISMADQLNHFKEYIAKLKQLVGEEKKKFIIANSLYLVVAGSDDIANTYFVLRARKMQYDVPAYTDLMLNSATEFLKELYGLGARRIAVFGAPPIGCVPSQRTLAGGTERHCANEYNVAARLCWEETEQPKQSESTTGVLSLLITPVKIMASTIAQDMFSSNLNQPQIN
Ghir_D05G022790	GhirGDSL128	376	7.12	41328.7	MATSLCTHVPALFLLLLLLLLLLVSAPCNAGILRTCKFDAIYQLGDSISDTGNLIREHPFSPFARLPYGETFFKHATGRCSNGLLIIDFLALSAGIPFLQPYLNSNALFTRGRGVNFAVAGSTALPVETLADNGVVAPVTNSSLSRQLDWMLTHFNGICHDEDDCLEKLKTALFIVGEIGGNDYNYALFQGKSFDQVRSMMPLVIQAIKDAVTRVVGYGATRVIVPGNFPIGCFPVHLTVFRSNDSDAYNGFNCLKDLNNLSSHHNGLLKQAIKELRKELPHATILYGDYYNGYMRLLNKAKFLGLDPNSTQKACCGIGGDYNMELNKMCGAAEVGVCKNPDEYISWDGVHLTQKAYQLISGWLIHGVYWKLRCGV
Ghir_D05G025130	GhirGDSL129	383	8.82	42503.4	MESMRLFSLSGLFVLTLVALMIPASIGRGWQRCRFPAIYNFGDSNSDTGACNAAVAEIPSPYGQTFFKQPSGRASDGRLIIDFLAENLGLPYLSAYLDSIGTNFRHGANFATGGSCIQPACGYGPFNLATQVSQFIHFKARTTALYNQLCLNRKIAAHCIDLPRPDDFSKAIYTLDIGHNDLAYGYLQHRAKGRIRASIPNMLTLFSQAVHVLYSEGARIFWIHNMDPIGCLPFSVMMYQPKAHNVDRNGCVMPQNEMAKEFNRQLRDKVSQLRAQLPSAAFTYVDVYSAKYALISDAKQQGFVDPRTFCCGSYGHHGHHVDCGKKVNGTVYGSSCRYPSRHISWDGIHFTEATNLWVANSTLNGFFSDPPVSIDKACHRPQP
Ghir_D05G025620	GhirGDSL130	373	5.07	40896.6	MAMAMAKPWMYCLLVCLGMALNNVASGQGENPFEPDGGRRREMVPAMFIFGDSLIDNGNNNDLPSFAKANYFPYGIDFNGGPTGRFSNGYTMVDEIAELLGLPLIPAYSEASGGQVLHGVNYASAAAGILDITGRNFVGRIPFDQQIQNFQTTLDQLADNLGAIEAAEALGKCIFFVGMGSNDYLNNYLMPNFPTRNQYDGQQYADLLVQKYNQQLRALYNLGARKFVLAGLGRMGCIPSILAQSTGGSCSEEVNQLVLPFNANVKTMMNSLNANLPGARFIYVDIAHLFEDIVANARTYGFSVVNRGCCGIGRNRGQITCLPFQTPCENRDEYVFWDAFHPTEKVNIIMARKAFNGDPSIVYPINIQQLANL
Ghir_D05G027810	GhirGDSL131	376	8.82	41108.4	MAKKAGKGFILVCLQLLLCFSQINWIRAKGEDGSDDEIKGMFVFGSSLVDNGNNNYLENSTAKADFLPYGIDFPKGPSGRFTNGKNVIDLLGEMLKLPCLIPPFSDPSTKGSKVVHGVNFASGASGILDDTGFLAGQVISLNQQIRNFETVTLPEVKNQLGVNRRENRKATKKYMFIMGTGGNDYLFNYFARKGEYNVSLETFTANLTTSLSLQLKKLYRLGARKFVLMSIYPLGCSPMLNAMRKDGCIEVMNQAAILFNDGLKSIIDAAKSDMPTSNLVLVNSYNIVTDIIQNPSSKGFKDANNPCCEVVPLTQLAGNGVSCKKGGRICMDRSAHVFFDGLHPTEKVNVEIATKAFSSDLKTEVYPINVNQLAQL
Ghir_D05G037710	GhirGDSL132	399	7.14	44266.9	MATSSSCSSLKQHFLVFLIVIISSIINSPVNGCFTSIFSFGDSLTDTGNLLELSISESTKPPHSAFLPYGCTFFHRPTGRFCDGRLVIDFLAEALGFSFLPPFYGSKSGKWEKFRQGANFAVAGATALNSSFLAEQGIHSVSTNISLGVEVNSFKHLLPSLCSSSSNCKELLRKSLIVMGEVGGNDYNHAFKQGKNIENIRRLVPLVVDIISLSIKELIELGAVTFLVPGNFPIGCSPSLLTSFHGSEKDQYDPLTGCLTWLNQFSQHHNELLRKELENIRNLHPQINIIYVDYYKASTPFYQSPKNYGFKETLKACCGIGGLYNYDPLIYCGYPPLKQCCNDPSSYISWDGIHFTEVVNKWLAHTVFEELMNTIPRLGSLCPLSTVNKLRILYPMFGV
Ghir_D05G037720	GhirGDSL133	372	8.92	41416.7	MLSMATCSSCWVLKQYLIVGFLFVIIISSIQPVNGCFTSIFSFGDSLTDTGNLLEISLLESNKLPPSAFPPNGRTFFHHPSGRRCDGRLVIDFLAEALGIPFLRPSYTTKVGRLQKFQKGMNFAVAGATALNSSFLQENGIHNRSTNISLGDELNSFKHLLPSLCSSSADCKKLLRNSLIVMGVIGGNDYNHAFREKNNEAARKFVPLVVHTIASAIHELIELGAVTFLVPGNFPIGCSPDLLTNYQGSNKDKYDPLTGCLTWLNQFSQHHNELLRTELEKLRNRHPDINIVYADYYNIAMRFYHSPKQFGFKETLKACCGIGGLYNYNSSRSCGYPPLKSSCNDPSSYISWMASIIQKRPTNGLLMLYLKI
Ghir_D05G037740	GhirGDSL134	391	5.39	43084.7	MGFSSSCSLFKHHLIISFVINIAIITISHVNGCFTSIFSFGDSLTDTGNLHQLSLSESKKLSHFDFPPYGRTFFGYPTGRCSDGSLVIDFIAEDFGFPFLAPYFGGENGKPSNIENGVNFAIAGATALDVVFFKERGIHNPLTNGSLGVQLGYFKDVLPSFCSSSSDCKDFLKKSLIVMGEIGGNDYNYAFLQGKNTVEILHFVPLVVDTIASAIAELIGLGAVTILVPGNLPIGCSPAYLTYFQGSDMADYDPLTGCITWLNQFSEFHNEQLQEKLDQVRKLHRNVNIIYADYYNTAMRFYHSLNQFGFTETLRACCGGGGRYNYSSSMACGDLPLTASCNDPSSHVSWDGLHYTEATYRWISKGVLEELYAIPYTNSLCFSSTVNKQIY
Ghir_D05G038080	GhirGDSL135	358	8.03	39421.2	MVKMDGNNFIFFLTICVLSWRMELLKAQMVPAVYVFGDSLVDVGNNNFLPVSFAKANFPHNGVDFPTRKPTGRFCNGKNAADLLGLPSSPPYLSLSVNNITSHLTGASFASGGAGIFNSTDHVFGQAIPLSNQVDDFMSLNKILLMKLGSSAAQNHTSKSLFAFVIGSNDLFDYFGSPNLRKQNTPQQYVDLMVTTLKQQLMRLYAVGARRFFLGGVGAIGCIPVERVKNKSHGCNAEHNFWAVEYNDGLKAMLNELKSKLRGFNYSFFDTYGIMQTITQNASTYGFNEVEAACCGLGELRAIVPCLPFVTQCSNRTDHMFWDLYHPTEATTGIVVDTLFDGPSRYCVPINVRQLVSG
Ghir_D06G014530	GhirGDSL136	370	6.45	40616.2	MKNKFFILVILFQTVDLALSTPKKYESIFNFGDSLSDTGNLLLSGALVFPVIGQLPYGETFFQHATGRCSDGRLIIDFIAEAFSLPYLQPYLAVKQGQSSQHGVNFAFSGATALDAEFFFHRNMGSILWTNNSLNVQLGWFRKLKSDLCSDNESCDDFFKKSLFLVGEIGGNDYNYAFFLGGSIKQLQSMVPSVVGAIANATSALIEEGAVELMVPGNFPIGCSAVYLTLFESPKKEDYDRHGCLKAFNGFAKYHNNQLKQALDTLRQKYPHARIFYADYYGAAMRYVHAPLHHGFYGGTLKACCGGGGPYNFNISARCGHPGSEACKDPSVYSNWDGIHLTEAAYRHIALALINGSSSLPPLISSPLSD
Ghir_D06G022050	GhirGDSL137	357	5.18	39360.8	MGTIRNKLIIICSILSHILAKHIGFAQNISAFFVFGDSLVDVGNNYYINTLAKPEYPNGIDFRKGNPSGRYTNSRTIADVIGEEIGFEDYAPPFLAPNTTGDMILKGVNYASSGAGILQATGAFFGERISMDKQVDYFAKTRQDIISGIGAIAAQALLRNSLYFLGIGANDILFGESRSVFDTNDYVDEIISNFKSQLTRLYNLDARKIAVLNAPKVGLIPFERDIHLCGRACLSLLNRMAMLYNSKLKNLLEDLTENLPGSTFVYFDYYAVTEDIINNYSSYGFENDDHACCEVIGAHGGLIPCISSSQVCLDRTKYIFWDPFHPTDSAVVIGAKYALDGGLEYVSPINMRQLANS
Ghir_D06G022060	GhirGDSL138	361	6.38	40132.2	MGTIWNKLMTICLVIEIIANHLRVPTICFAHNITAFFVFGDSLVEVGNNNYINTLAKPGFPNGIDFPKGTPSGRFTNSRTIADIIEEELGFKDYAPPFLAPNTNGDLILKGVNYASSGSGILQSSGLIFGGRICMDKQVDYFAKTRQDIISRIGAPAAQALLRNSLYFVMIGSNDIIFGEYSLAFDFNHYVDGVVSKFKSQLTTLYNLDARKIVVLSSLKVGFMPFEIDIHFCGQDCVSPLNKLAKLYNSKLKSLLEDLTKNLSGSTFVYADYYAVVEDLINNYRSYDFEKANHACCELIGRHGGLFPCLPVCRICPDRTKYVFWDPFHLTESANLIVAKQLLDGGLEYVSPINIRQLANS
Ghir_D06G022350	GhirGDSL139	345	9.31	38085	MVKLCVLFGVAVLLSLSFGFINGAPQVPCYFIFGDSLVDNGNNNRLSSLAKANYMPYGIDFPNGPTGRFSNGKTTVDVIGRQILGGVNYASAAAGIREETGQQLGARISFSGQVRNYRQTVSQVVNLLGSEANAANYLSKCIYSIGLGSNDYLNNYFMPLFYSTSRRYNPEQYANVLIQQYTQQLQALYNYGARKFVLIGVGQIGCSPNALAQNSRDGRTCVERINAANRIFNSKLKGLVDQFNNANSDAKFIYIDVYGIFQDVTRNPSAYGFRVTNAGCCGVGRNNGQITCLPLQRPCRNRNEYLFWDAFHPTEAANVIIGRRSYNAQSPSDAYPIDIRRLAQL
Ghir_D07G011420	GhirGDSL140	351	8.51	38184.6	MKFSSNFIVVFVLFAFVLTVANGQPLVPAMFIFGDSVVDVGNNNNLYTIIKADFPPYGRDFLNHKPTGRFCNGKLASDFTAENIGFTDYPPAYLSKKAKGNNLLIGANFASASSGYYETTAKLYHTLSLSKQLENYKQYQNKLVAIAGKSNASSIISDGIYLISSGSSDFLQNYYINPLLYKSYTPDQFSDVLIESYANFIQNLYKLGARKIGVTTLPPLGCLPAAITVFGSDSNECVAKLNKVAVSFNNKLNATSQRLQTKLPNLKLVVFDIYQSLYSLVTKPADSGFAEARKACCGTGLLETSILCNPKSIGTCANASEYVFWDGFHPSEAANKILADDLLSSGISLIS
Ghir_D07G012420	GhirGDSL141	354	5.41	39232.4	MEGFALFMVALVSMGITNLAMVPEKTNRNVSAMYVLGDSSVDCGSNTLFYPIIHLNLSLLPCNGSNSILLPYLLAKKMGLPYAEPFYTQNGTIDGLLNGVNYGAAHATILSPTSLGHQSLNHQLRQVFETVQLLELQLGHESSRHFIRSSLFYLAFGKDDYIDLFLRNFSGVMAEYNGPQFAEILVNQMVHAVMNLYDMNVRKVVLMGILPLGCAPSLLFQWHIDDATGCVEMINEVVLRYNVLLEKSIVRLNEELPDAHLVFCDLYQGVKKIITFPHFFGFEDAKNACCGLGLYGAEIGCVTSDIACNTVSANVWWDLYNPTPKVNSLLAESTWSGQQLLSNICRPTTIRGLV
Ghir_D07G019810	GhirGDSL142	350	5.43	38986	MASSIIIPWIFYIQILAISSKAIAAVPAIIVFGDSSIDSGNNNYLPTLAKCNFEPYGRDFPGGTPTGRFCNGRLPPDFVSEGFGLKPIIPAYLDPTFSISDFATGVCFGSSGSGYDNSTAAILKVFPLWKQVEFFKDYQTKLRAYLGDEKANEVISEALYIISVGTNDFLINYYNFPQRRAQFTIPKYEDFLIGNAEDFIRKIYSLGARKLSLTGLPPMGCLPLQRTLNLKNPHSCSEERNKVALKFNEKLKVSVVKLMIELPGLEVLYTDVYELLSQLITQPSQYGFEVAEAACCGTGLFETGILCNRLTPYTCLDADKYVFWDAFHPSERANKIMSDEMLPSLKLAFL
Ghir_D07G020360	GhirGDSL143	354	5.18	38687.9	MAMSSTPNILLSLFSIHFLLSLVKINEAKVPAIIVFGDSSVDAGNNNYIPTIARSNFEPYGRDFNGGHPTGRFSNGKIATDFISQAFGLKGAIPAYLDPSYSISDFATGVTFASAGTGYDNSTSNVLSVIPLWKELEYYKDYQTKLKANLGDGKANDIIKDALYMISVGTNDFLENYYAVPGRSSQYTIKEYENFLVGIAGNFTKALYDLGARKISLGGLPPMGCMPLERTGNLMGGSECVNSYNNLAAEFNSKLNDLVIKQNKELNGMDMVFSDPYGIMLDIIQKPAFYGFEVTGVACCATGMFEMGYACSRTNPFTCSDADKYVFWDSFHPTEKTNAIVANHVVQTSLAKFF
Ghir_D07G020370	GhirGDSL144	350	6.44	39145.9	MFFGSTPVLLWLFFLSLSPLTKAKVPAIIVFGDSSVDSGNNNLISTVLKSNFQPYGRDFYGGQPTGRFCNGRIPPDFISEAFGLKPAIPAYLDPAYNISDFATGVCFASAGTGYDNATSKVLNVIPLWKELEYYKEYQGKLRSYVGENKANEILREALYLMSLGTNDFLENYYVFPTRKSQFSVRQYQDFLLGLGENFVRELHALGVRKISITGLPPMGCLPLERATNILGQNDCVPEYNNVASGFNRKLEGLVAKLNKELPGMRMVSAPAYDIFYQIITRPSLFGFEVTGVACCSTGTFEMSYLCNQYNPFTCSDANKYVFWDAFHPTEKTNKIISDHLIPLLLAMFSH
Ghir_D07G021930	GhirGDSL145	363	9.14	40521.5	MSSPWFFVTLLTLIAIVSPTPLAEARAFFVFGDSLVDNGNNNYLATTARADSPPYGIDYPTHRPTGRFSNGLNLPDIISEQIGSEPTLPYLSPDLRGRKLLIGANFASAGVGILNDTGVQFVNIIRIFRQFEYFQEYQRRVTKIVGQQQAQRLVNQALVLITLGGNDFVNNYFLVPFSARSRQFSLPDFCRYLISEYRKILLRLHELGGRRVLVTTTGPLGCVPAELAMRSRNGECVPEVQRAAAIFNPLLVQLIQQLNSQLGSTVFISANAFSMNMDFITNPQRFGFVTSKVACCGQGPYNGLGLCTRLSNLCPNRDVYAFWDNFHPSERANRLIVQQFMIGSTQYMNPMNLSTIIAMDSRS
Ghir_D07G023790	GhirGDSL146	380	7.17	41847.5	MIMEEHWKLVYVIGILALGFAVKSNADGSISCGFPAIYNFGDSNSDTGGISATLNEILPPNGETFFGHPAGRASDGRLIIDFIAEGIKLPYLSAYMDSIGTNFRHGANFATGGSSVRPPGFSPFNLGIQISQFIQFKARTTTLYNQLSLNRRIPLSISNLPRPAEFSQALYTFDIGQNDLGHGFQTMSEKQVRDSIPDIVGELSKAIHILYNEGARFFWIHNTGPLGCLPYNVIYGKKPGNVDKNGCVKAQNEAAMEFNKQLKNKITWLRTQLPFAKFTYVDVYSAKYDLISNAKKLGFVDPFNFCCGSFYGYHINCGKKAIVNGTVYGNPCDHPSNHISWDGIHYSETASMLVSNRILNGSLSDPPVSIQDACHHQTDI
Ghir_D07G024230	GhirGDSL147	380	6.79	42616.5	MEFWGVLISGVLVSWWVLSVNGANLPPCQFPAIYNFGDSNSDTGGISAAFEPIRAPYGVPYFHKPSGRDSDGRLIIDFIAERLKLPYLHAYLNSLGANFRHGANFATGGSTIRRPNETIYEYGISPFGLDMQIIQFEQFKARATEMYNQAKDPSEKDKLPRPEDFSKALYTFDIGQNDLSVGFRKLSFDQLRASIPDIINQLASAVHHLYEQRGRSFWIHNTGPIGCLPVNFFYILNPEPGYVDQYGCVKKQNEMAMEFNRQLKDRVIKLRTELPEASITLVDVYTAKIAMIGNAKNLGMADPLKPCCGYHVNYDHVWCGNKAIINKTEVFGASCKNPSMFVSWDGVHYTQAANQYVADRTLNGSLSDPAILITQACHKQ
Ghir_D07G024570	GhirGDSL148	383	8.93	42376.4	MDPTRTIFIFLSLLLYGSTTGFSRVFSSESCRFPAIFNFGASNSDTGGFAAAFFQPKPPYGDTFFGMPSGRACDGRLIVDFTVENLDLPFLSSYLNSLAINFSHGANFATVSSTIRLPTADVIPQGQASPFYLSLQCSQFAQFKNRSQIIRRQGGIYASLMPREETFAKALYTFDIGQNDLTQSLFLNMTIVQVIAAIPDIVNHFSDNIKNLYSLGARLFWVYNMRPIGCFPQILTSFPSAKKDSVGCAKPYNRLAQRFNAELKNALARLRIEFPLATIVYVDLYSALYSLYTHPTKNGFERPLVACCGYGGKYNYGRDAACGETINVNGKNIMVGSCKDPSVRVSWDGVHFTEAANKFAFDLVSSGNFSNPPIPLKLACHHR
Ghir_D08G002540	GhirGDSL149	278	8.58	30868.2	MAYKLLKSLEVVAISVLFVILQNWANAKPQVPCYFIFGDSLSDNGNNNNLSTLAKVNYSPYGIDFPVGPTGRFSNGRTAVDFIAENLGFTSSMPPFAESQGENILNGVNYASGAAGIRDETGKHLIQNHKIIILRLLRLMRNNTETRLLLNQCIYSIQIGSNDYINNYFKPEFYGTSRLFTQMQYARLLVHQLSNQLKTLYNTGARKFAVYGLSLIGCAPFAILEYGTNGSLCVDKLNNAAAHFNERLMPLVHQLNDDLPNAQFTYLGPAPDSTTFGK
Ghir_D08G005870	GhirGDSL150	364	7.54	40015.4	MAKQWLVFAMVLVLGTLVSVTTAASLATFIFGDSLAEVGNNNHLQYSLARSDYPWYGIDFTGRKATGRFTNGRTIGDILSEKLGTSSPPPYLSLSQNDDAILQGVNYASGGAGILKETGQYFIQRLTFDDQINYFKKTKERIGAKIGAQAANKLCNEATYFIGIGSNDYVNNFLQPFLPDGQQYTHDEFVELLTSTLEQQFSRLYQFGARKILFHGLGPLGCIPSQRVKSKTGQCLKRVNEWMMEFNSKVQQLINSLNKRLPNAQMMFADTYPAVLDLIENPTAYGFKVSNTSCCNVDTSIGGLCLPNSKLCSERKDYVFWDAFHPSDAANEVLAQKLLSSLSSSASAPSPSPSPSPSLPPKPE
Ghir_D08G007620	GhirGDSL151	379	5.33	41927.6	MALLYILHSLLKLAFLCSFWPTVIPLSLNYPAVFNFGDSNSDTGGLVAGKAFPMTQFNGETYFHEPSGRFCDGRLIIDFLMEAMELPYMNPYLESVGSPSFQTGCNFATGGSTILPANAASTSPFSFNLQLSQFFRFKNRALTLLSKDKELQNYLPAEDDFNKALYIFDIGQNDLDGVFYFPASDEQVVAFISKLMSELNYGMKRLYDAGARNFWVHNTGPLGCLPRIIATFGKKPSNLDEHGCVASHNRAATVFNKKLHDMCLQFLAHSPEANITYVDIFSIKLNLISNYSLYGFQQPLAACCGYGGPPLNFDTRIACGVTKDLNGSIVTANPCNNTAEYINWDGTHYTEAANGFVADEILTGNYSDSPHLRNSPFLT
Ghir_D08G009010	GhirGDSL152	376	9.4	42106.2	MDSKMHLQPWWLLPISLLLQLSNLKNWANAAPQVPCYFIFGDSLSDSGNNNNLKTLAKVNYRPYGIDFPKGPTGRFSNGRNVQDAIVELLGFEEYMPPFAKSERKNILQGVNYASGASGILDETGSLMGARVPMSIQIRNHETIIARIRKILRNDSSTEKLLRQCIYSIQIGSNDFVNNYFKPNFYNSSHGYSVSEFATMLVRQFAHQIKDLYKTGARIFALFGLGQLGCTPNAIATHGTNGSLCVTKLNDAAFLFNQRLIPLVMALNSKLTDAKFTYLNYSPMKVAQLSLESPCCKTGAGGNRELCIHYSKPCSNRKQYAFWDGVHPTDASNVLIAKNLYGTRSFSDARPFNIRSLARKSSDDQQRQIWVEVLVN
Ghir_D08G013620	GhirGDSL153	365	8.84	40566.8	MDNGGFSKDLILLLWIWVFLAMIDVSKCSLGRPLIINFGDSNSDTGGLAGTGLPIGLPHGITFFHRGTGRLGDGRLIIDFFCEHLNLSYLSPYLDSLAPNFPSGVNFAVSGAMTLPQFVPFVLDVQVRQFIRFKNRSIELQKTGTGSFIDEKGFRSAVYMIDIGQNDLLMALYASNLTYEPVAKQIPSFLAEIKLAIQNIYSYGGRKFWIHNTGPLGCAPKELALHPHNKTDLDRIGCFRVHNDLAKAFNRGLRNICKEMRTILKDATIVYVDVYSIKYKLFAKYKKYGFEDPFMACCGYGGPPNNYSQKATCGQPGSTICNNVSRSIVWDGVHYTEASNRVVATTILSGRYSTPQMKLESFGEP
Ghir_D08G023510	GhirGDSL154	365	5.31	40283.9	MENSFTLVTIFGLLFTLGNVGPQAEAARAFFVFGDSLVDNGNNNYLATTARADAYPYGIDYPTHRATGRFSNGLNIPDLISEQIGSEPTLPYLSPELNGQRLLIGANFASAGIGILNDTGVQFVNIIRIGEQLQYFRQYQQRVSALIGPEQTQRLVNEALVLMTLGGNDFVNNYYLVPFSARSRQFALPDYVVYIISEYRKILLRLYELGARRVLVTGTGPLGCVPAELAQHSRAGECAIELQRASALFNPQLAEMLSGLNAELGSDIFVAVNTNEMHMDWINNPQQFGFVTSKVACCGQGPYNGIGLCTIASNLCPNRDIYAFWDPFHPSERANKLIVQQIITGSTKYMHPMNLSTIMELDSRV
Ghir_D08G023520	GhirGDSL155	369	7.54	40156	MASSPALVSWLVLVLTLAMAVSTTQVEAARAFFVFGDSLVDNGNNNYLATTARADSPPYGIDTPSRRPTGRFSNGKNIPDFISEALGSEPLLPYLSPALNGDRLLVGANFASAGIGILNDTGIQFINIIRMFRQFEYFQEYQGRLANLIGTTEAQRIVSEALILITVGGNDFVNNYFLVPFSARSRQFSLPDYVRYLISEYRKLLMRLYELGARKVLVTGTGPLGCVPAELAMRSPNGQCAAELQRAAGLFNPQLVQMINGLNSDLGANVFIAANTQQQTNDFISNPGAFGFTTSKIACCGQGPYNGLGLCTIASNLCPNRDLYAFWDPFHPSEKANKIIVNMILRGSTNYMSPMNLSTLLALDTIPRT
Ghir_D08G023970	GhirGDSL156	347	8.15	38287.6	MKFLAPFISLTFLLFEAKGQIVPALFIFGDSIVDVGNNNDLVTLIKANFPPYGRDFVDHEPTGRFSNGKLALDIIAEKLGFTNHQPAYMSDKANGEMLLIGANFASAASGYYNATAILYNTISLSQQLENYREYKNKLVDITGKSNASSRISRGIHLISAGSSDFLQNYYINPLLFATNTPDTFSDILLNSYDHFIQNLYELGARRIGVATLPPLGCLPAAITAFGHGNNHCVARLNNNAISFNNKLRHRSQRLTRRLSKLKLVVLDIYNPLYTLITEPAENGFAEVRRACCGTGLLETSILCNQHSIGTCSNASQYVFWDSFHPTEAANQILADKLFKSGSSLIQP
Ghir_D08G023980	GhirGDSL157	259	8.69	28568.4	MSDKANGEMLLIGANFASAASGYYNATAILYNTISLSQQLENYREYKNKLVDITGKSNASSRISRGIHLISAGSSDFLQNYYINPLLFTTYTPDTFSDILLNSYDHFIQNLYELGARRIGVATLPPIGCLPAAITAFGHGNNHCVARLNNNAISFNNKLKHRSQRLTRRLSKLKLVVLDIYNPLYTLITEPAENGFAEVRRACCGTGLLETSILCNQHSIGTCSNASQYVFWDGFHPTEAANQILADKLFKSGSSLIQP
Ghir_D08G025320	GhirGDSL158	404	8.99	45726.3	MVFRNHFHVIIAFIFISLPFSSIALHVVTPIKEFKILPSTDPSSSHFNSINIKGHYSTKTNSNGCFNKIYAFGDSYTDTGNAQLLDSSKNLKKGQEKPNNGWLLIDFVRDALNISSLPPYKSVNANFSSGVNFAMAGATVFTEEFLSQHKINSTLMWKDGYHSFQTQIEWYNKFVSDIACKGENNESCKAYMENSLFWVGEIGIDDYVRALRSKVSLRWIKDMAMAHTSRLLATLLGSGAKYIVVEGLPPLGCYPFAKSSRHFVKDDMNCNAKINRVTKAHNHDLQDMLEGFRRRKGANVSISYADYFDAYKVITGNLNKFGFEDAFKACCGHHRNKILNFSFKILCGMSGAETCPDPDSYIHWDGIHLTEAMYRQLSEFFLHGNFCKPSFIHLIRVKK…
Ghir_D09G000230	GhirGDSL159	382	8.9	42981.8	MVKLHLWVFIVLIYLLEFGLSDVIEVPPLNINQKDLMKHLSLIDIKIALPAIYVFGDSFVDNGKNKAILGNKDAIGGGYLPFGIDFDGKPTGRVTNGRIGVDFIATVAGLPYPPPIMGMSKIDRKRIQTGVNYASGSSGLLPQNGHFLNVINFFQQVDLFENTTMEDLKGKFDSYKGFTQYLSKSLFFIHHTGNDLSLTFEAEIAKKYSIDKYAKLLIKEFSKQLKRLYTLGTRKFFVSNVSPLGCSPFSINTKNHSGPCVEEINNRVSIYNELLPSLLKNLQSTLSGSKFVLGDIYKVFQDVFEMPESYGFKDVNTSCCIDNNGTKIQVYAPNIALCKDRKTRVFFDPFHPSETMHFLWARRFLKDSSVCSPINLIQLMQA
Ghir_D09G003550	GhirGDSL160	388	7.09	43585.3	MVKLDISINFCVFMLFIYLLEFCYGDVIEVPPLNINQQDLLKHLSLRDIKIDFPALYVFGDSFVDNGNNKVILGNEDAIGGGYLPFGIDFDGKSTGQVTNGRIGVDFIATVGGLPYPPPIMGMSKIDRKTISTGVNYASGSSGLLPQNGHVLHKNVINFFQQVDLFENSTMKDLKGTFDSPKKLKKYLSKSLFFIHHASNDLGVTFEVEMKKKYSIDTYAKLLIKELSKQLQRLYTLGARKFFVSNVSPLGCSPYSINTIIHSGPCVEETNKRVSLYNDLLPDLLEKLQSSLSGSKFVHGDIYKVFQDVFESPESYGFKDVNSLCCIDKNGTRIQVCAPNIDPCEDRKTRVFFDPFHPSEAMHFLWARRFLKDSSICSPINLIQLMQA
Ghir_D09G017440	GhirGDSL161	364	5.99	41213.6	MDTQNSLFSLFCFFLVCFFSGEQEVVEGRRLPWTSSPFGFRPKMLFVFGDSYADTGNTKIAETRSWKFPYGITFPGKPSGRFSDGFVSTDYIAGCLGMKTPIPYRWREQLSERVKDGLNIAYGGTGVFDTMVAEPNMTTQIDFLQQLLHDSVYTKRNLKTSVAFVSVAGNDYATYNAKNGSAQDFPAFMESLMNQLMVNLKRIHDMGVRKIGITSLLPLGCLPRNTAPFSFQHCDDTYNALVDLHNQLLPQVVNILNQQTNTSNSPSFFILDLYNAFWTVFNRNETYQGNDPTFEKPFEPCCFGVSGGFKCGNVDENGENKYTLCSDPRSKFFWDGVHPTEQGWYVVYKTPAFQNSLKQFYGLT
Ghir_D09G019330	GhirGDSL162	407	5.27	45786.1	MLTTHLLAIFLISAIVSHSKALRFPQELYNLSSNQIFIVDNLSRPPSSSASPTPLLSPAVSSPLVPALFIIGDSTVDCGNNNYLGTFARADRPPYGRDFDTHLPTGRFCNGRIPVDYLALHLGLPFVPSYLGQTGELEDMLHGVNYASAAAGIIFSSGSELGQHISLTHQIQQFSDTYQQFVLSLGEDVTIDLISSSVLYVSIGINDYIHYYLRNVSNVQNLYLPWGFNQFLASTMRQEIKNLYNTNVRRFVVMGLPPIGCAPYYLQRYKSNNGECVEEINDMIMEFNFFMRYMTDELLHELPDAGIIFCDVFQGSMDIIRNHKSYGFESTANACCGLGKYNGWMMCMSPQMACRNASDHIWWDQFHPTDAVNAILADNVWSSRHTEMCYPMNLEKMVF…
Ghir_D09G024020	GhirGDSL163	359	9.14	40215.4	MFLVPRVMFRISASLIFFLFNIMSAEKIPTIFIFGDSIVDVGNNNYINTLAKAMFPNGIDFCKNCLSGRFTNGRTVIDILGKTAFGCQRFQASIAPNTTGDVVLRGVNYASSGSGILNDTGLIWGGRISLDEQISNFKETKARIVSIIGRRETKRLLKHQSLFIVVTGSNDFFLGKEMISDGSFLSSKFESQLRKLYYLEARKIIVTNIPRFGCTPFERDKNPNAKGCIASFNEDISSYNKRLKRLLMDLTANLTASTFVYADIHAMLKDILQNYRSYGFENSDDACCHKVGVHGGLLPCFSLSKICSNRTKYVFWDAFHLTETSNVIVASHMMDGGPKFMSPMNIRQLMYSSTVHPDD
Ghir_D09G024880	GhirGDSL164	278	7.56	30331	MKLNVRWSCLLCLVLTGIAIEGVQCKVVQFIFGDSLSDVGNMYLSKSLAQANLPFYGIDFGNGLPNGRFTNGRTVADIIGDSTGLPRPPAFLDPSLTEDVILESGVNYASGGGGILNETGGYFIQKFSLWKQIELFRGTKELITNKLGKQATDKFIGEANFVVALGSNDFINNYLMPVYGDSWKYNDQTFVRYLMETLQNQLLVLHNLGARKLMVFGLGPMGCIPLQRVLSTTGQCQERANKLAISFNKAASQLLAGLDSRLPNASSSSETLTMLSIM
Ghir_D10G003790	GhirGDSL165	361	5	39902.5	MEKWYGVSGLVLVLSLFFGVKGEPQVPCYFIFGDSLVDNGNNNELRSLARADYLPYGIDFANGPTGRFSNGRTTVDVIAELLGFDDYIPPYSTASGRQILGGVNYASAAAGIREETGQQLGARISFSGQVKNYQQTVQQVVNVLGDEDSAANYLRQCIYSIGLGSNDYLNNYFMPLYYSTSRQYSPEEYANSLIQEYTEQLQALYNYGARKFVLIGLGQIGCSPNELAQNSGDGRTCVERINAANRIFNNKLRGLVDQFNNANSDAKFIYINAYGIFQDITSNPAAYGFKVTNAGCCGVGRNNGQITCLPFQTPCQNRDEYLFWDAFHPSEAANVIIGRRSYSAQSPTDAYPIDIRRLAQL
Ghir_D10G006960	GhirGDSL166	342	6.44	37380.2	MVSYRHSFFIFQRHHFFSKNNFIGYAQESAPLVPAILTFGDSVVDVGNNDYLPSIFRANYPPYGRDFANQKPTGRFCNGKLATDITGKFTTYPPAYLSPEASGNNLFIGANFASVGSGYDDRAASLNHAITLSQQVEYFKEYQAKLAKVAGSSKSASIIKDALYVLSAGSGDFLQNYYVNPLVNHAYTPEQYGSFLIDAFTRFVQVHTVASRKIGVTSLPALGCILLARTLFGYHEKGCVSRFNTDAQQFNEKLNAAIVVFDIYKALLDVVNTPSNYGFLDATSGCCGTGTVETTVFMCNPYTLGTCPNASKYVFWDSVHPSQAANQVLADALITEGIELIG
Ghir_D10G006980	GhirGDSL167	356	6.3	38756.9	MEVYSRRLMFLVFAFALVSIGYAQESNSTTLVPAILTFGDSVVDVGNNDYLPTIFRANYPPYGRDFTNQKPTGRFCNGKLATDITAETLGFTTYPPAYLSPEASGNNLLIGANFASAGSGYDDRAASLNHAITLSQQVEYFKEYQAKLAKVAGSSKSISIIKDALYVLSAGSGDFLQNYYVNPLVNHAYTPDQYGSFLIDAFTRFVQNVYGLGARKIGVTSLPPLGCIPLARTLFGYHEKGCVSRFNSDAQQFNKKLNAAATNLQKQHPDLKIVVFDIYKALLDVVNTPSNYGFVEATRGCCGTGTVETTEFLCNPHTLGTCPNASQYVFWDSVHPSQAANQVLADTLIVQGIPLL
Ghir_D10G009160	GhirGDSL168	380	6.18	42201.6	MENVKVFSIIIAVFSVLSVESVGLKDLKTCNFGAVYNFGDSNSDTGGGSAAFWPAGKPCGETFFGRPVGRGCDGRLIIDFIAEHLGLPHLSPYLDSIGTSFRYGANFAIGGSTIRPQNESMSLNGVSPFSLDIQIVQFDQFKDRTGHFYNRSYPRHHRNLPRPEDFSKALYIFDIGQNDIAAGLRKKNDSAFHASVPDIVDQLAKAVQNLYEHGARTFWVHNTGPIGCLPVSLHYHDIKPEELDEQGCLKAQNAYSMEFNRQLKARVIKLREELPHAALTYVDIYAAKYELIGNAKKQGFVEAANICCGFHEDEIQVYCGHKQNINGTEIYAGSCENPSDFISWDGVHYTEAANRWVAHRIINGSFSDPPLPIKHACHIP
Ghir_D10G009170	GhirGDSL169	385	8.46	41954.9	MEFARLIFAGILISLLSNRVAAMAADLPPCKFKAIYNFGDSNSDTGAISAAIFPRQWPNGETFFRKPAGRVCDGRLIIDFIAERLGLPLLSSYLDSIGSNFRHGANFAAGGSTIVPQNKTIAESGLSPFALNVQIFQFDQFKARTSDLYKEKKKHSCRNQVLPRSKEFGDALYAVDIGQNDIAYGLRTVGDAQLLASIPDIITQLVLAVQHLYTQGARTFWIHNTGPIGCLPSTLLTITNPPPGFLDNHGCVKSQNDIAQEFNRQLKSRVMKLRTDLPHAAITYVDIYAAKYGLISSSKQHGLVEARKICCGYHKNGIDVGCGGILALPNGTQISGPSCEDPSTYISWDGVHYTEAANHWIASRLINGSFSDPPVPITHACYTTS
Ghir_D10G010100	GhirGDSL170	355	7.53	38576	MEKAWSFGLVLLWFSTLSCYLVNAADDKNGGFGASFIFGDSLVDAGNNNYLPTLSRANIPPNGIDFKASGGNPTGRYTNGRTIGDIVGEELGVPNYAVPYLAPNSTGKAILYGVNYASGGGGIMNATGRIFQFDKLLGSSKAKDYISKRSIFSITIGANDFLNNYLLPVLSIGARISETPDGFIDDMINLLSNQLTRLYKLDARKFVIGNVGPIGCIPYQKTINQLNENECVDLANKLAMQYNGRLKELLTELNGKLKGAIFVHANVYDLVMELITNYAKYGFTTASEACCGNGGQYAGIIPCGPTSSMCKDRDKHVFWDPYHPSEAANLIIARQLLHGSTKYISPVNLEQLRNL
Ghir_D10G019150	GhirGDSL171	369	6.6	40135	MSELSNRQMIVRTVFQIMTVKVLLKICFAKDVIPANFVFGDSLVDAGNNNYIASLSKANFVPNGIDFGGPTGRFTNGRTIVDIIGQELGLPGFTPPYLAPTARGPAVLQGINYASGGGGILNDTGNIFGGRINFDAQLDNFENTRQDIISTIGVSATLELLQSSLFSVTMGSNDFINNYFTPIVSAEEQKLVPPQVFVASMIARFKLQLTRLYSLGARKIIVVNVGPIGCIPYERDLNPTAGTSCASRPNQLAQLFNTELRNLIKELTTSLKGSIFVYADVYRIVDDMIQNYRAYGFDSGSFACCYIAGSFGGLIPCGPSSKVCLDRSKYIFWDPFHPSDAANVIIAKRLLDGDSNDVFPINIRQLANV
Ghir_D11G003620	GhirGDSL172	367	5.76	40266.9	MKFEIALSLLLVVLVGITIIQGCNGKAVQFIFGDSLSDNGNNNRLSMTLAKANLPYYGIDFGNGLPNGRFTNGRTVADIIGDSTGLPRPPAFLDPSINEDVILENGVNYASGGGGILNETGTYFIQRLSLWKQIELFHGTTESITKKLGKQASDEFFQEARYVVALGSNDFINNYLMPVYRDSWTYNDETFVEYLMETLEKQLLVLHKLGARKLMVFGLGPMGCIPLQRVLSTTGKCRDRANKLALSFNKAANNLLISLEPKLTNASFKFGDAYDVVDDVIRNPYKYGFTNADSPCCSLGRIRPALTCTPASTLCGDRTKYVFWDEYHPSDSANELIAKELIKKFGFTGVGSPSPAPESDIAPSPSN
Ghir_D11G006440	GhirGDSL173	363	5.65	39886.5	MERMSWALVWLSLAFNLVVAISVCDGQFPAMFVMGDSLVDNGNNNGLSSLAKSNYPPYGTDFQGGPTGRFTNGKTIIDLLGDLLGLPLLPAFTVTFTGQQDIWVGVNYASAAAGILDESGLNLGDRFSLRQQVENFKSTLNQLRNQMEQDRLNQYLAKSLVVINIGSNDYINNYLMPSIYSSSSTYTPEAFAEHLINDYDAQIMALYNLGLRKFLLAAIGPLGCIPNQLAKGFAPPGKCVSAVNDMVEIFNRRLKNLVDQLNHGNYTEAIFVYGNTYGAFNDILGNPATYGFKVVDKGCCGVGRNKGQITCLPFSIPCTNRDEYVFWDAYHPTQAFNKIIAQKAYSGPQSACYPINVKQMAQL
Ghir_D11G010060	GhirGDSL174	392	8.27	42820.2	MPLSLPKIIVHFRHVLVVLSVGMAMLSTCLTQDSKCEFKAIFNFGDSNSDTGGFWAAFPAQSGPFGMTFFHKPSGRATDGRLILDFLAQALGMPFISPYLQSIGSDYRHGVNFATLASTVLLPNTSLFVTGISPFSLAIQLNQMKEFKAKVVEYHSGNTKGSTQLPSPDIFGKSIYTFYIGQNDFTSNLKAIGIEGVKQYLLQVVSQIAATVKELFGLGGRTFFVLNLAPVGCYPALLVQLPHETSDLDKFGCLISYNKAVVDYNNMLKEALSQTRRELPNASLIYVDTHAVLLQLFQDPTSHGLRYGTKACCGYGGGNYNFHPEVYCGNTKVMNGTKVTASACKDPNNYVSWDGIHATEAANKLTTLAILNGSYFDPPFPLHKLCYLHPVG
Ghir_D11G011500	GhirGDSL175	384	6.24	43105.3	MIVVKENASKLDMGVVKGGRYLLVPFFTLYMILFLYLPLLPHSVHCQCTKTPIIFNFGDSNSDTGGYADGVGLNFAPPNGRTYFHQPARRLSDGRLMIDFLCESLNTDYLTPYLNSLEPNFTNGVNFAIIGSATLPRYVPFSLFVQVSQFLRFRYRSPALMLNGYKDLVGDEDFENALYTIDIGQNDLAASFDNLTYSQVIERIPSFITEIKNAIWNIYEKGGKKFWVHNTGPLGCLPQKLALLARNATELDEHGCLQPLNNAAKTFNAQLRVLCEQLRRELINVTIVYVDIYSIKYDLIANAPNYGFESPLMACCGNGGPPYNYNANINCGRTGYTVCHEGSKFISWDGVHYTEAANAIFASKILSTHYSTPQLSFNFFCNNM
Ghir_D11G016200	GhirGDSL176	341	8.05	37348.7	MAPSIHILWLLSIQFLVLVNGGKIPAIIVFGDSSVDSGNNNYIPTVARSNFQPYGRDFNGGRPTGRFSNGKITTDFISDAFSLKPAIPAYLDPSYSISDFATGVTFASAATGYDNATSNVLEYYKNYQKKLRAYLGDRKANGVISGALYLISVGTNDFLESYYAIPGRSSEYTIEEYENFLVGIAASFTEKLYELGARKISLGGLPPMGCMPLERTGNLMGGSECVDSFNNLAADFNGKLNALVIKQNKKFHGMQMVFSDPYGILLKMIQKPAVYGFEVTAVACCATGMFEMGYACSRRNPFTCSNADKFVFWDSFHPTQKTCSIIATYIVQNALAKFLSH
Ghir_D11G016970	GhirGDSL177	361	5.88	40469	MSNNNFITSNIFLFSLHQFLLLVHTKPLVPALYVFGDSLFDSGNNNLLPTMARANFPPYGHNFVQHFTGRFTNGRTLPDFIAEFLELPYPPPYLGIHDSVPLTGLNYASSACGILPQTGTIFGKCLSLGEQIDLFKWTIESKLPTHFNSLEELSKHLADSIFIITTGSNDYIQNYLEPTLFSTNHDYDPQSFAQLLIDDLSNHFQSVYKLGARKIIMHEIAPLGCIPHYTRKYQVVVGKCHEQTNQIVSYFNTKLHELLKSLTSTLQGSILVLARINSLGYDVITNPSKYGYSDASNPCCTTWGNGSAVCIPWLEPCPNPNQHFFWDGYHNTETGNSVAASLCFNTSEFCTPFSIKDLIQI
Ghir_D11G018150	GhirGDSL178	296	6.9	32502.5	MAKRSISCFLVVLVSLLAVALAEATTEPPAVYIFGDSILDVGTNNYIPECLAKADFYFNGIDFPYSEPTGRFSNGLNTADEIVRLLGLRRSPPPFLQLVNDPLTFRKNILKGANFASGGSGILNSTGQYQYGHIHGDQIQQFSTVRSNITNMTASDAATDAILSKAFFLISVGSNDIFEYLLNITRPPMTIPEFNATLVSTYEYHLKTLYELGARRLGILTVPPIGCTPIARARANVTVPNQLSVCASILYRAVALLEKLSSQVPDLRYSLANTYLMTTGMMENMFAFGKHFPFQL
Ghir_D11G026570	GhirGDSL179	370	9.19	40906.2	MLMASSSTFTHFLMVLLFLLAFGSIASLADGRAFFIFGDSLVDSGNNNYLTTTARADAPPYGIDYPTRRPTGRFSNGLNIPDLIGQKIGLSESPLPCLSPEFNGKKLLIGANFASAGVGILNDTGVQFVNILRMYRQLELFQEYKRRLSAQVGSRRAHKLVNQALVLITVGGNDFVNNYYLVPYSARSRQYKLPDYVKFLISEYRRLLMRLYKLGAHRVLVTGTGPMGCVPAELAMRGTNGGCSEELQRAASLYNPQLVEMLNGLNKKIGKDVFISANTQRMHNDFVSDPRAFGFVTSQIACCGQGPYNGLGLCTQLSNLCPNRALYAFWDPFHPSEKANRLIVEQIMTGSNEYMHPMNLSTIMAMDSGI
Ghir_D11G026580	GhirGDSL180	367	5.59	40308.9	MAPSIVLVSWMVLGLVMATSTTQVEAARAFFVFGDSLVDNGNNNFLATTARADSPPYGIDTPSRRATGRFSNGKNIPDFISDALGSEPTLPYLSPELKGDRLLVGANFASAGIGILNDTGVQFINIIRMYKQLKYFQQYQTRLADLVGYEEAQRIVNDALVLITVGGNDFVNNYYLVPFSPRSRQFSLPDYVRYLISEYRKLLMRLYDLGARKVLVTGTGPMGCVPAELAMRSPSGQCVTELQRAAALYNPQLVQMINELNSQYGANIFIAANTEQKTNDFITNPTAYGFTTSKVACCGQGPYNGLGLCTMLSNLCPNRDEYAFWDPFHPSERANGIIVDMILSGSSNYMSPMNLSSLLALDSNTRT
Ghir_D11G028630	GhirGDSL181	381	6.51	41798.7	MANTNTFLLQITTLFCLLFPVANSVVFNYPAVFNFGDSNSDTGELVAALGDILDLPNGQTYFKTPSGRFCDGRLTIDFLMDAMDLPFLNAYLDSIGLPSFHKGCNFAAAGSTIQPATAQSVSPFSFGVQVAQFVRFKARVLELLAKGKRLGKYLPAQDYFQKALYMFDIGQNDLAGAFYSKTLDQVLASIPTILIEFETGIKALYDQGARNFWIHNTGPLGCLAQNVAKFGTDASSLDEQGCVRKHNQAAKIFNLQLHALTKKLQGLYTDSNFTYVDIYTIKSNLIANYSKLGFEQPIMACCGFGGPPLNYDSRISCGKTKVINGATVTAKACNDSSEYVNWDGIHYSEAANQYVSSQILTGKYSDPPFSDKMPFLLSLKF
Ghir_D12G003790	GhirGDSL182	294	8.88	32434.4	MGSISLLPYQLADSAMASILLIILKSPPPFFSQNVKFSIKIRKFRGINFSSAGSGLLGSTGQTTNVVTMGEQLLQFSTVHNDLLAFKGPLETEKFLSKSLFFISIGSNDIMNNYYSSNPIPKEYFIPKLGLVYEKHLRNLISLGARKFGIVSVPALGCCPSQRIYQANGECLEELNNQARAFFSTMKLLLGNLRLEYKDIKYSLGNTVDMTLNVIDNALAFNFKYVKTACCGSGTLNAQGSCTPISDLCSNRNEYLFWDSFHPTQTASKLAAFTLYGGEPRFVSPINFSQLPDA
Ghir_D12G007010	GhirGDSL183	373	8.92	40725.6	MASVKPWSLVLVVFCIMSLSYFVNGAGSNEGLGASFIFGDSLVDAGNNNYLQTLSRANIPPNGIDFKASGGQPTGRYTNGRTIGDIVGEELGVPSYAVPYLAPNSTGKAILYGVNYASGGGGIMNATGRIFVNRLGLDIQIDYFNNTRKQFDKLLGLSKAKDYISKRSIFSITIGANDFLNNYLLPVLSVGARISESPDAFIDDMINHLRNQLTRLYQLDARKFVIGNVGPIGCIPYQKTLNQLNENECVDLANKLAMQYNRRLKELLSELNGKLQGAIFVHANVYDLVMELITNYTKYGFTTASKACCGNGGQFAGIIPCGPTSSLCKDREKHVFWDPYHPSEAANVIIARQLLSGSTKYISPVNLKQLRNL
Ghir_D12G009650	GhirGDSL184	346	8.9	38686.1	MPFSFFHLLCYITIIFAEVDAVNEGASKSKSKLRLFVFGDSYVDTGNWRKSIGSSWKEPYGITFPGKPSGRFSDGRVLTDYIASYLGIRTPIAYKWRKEVKRSKEYGMNFAYGGTGVLDTLANQPNMTTQIDFFQRLVEQKVYGKQDLDNSVGLISVAGNDYATYLARNTHNLQKLGDFTKKIMDQLEINIDRIRGLGVKRIAVTLIEPMGCIPLQAASSSYSNCTQALNLGSKFHNQMLNQSLQNLNAKDNSTVFITLDLYDAFFSALNKFTTHAPAGSLGLKPCCEGKEMGKYYCGSVDESGAKLYTICENPNLSFFWDTLHPSQNGWHSIFSSLRSSLHKLTT
Ghir_D12G015510	GhirGDSL185	352	8.7	38994.8	MEKKNLYTTHLLILLVLINLSPSLNVPAIFIFGDSVFDAGNNHFIKNCSVQADFPPYGSTFFHHPTGRFTDGRTVADFISQFIGIGLQQPYLEAQIAVMNGSSKEYPSNGLNFASAGSGVLQGTNKDWGVLPIQEQLRQFKTLIEQKAINRSVVERSLFFLESGSNDIFNYFLPLDTPKLDPDAYVEAMVKEVTNLTDQIYKVGPVGCVPARALLPAAPIKRCYGKMNAMVKKYNKRLESLVNDIPTRHPGAIGVYGAVYDTVQHLRAAPTRYGFSNVSSACCGDGPLGGEVQCGKEGYKICQNPQGFLFWDYFHPTQHTYELISKALWEGKKSRIRPINVKTLTNLTLALA
Ghir_D12G020180	GhirGDSL186	386	5.74	42971.6	MATLSSTHSSSQNILITFTIIFLASSLLPSYSAITETDQRRPFKKIYAFGDSFTDTGNTESLTGPNGFVRVSNPPYGTTFFHHPTNRYSDGRLVIDFVAQSLSLPFLPPYRNRKANRTYGVNFAVAGSTAINHAFFVKNNLSLDITPESIQTQMMWFDKYLESEGCKDPESDQCKEAFDDALFWVGEIGVNDYAYTIGSTVSGDTIRKLAINTFTEFLQGLLKKGAKYVVVEALPTTGCLPLAMTLAPSDDRDDIGCVKSVNNQSNAHNLVLQSKVSDLRQQFPQAIIVYADYWNAYRTVMQSPEKYGFKESLKACCGTGEPYNFEVFNTCGNPSVTACSNPAQYINWDGVHLTEAMYKVVADMFIDGNLCNPPFKTLLERKLRQP
Ghir_D12G025390	GhirGDSL187	374	5.72	41404.3	MESFEVILKPICLVILIVLCLHAMPSSCNFTSFVFGDSLVDAGNNDYIFTLSKADSPPYGIDFTPSGGQPTGRFTNGRTIADIVGQSLGAKSFPPPYLAPNTEAQAILRGINYASGASGIMDKTGFFFIGRIPLGEQVSNFEQNRIYMVNEMGENYTRKFLRKAIFSLTIGSNDVLNYIQPSIPFLRHDKVSPSTFLDFMISNLTLQLERLHEMGARKFIVVGVGPLGCIPFVRALKLLGSGQCSSAVNTLIQAYNHRLKELLSRLNQEMGPETIFVFANSYDVFMDIIANSHQYGLENANDPCCGGYFPPFVCFKSSDANTSALCDDRSKYVFWDAYHPTEAANLIIAKQLVDGDENVSFPINIRKLYNYNNS
Ghir_D13G000630	GhirGDSL188	355	4.73	39687.8	MASSKSSPPGFVFSILIIISFFNFVTCNNQHILSSCNFDAIYQLGDSIADTGNDVQDNPSSKFARLPYGETFKKATGRCSDGLLMIDYIALSAGIPFLDPYLNKDGLFDYGLNFAFAGATAMSAEDLAKWNVSFVPTSISLSRQLDWMFSYFNTTCRGNKDCFKKNGKALFMVGEIGGNDYNYAFWQGKTIEEVKTMVPEVVETIKQATKAAFLYISPNTKTDDSTAYDELHCLKELNNFSIYHNYLLQQAIAELKEEHPDETVVYGDYYNAFLWLLSKADCLVTCCGIGEDYNSGLSSWCGDPKVPVCENPNEQLSWDGAHLTQRAYEVMATWLVRGIYPKLQCEYIVSYSSAV
Ghir_D13G000650	GhirGDSL189	373	4.98	41420.1	MASSKSSPPGFVFSILIIISFFNFVTCNNQHILSSCNFDAIYQLGDSIADTGNDVQDNPLSKFARLPYGETFKKATGRCSDGLLMIDYIALSAGIPFLDPYLNKDGLFDYGLNFAFAGATAMSAEDLAKWNVSFVPTSISLSRQLLVQEAATSYCFKKNGKALFMVGEIGGKNYNYAFWQGKTIEEVKTMVPEVVETIKQATKRVIGYGATRLVVPGNFPIGCFPVYLTKYQTNDSTAYDELHCLKELNNFSIYHNYLLQQAIAELKEEHPDETVVYGDYYNAFLWLLSEADLLGFDPTSLQKACCGIGDYNSGLSSWCGDPKVPVCENPNERLSWDGAHLTQRAYELMATWLVRGISPKLQCEYIVSYSSAV
Ghir_D13G000670	GhirGDSL190	322	4.83	36151.9	MQQSTILSSCNFDAIYQLGDSIADTGNDVQDNPLSKFARLPYGETFKKATGRCSDGLLMIDYIALSAGIPFLDPYLNKDGLFDYGLNFAFAGATAMSAEDLAKWNVSFMFSYFNTTCRGNKDCFKKNGKALFMVGEIGGNDYNYAFWQGKTIEEVKTMVPEVVETIKQATKRVIGYGATRLVVPGNFPIGCFPVYLTKYQTNDSTAYDELHCLKELNNFSIYHNYLLQQAIAELKEEHPDETCFDPISLQKACCGIGGDYNYGLSSWCGDPKVPVCENPNERLSWDGVHLTQRAYELMETWLVRDIYPKLQCEYIVSYSSAV
Ghir_D13G000700	GhirGDSL191	348	4.97	38992.3	MASSKSSPPGFVFSILIIISFFNFVTCNNQHILSSCNFDAIYQLGDSIADTGNDVQDNPLSKFARLPYGETFKKATGRCSDGLLMIDYIALSAGIPFLDPYLNKDGLFDYGLNFAFAGATAMSAEDLAKWNVSFMFSYFNTTCRGNKDCFKKNGKALFMVGEIGGNDYNYAFWQGKTIEEVKTMVPEVVETIKQATKRVIGYGATRLVVPGNFPIGCFPVYLTKYQTNDSTAYDELHCLKELNNFSIYHNYLLQQAIAELKEEHPDETCFDPISLQKACCGIGGDYNYGLSSWCGDPKVPVCENPNERLSWDGVHLTQRAYELMETWLVRDIYPKLQCEYIVSYSSAV
Ghir_D13G011410	GhirGDSL192	362	8.13	39668.4	MASSASLMVLALLMASIAAIAEARAFFIFGDSLVDSGNNNYLETTARADSPPYGIDYPTGRPTGRFSNGLNIPDLIGKQIGLSESPLPYLSPDFNGKKLLLGANFASAGVGILNDTGVQFVNILRMYRQLELFEEYKRRLSGLVGTRQANRVVNQALVLITVGGNDFVNNYYLVPFSARSRQYSLPDYVRFLISEYRKLLMKLYKAGARRVLVTGTGPLGCVPAELAMRGNNGGCSQELQRAASLYNPQLVQMINGLNDKIGRDVFISANTEKMHNDFVSDPQAFGFTTSEIACCGQGPYNGLGLCTQLSNLCPNRDLYAFWDPFHPSEKANKLIVEQIMTGSNEYMNPTNLSTIIAFDSKI
Ghir_D13G011420	GhirGDSL193	369	5.08	40261.7	MANSMVLVSLMALGLLMAFSTTTQVEAAARAFFVFGDSLVDNGNNNYLATTARADSPPYGIDTPTRRPTGRFSNGKNIPDFISDALGSEPTLPYLSPELRGEKLLVGANFASAGVGILNDTGIQFINIIRMFRQLQYFQEYQTRLAELVGNDEAQRIVSDGLVLITVGGNDFVNNYFLIPFSARSRQFLLPDYVTYLISEYKKILMRLHDLGARRVLVTGTGPLGCVPAERAMRSPNGECAPELQQAASLFNPQLVQMINELNSEYGANIFIAANTQLQTSDFITNPGAYGFTTSKIACCGQGPYNGIGLCTAFSNLCSNRDEYVFWDPFHPSERANGIIVNNIVSGSTNYVSPMNLSTLLALNSDTRT
Ghir_D13G011860	GhirGDSL194	380	7.97	42356.7	MAPKPYIFLIIALLFIFLPLTASIHFKLPAIFNFGDSNSDTGELVAAGVYSLEPPYGRSYFTKPSGRYCDGRLIIDFLLEAMDLPFLNAYLDSIGRTSFRKGCNFAAAGSTIEPPTARAVSPFSFRVQVAQFIRFKLQVLRLIAKGKKLHKYLPDEDYFQNGLYMFDIGQNDLAGAFYSKTFDQILALIPLILTEFETGIKTLYDQGARNFWVHNTGPLGCLAQNVAKFGTDPLSLDELGCVSKHNQAAKVFNLQLHTLCKKLQGQYAGSNFTYVDIYTIKWNLIANYSKFGFEQPIMVCCGYGGPPLNYDSRISCGKTEVLNGTTMTAKACSDSSEYVNWDGIHYSEAANQYVSSQILTGKYSDPPFSDKMPFLLGLKF
Ghir_D13G012990	GhirGDSL195	372	8.97	41471.9	MKTVGELSLLVCLIIVCFNGRGWSQRLPRPQPQQSQVPCFFIFGDSLVDNGNNNGMLTLARANYRPYGIDFPQGTTGRFTNGRTFVDALAQLMGFTRYIPPYSRARGPELLRGVNYASGAAGIRDETGDNLGAHSSMNGQVANFANTVMQMRRLFRGDTNALSSYLNTCIYYCGLGSNDYLNNYFMPNFYTTSSDFTTKAYADALIQDYTRQLTQLHSLGARKVIVTAVGPIGCIPYQLARYHGNSSRCNENINKAILLFNSELRKLVDRFNGGQLQGAKFVYLDSYKSSNDLYQNGTAYGFEVIDKGCCGVGRNNGQITCLPLQQPCADRRKYLFWDAFHPTELANVIFAQSAYQSQSYTYPVNIQQLATL
Ghir_D13G014960	GhirGDSL196	349	4.97	39388.7	MACKLVILFFFVNLLMQIPKVRATVPAIIVFGDSTVDPGNNNQVSTVLKSNFEPYGRDYYGGQPTGRFSNGRIATDFISEALRIKPAIPAYLDPKYDIEDFATGVSFASAGTGYDNATSDVLSVIPFWKELEYYKEYQNKLRKHLGKDEANQRFSESLHLISIGTNDFLENYYIFPTRSSEYSVDEYQSFLIGIASNFIRELYKLGARKVVIGGLPPMGCLPLERTTNMFFGSDCIDEYNDVAKDFNKKLQGTVTELKQELGGIHLVMSSPYDKLMEMIRNPSHFGFEDAETACCGTGFFEMSYLCDNMNPFTCSDANKYVFWDAFHPTEKTNAILADYVVKTTLAEFQ
Ghir_D13G015030	GhirGDSL197	366	8.04	40302.3	MKSMDSRRVLVGRNIMFFFLICVFGWSLKLSEAQMVPALFVFGDSQVDVGNNNHLFFSIAKANFPHNGVDFPTKKATGRYSNGKNAADFLAEKLGLSSSPAYLSLSSNTHASYMNGVSFASGGSGILNTSSQVLGQSIPLSDQVNNFLSVHKVMLQKMGTDGLEKHFSKSLFAIVIGSNDILNYFESEDEKDTPEHLVNSMVNNLKAEIKKLYGFGVRKILVSGVGAIGCVPAQRAKHSTHECNEEVNMWVVKYNEGLKEVLKGLKSELPGLNYAFLDLYGIMQKVIRDPSAHGFKEVRAACCGLGELRAKIPCLPFSSYCPNRADHVFWDLYHPTEAMSRIVADTVFDGPSEYCVPMNVRQLIAS
Ghir_D13G018440	GhirGDSL198	371	4.72	40403.9	MESSVVVPWLVLGVLMAISSTQVEAAARAFFVFGDSLVDNGNNNYLATTARADSPPYGIDTPSRHPTGRFSNGKNIPDFISDALGSEPTLPYLSPELKGDKLLVGANFASAGIGILDDTGIQFMNIIRMFKQFQYFEEYQNKLADLVGKDEAQRIVSEALVLITVGGNDFVNNYFLVPFSARSCQFNLPDYVRYLISEYRKLLMVTFIPFVLNLSLKGSCDGTGPLGCVPAELAMRSPSGQCATELQQPAALYNPQLVEMVNGLNSQLGANIFIAANTQQQTSDFISNPGAYGFTTSKIACCGQGPYNGLGLCNQLSNLCSNRNEYVFWDSFHPSERANGIIVDMILNGSTNYMNPMNLNAFLALDTKTNT
Gbar_A01G007270	GbarGDSL1	387	8.78	43318.8	MKLLHLHLPTLNQSFFFNKEMDDGRRFRVKNFLLFLLFFCLLSLRMEFSRAQMVPAVFVFGDSLVDVGNNNYLPVSIAKADFPHNGIDFPTRKPTGRFSNGKNAADLLAEKLGLPSSPPYLSLLKKTDESSYINGVSFASGGAGIFNGTDQTYGQSIPLLKQVDNYIVVYKSLVQQMGSPGAEKHLSKSLFTIVIGSNDILDYFGSSDLRKKSTPQQFVDSMANTLKGQLKRLYETGARKFVLTGIGAIGCIPAERVKNKTHECNEECNFWSVKYNEELKAMLKGLKSELQGINYSYFDTYSIMQNVIQKPSSYGFNEIESACCGLGDLKAKVPCVPISKYCSNRKDYVFWDLYHPTEATATIFVHTLFDGPSQYCIPMNVRQLVSA
Gbar_A01G007540	GbarGDSL2	346	5.04	39179.6	MAIKVFSFFFFVYLLVEMHEISAMVPAVIVFGDSTVDPGNNNQISTVLKSNFAPYGRDYFPTGRFSNGRIATDFISEAYGIKPAIPAYLDPKFDIRDFATGVSFASAGTGYDNATSDVLSVIPFWKEMVYYKEFQDKLRGYLGNDIANHHLSESLHLISIGTNDFLENYYTFPTRSSEYPVDKYEIFLIGIASNFIRELYNLGARKIAISGLPPMGCLPLERTTNIMHGSACIEEYNDVAKDFNQKLQDSVTELNRELGGIQLVMSNPYYKLLEMIQNPILFGFENVATACCGTGYFEMSYLCDRMNPFTCSDANKYIFWDSFHPTEKTNFILADHAFKTTLTVFR
Gbar_A01G015320	GbarGDSL3	2423	9.05	241048	MMISKHFFHVLSIVLFLSFSFPYAHFTEIDQDSTNLHPLPVSLGSSSFSSSGSFKHSSSSHASHSFKSSHSLKSSENHGDASGHGSSSISHSSSASGSSSHSSSSSHSGSFKSSGSFKGSSSPIDSNNSKDSGLGHGDSSSSTTSSSLSGSSHSKSSNSLSHSSSSSHSGSWKGSSSFGDSNNSKDSSLGHGDSRSSATSSSLSGSSHSKSSSSLSHSSSSSHSGSWKGSSSFEDSNKPKDSSSAMTSHSSLGSGDNFSNSKGSDSSKTKSGNSSSLSGSINSMGSNSSKTFNSALGSTTSNSSKSSRSNNSKDSSSATASGSSSSLGSSKSKASGLSAHSSFEKHGGATGHGSSSLSHSVSASGSSSHSSSYSHSSSSSRSSSFKHSNSGSSRSSTNS…
Gbar_A01G015540	GbarGDSL4	306	6.29	33732.2	MAFDGSSIIVVAISCVFLVNLTLSLVLAKSPCQFPAIFNFGDSNSDTGGLSAAFGQAPPPNGMSYFGHPAGRYCDGRLVIDFLAESLGLPYLSAFLDSLGTNFTHGANFATAGSTIRPQNTTLHQSGFSPISLNVQFYEFHDFHVRSQIVRKRGGVYETILPKEEDFSSALYTFDIGQNDLTSGYFLNMSVDEVKAYVPDVLNQFHTIIKDIYDVGGRYFWLHNTGPVGCLPYVMERIPVLAGQIDRYGCASPFNEVAQFFNQGLKKTVQQLRKDLPHAAITYVDVYSVKYSLISQGRNHGKSTRI
Gbar_A01G016880	GbarGDSL5	354	8.76	38469.9	MAKGLAFVALSLIIGVLQSANAEVPAIFILGDSTVDVGTNNYLPDSNITANFPHNGVDFPFQRATGRFSNGLNTADFLAKYFGFKRSPVSFLSLNGTLAIKKRKFRGVNFASAGSGLLDITGQTSVRLSNVVPMGEQVYQFSMVYNDLVASKGTSEAQNFLAKSLIFISVGSNDIVGNHYSKNPIPKEQVIPNLAVVYEKHLRNLISFGARKFGIISVPPVGCCPSQRVSANGECLKELNDQAEAFFSTMDTLMRNLSYENKDIKYSLGNAFNITKPIIDNPQNSSFTDVKNACCGNGTLPCTPLASLCSNRHKYLFWDMFHPTQDASRLVASILFIGDSRFATPINSSQLAEA
Gbar_A01G020500	GbarGDSL6	342	6.59	38237.2	MDAQSFLFSVFCTRLSWTSSPFGFKPKMLFAFGDSYADTGNTKIAATRSWHFPYGITFPGKPSGRFSDGFVSTDFVAGYLGMKTPIPYRWRKELSGRVKYGLNFAYGGTGVFDTLVAEPNMTTQIDFLQQLINDSVYTKRVLRTSVAFVSLAGNDYSYYLETNGSFTAFPGFIQSVVDQLTVNMKRIHDLGVRKIGVMSLIPLGCTPQNTAASSFQRCNETENDLVMLHNNLLLQAVNTLNQQTNSTLFFIIDLHNAFSTVFNGTEIHQGSPTFENPFEPCCFGVTEGFFCGSVDENGEKKYTLCSNPKTKLFWDGNHPTSEGWRAIYSTPAFQNTLKQFID
Gbar_A01G020890	GbarGDSL7	352	6.07	37955	MRASSEFLATLVLVLVSVSSVAHGDPLVPALIIFGDSVVDVGNNNNLNTLIKSNFPPYGRDFVTHRPTGRFCNGKLATDFTAEYLGFTSYPPAYLSRDAIGNALLTGANFASAASGLYDSTANLYRAITLTQQLNYYREYQAKLVNMAGNDGASNIVSGAIHLLSAGSSDYIQNYYINPLVNRIYTPDQFSDILIRSYTTFIQNLYGLGARRIGVRTLPPTGCLPAAITLFGAGSNQCVARLNQDAIAFNNKLNSTSLSLQDRLPGLKLVVFDIYQPLLDMVTTPSDNGFFESRRACCGTGTLETSLLCNFRALGTCSNATSYVFWDGFHPSEAANQVLAGDLLAQGVPLIS
Gbar_A02G007500	GbarGDSL8	372	5.54	40896.4	MSVFLFMLLVSILNPVVSHKSCDFPAVFNLGDSNSDTGGYASAFTPPTSPYGDTYFHMPARRFSDGRLIIDFIAEAFGLPFINAYLDSVGTNFSHGINFATSASTIRLPISVIPNGGFSPFYLGLQYSQFEQFKVRSQVIRKQGGLLASLMPKEEYFSKALYTFDIGQNDLGEGFFSNLTVQEVNASIPDIINKFSANIKNIYNLGARFFWVHNTGPIGCLPYVLVAFASTEKDPAGCLKPYNEVAQYFNLKLKESIAQLRNEFPSAAFTYVDIYSVKYSLFAEPQKHGFELPLVTCCGYGGEYNYSAAVLCGGTITVNGTEIFVGSCDNPSVRVVWDGIHYTEAANKFIFDQISTGSFSNPAVPLKQACQS
Gbar_A02G009750	GbarGDSL9	351	8.58	38752	MARSKWPHRRYGNAERVPALFVFGDSLVDVGNNNFLNSIAKSNYFPYGIDFNMQPTGRFCNGKTFVDIIGEMLGVPYPSPFADPNTAGVKLLGGVNYASAAAGILDESGQHYGERYSLRQQVLNFETTLDQLRTMMGHDNLTSFLAKSIAISVFGSNDYINNYLMPSIYSSSFNYNPAQFSNLLLNRYAPQLLTLYNLGIRKMFIAGIGPLGCIPNQRATGQAAPGRCVDYVNDILGTFNQGLKSLVDQLNKRPGAIVTYGNTYGAVGDILNNPSTYGFNVVEKGCCGIGRNQGQITCLPFAYPCTNRDQYVFWDAFHPTQAANVILARRAFYGPPLDTYPLNIQQMTLIH
Gbar_A02G018400	GbarGDSL10	324	5.97	35200.8	MGFLSQFQTCFWTIILFLFMVLNCHVNEAALVLPKNVTVTAVFVFGDSIVDPGNNNNLPTIAKGNFLPYGRDFKDGPTGRFSNGRVPSDLIAEEFGVKGLVPAYLDPKTQLQDLLTGVSFASGAAGYDPLTAKTNVIPMSGQLELFKECIKKIKGGVGEERAATIISEAIYIDLYGLGARRIGLLGLPPIGCVPSQRTIGGGKNRDCYEAENQLAIAYNAKLSGVIDSLKAVYTLPDTKLIFLDIYYPLLSLIQNPAKYGFEVATKGCCGTGLIEASIFCNPTSIPLSCPDASKYVFWDGYHPSEKAYKILVPIIINTHLNEFF
Gbar_A02G018690	GbarGDSL11	363	5.43	39453.1	MAKTCFHGVFVSIAVTSLLLLQAGAPSPPPPAVYIFGDSTLDVGTNNFIPECAARADFYFNGIDFPYSKPTGRFSNGLNTADQIVRLLGLKKSPPPFLYLVNDPSNFQKNILQGANFASGGSGVLRDTGKAKRVIPLEEQIQHFSTIRSNITNMTGSEEATDKILSKAFILISIGSNDMFEYLLNLSKPMSLAEFNATLISTYEYHIKTLYELGARTFGILTVPPIGCTPFARAVFTGNNSCFEPAQAMAVQFYFDVGSSLEQFSSTVQDMKYSVGNTFLMTGVLTGDMLAFGLKNIAAACCGNGTYGCNQTASFCSNRDEYLFWDQFHPTQRASELVALTLFGAAEPIMVPMNFSQLLGVNI
Gbar_A03G007410	GbarGDSL12	331	8.07	36688.6	MPTSKLFIMLAVLICMAPINTCSSAAASTASLTTRPPSPKFPAIFVFGDSTVDTGNNNYVKTIIKANLPPYGGNFPGHIPTGRFSDGKLVPDFLSSFLGIKDDVPPFLKPNLSENELRTGVTFASAGSGYDYLTSSLSNAIPVSKQVEMFKSYINKLMGIVGKDKANNIIGEALVMISAGTNDFVFNCHDIPTRRLEFDIVGYQHFLLQKLEDFLKELYELGCRKMMVAGLPPIGCLPIQMTAKFQIPTNRKCLEDQNSDAESYNKKLAKLLPELQAKLPGSKLAYTDVYDPLFDMINYPQQIWICRNKEGLLWHWIHRGIILVQSNDSSM
Gbar_A03G015020	GbarGDSL13	385	6.14	42041	MNCVIDFRGSLDSICSKKTVMAVAISLLLVASLLGSSCGCHFPAIHNLGDSNSDTGSVSATFGRVPWPCGESFFGKPAGRYSDGRLIIVFIANELKLPFLSAYLDAIDSNFRHGANFAASGSTIQPANNKLFGTGFNPLSLVIQLLQFQQLKERTNELYDQAKNPDITDRLPRPEEFSKSLYILDCGQNDLHYGIITSTEDQVKAFIPTIINQFAAAVEKLFQQGARVFWIHNTGPIGCLPTVIINFPPKPGNVDQAGCIKSYNELAQEFNKQLKDTVSQLKAKLPGARLIYVDIYSAKFSLISEANKYGFVDPFVNCCGDHHVECGKTAVVNGTEIFGASCSDPSKHISWDGIHYTEAANYWVVNRILDGSLSDPPLPITKACL
Gbar_A03G015030	GbarGDSL14	408	7.62	45434.3	MEGQRPSFSNGIIGRWKTAWASRNSVKTFTIAAFFAVAFSLFILSGRQRNLGGSGSCDFPVVFNFGDSNSDTGGKSAAFHRIPLPNGNTFFQKPSGRYCNGELIIDFIAEKLGLPHLSAYLDSIDTNFRHGANFATGGSTIQRLDARMFKIGYSPISLDIQLSQFEQFKERINELYKEGVSSNIKSKLPRPEDFSQALYTVDIGQNDLDCALKSMTEKQAIESVPGIINQFAQAVKRLHNQGARTFWIHNTGPIGCLPFEVLDYPQQHENVDQNGCLRSLNEIAHEFNRQLKDSVIQLRMQFPDAALTYVDIYLAKYSLISDAKHHGFVNPLGYCCGHHRDNLCWRKKTSNGTEISATPCSNPSAYISWDGIHYSHAANLWVANKVLDGLVSDPPTPIT…
Gbar_A03G015040	GbarGDSL15	387	8.76	42799.6	MAFGLSSIFVITIFAISLTNLAPVSLVLARKPCRFHAIFNFGDSNSDTGGLSAAFGQAPPPNGFSYFGAPAGRYTDGRLLIDFIAESLGLPYLSAFLDSVGTNFSHGANFATAGSTIRPQNTTLQQSGFSPISLNVQFYEFNDFHARTQVVRKRGGVFEILMPKKEHFSNALYTFDIGQNDLTAGYFSNMSTDEVKAYVPDVLNQFQTIIQYIYNQGGRYFWIHNTGPVGCLPYVMERIPVLAGQIDDYGCASPFNEVAQFFNRGLKKIVEQLRKNLPHAAITYVDVYSVKYSLISQGSKHGFKHPLRTCCGHGGKYNYNKNLGCGAKVNKHGKEVLVGAPCKDPWTYVNWDGVHFTEAANKYIFERIVNGSLSDPPTPLNMACYRN
Gbar_A03G015050	GbarGDSL16	392	8.99	43230.4	MEPHSFKKVIIGLIFSMTLLPSSSSSSAPCNFPAIFNFGDSNSDTGGLSAAFGQAPAPNGETYFHAPAGRYCDGRLLIDFVAESFGLPYLSAYLDSVGLNFSHGANFATAGSTIRRQNTTIFQSGASPISLDVQLVQFSEFHTRSKIISKQGVFHKLLPKEDYFSKALYTFDIGQNDLTAGYKLNLTTEQIKAYVPDVLLQLSEAVKRLYDQGGRTFWIHNTGPVGCLPYVLDRFLTRETQLDKYGCGSPFNEVAQYFNQRLKDVVIQLRKQLPLAAITYVDVYSVKYTLISQAKKLGFELPLIACCGHGGKYNFNNSLRCGGKITVKGKEILIAKSCGNPSVRVNWDGIHFTEAANRWIFQQIASGSFSDPPLPLKMACHLSKDGAMNKFR
Gbar_A03G024060	GbarGDSL17	492	8.63	53027.1	MTISKYSFHVLFLILLVSFSFSYAHFRHITPKEIDPKSFNSHSSPLSPSLTSKGSGLLSGSSSSKDSSLFDNLSSSNASGSSKISDSSSVSTNSKGFAFSGSFRGSGLLSASTNSGASNNKEFNINLKANLSGCFSKVFAFGDSYTDTGNARLIGILKSFVGAVLTGRVSQGGNSNFKLGGRSSNGRMVVDFLCDSLNIPTPIPYKAISSDFDFDSNSGVNFAVGGATSLSGDFFVNHKIGHTLMWKGIPLGFQTQIEWFNHFVTRIACKRKTEEECKAEMGKHLIWLGQMGVDDFARVIGSSVSMRWLTDITINHISKILTTLLDSGGKFVVVQGLPPVGCCPLSKLLTPQSEKDEMGCSLVINRAVMAHNELLQKTLEDFRVRHGTEVTISYADYFN…
Gbar_A04G001240	GbarGDSL18	361	8.34	39791.4	MVKMDGNNFIFFLTICVLSWRMELLKAQMVPAVYVFGDSLVDVGNNNFLPVSFAKANFPHNGVDFPTRKPTGRFCNGKNAADFLAEKLGLPSSPPYLSLSTNNITSHLTGVSFASGGAGIFNSTDRVFGQAIPLSDQVDDFMSVNKILMKLGSSAAQNQTSKSLFAFVIGSNDLFDYFGSSNLRKQKTPQQYVDLMVTTLKQQLMRLYAVGARRFFSAGVGAIGCIPLERVKNKNHGCNAENNFWAVKYNDGLKAMLNELKSELQGFNYSYSDTYAIMQTITQNASTYGFNEIEAACCGLGELRARVPCLPLATQCSNRTDHMFWDLYHPTEATTRIVVDTLFDGPPPYSVPINVRQLVSG
Gbar_A04G001550	GbarGDSL19	391	5.62	43409.3	MGFSSSCSLFKHHLIISFIINLAIITISHVNGCFTSIFSFGDSLTDTGNLLQLSLSESKKLSHFDFPPYGRTFFDYPTGRCSDGRLVIDFIAEEFGLPFLPPYFGGENGKPRNLENGVNFAVVGATALDDVFFKERGIHNPSTNVSLGVELGFFKDVLPSLCSSSSDCKEFLKKSLIVMGEIGGNDYNYAFLQGKSTEEILHFVPLVVDTIASAIMELIGLGAVTILVPGNLPIGCSPAYLTYFHGSDMADYDPLTGCITWLNQFSEFHNEQLQKKLDQIRKLHRNVNIIYADYYNIAMRFYHSRNQFGFTETLRACCGGGGRYNYSSSMACGDPPLTTSCKDPSSHVSWDGLHYTEATYRWISKGVLEELYAIPYTNSLCFPSTVGKQIY
Gbar_A04G001560	GbarGDSL20	258	5.18	28264.3	MATCFSSSSWLKLQFIIVVFLFAVISSISSPVNGCFTSIFSFGDSVSDTGNLIEISNLEIGKIPHSAFPPNGRTFFHRPTGRFCDGRLVIDFLAEALGLPFLPPYYRYKNATSEKFENGVNFAVGGAGALNSSFPGIYNPITVISLVDEVNSFKQFLNLRTDFKQLLRNSLIVMGEIGGNDYSHAYKQGKNIEDVRNFVPPVVDSITSSINELIELGAVTFLVPGNFPIGCSASYLTLFQGSDKDQYDPLTGCLTWLC
Gbar_A04G001580	GbarGDSL21	399	7.55	44481.1	MATSSSCSSLKQHFLVFLIVIIRSIINSPVNGCFTSIFSFGDSLTDTGNLLEISISESTKTPHSAFLPYGRTFFHHPTGRFCDGRLVIDFLAETLGFSFLPPFYGSKSGKWEKFQKGANFAVASATALNSSFLAEQGIHSVSTNISLGVEVNSFKHLLPSLCSSSSNCKELLRKSLIVMGEIGGNDYNHAFKQGKDIDNIQRLVPLVVDIISSSINELIELGAVTFLVPGNFPIGCSPSLLTKFHGSEKDQYDPLTGCLTWLNQFSQHHNELLRKELENIRNLHPQINIIYVDYYKAAMPFYQSPKKFGFKETLKACCGIGGLYNYDPLIYCGYPPLKQCCNDPSSYISWDGIHYTEVVNKWLAHTVFEELMNTIPRLRSLCPSSTVNKLRILYPMFGV
Gbar_A04G001590	GbarGDSL22	414	7.95	46425.4	MATSSSCSSLKQHFLVFLIVIISSIINSPVNGCFTSIFSFGDSLTDTGNLLQISLSDSTKPPHSAFLPYGRTFFHHPTGRFCDGRLVIDFLAEALGFSFLPPFYGSQSGKWEKFQKGANFAVASATALNSSFLAEQGIHSVSTNISLGVEVNSFKHLLPSLCSSSSYCKELLRNSLIVMGEIGGNDYNHAFMQGKHVENIRKLVPLVVDIISSSINELIELGAVTFLVPGNFPIGCSPSLLTKFHGSEKDQYDPLTGCLTWLNQFSQHHNELLRKELENIRNLHPQINIIYVDYYKAAMRFYHSPKKFGFKETLKACCGIGGLYNYDPLIYCGYPPLKQSCNDPSSYISWDGIHYTEVVNKWLVHTVFEELMSTIPSLGSLRPSSTVNKLRILYPIKFD…
Gbar_A04G006320	GbarGDSL23	354	9.06	39330.8	MDTPTPLFSLLCFFLFSLFLGEEQHVVEGSRVWTFGFRPKMLFVFGDSYADTGNNRKALASSWKLPYGITFPGKPAGRFSDGRVLTDFIAGYLAIKTPVPYRYRKELGGRLKYGLNFAYGGTGVFDTPAPEPNMTTQIDFLQQLLNDSVYPKRALKTSVALVSLAGNDYSNYIATNGSTAGFPVFIGRVVNQMKVNLKRIHNLGVRKIAASALQPLGCLPRSTAQFSFEQCNESENALVGLHNQLLAQAVNDLNKETNSSSFFVLDIYNAFWNVFNKKQAHQVSPTFVNPFEPCCVGVSAAFSCGSVDENGVKQYTLCSNPKSKFFWDTVHPTEQGWRAVYSTPALQSSLKQFW
Gbar_A05G000340	GbarGDSL24	383	4.78	41730	MANLASKLQPWWLLLVIPFLFVSNTYHCVNAEPQVPCYFIFGDSLSDNGNNNNLATEAKVNYWPYGIDFPKGPTGRFTNGRTMQDIIVQLLGFQEFIPPFATSRGQEILKGVNYASGSAGILNDSGQHLGVRISMNMQLSNHQSVISTIVEMLGNCAASKLLGKCMYAVQIGSNDYINNYFKPEMYNSSHLFTPEQYAAYLIEQYSRQIKTLYNNGARMFALFGLGAIGCTPNAIAVHGTNGSACVEKMNTAAQLFNERLVPLVDELNSNFTDAKFTYLNPTGASAANSLGFTVANASCCEIGSGGDLCIPGSEPCGDRSQYVFWDAVHTSDAWNEVIAVEAYDSESKAIAYPFNVQKMAQLPNNNDADGDICEMGENSGVTV
Gbar_A05G004380	GbarGDSL25	358	6.23	40195.6	MANLSASYISFLLCFTCINLISSHYLPENHVALFIFGDSLFDPGNNNYINTTADFRANFYPYGETFFKYPTGRFSDGRLIPDFIAQFAGIPIIPPYLQPGKRKFTDGVNFASGGAGALVESHQGFVVDLETQIKYFNKVEKSLRQELGDAGAKKLLSKAVYLISIGGNDYLTKNSSVSDEEFVSTVLGNLTVALKEIYKKGGRKFGFPNLLPLGCLPYMKAQSGGYCIDELTDIAKLHNNQLEGFKYAYYNLYQPFTERLNNPSKYGFKDATTACCGSGPYRGVYSCGGKRGIEVYELCDKPGDYFFFDSYHPSEKAYRQFAELMWAGNTDIVWPYNLKMLFQDNAFYCTDQFSISMP
Gbar_A05G013090	GbarGDSL26	348	8.53	38047.7	MDGYYSRRVIMFMVFAFAAINRGYGQESTTLVPAIITFGDSVVDVGNNDYLPTIFKANYPPCSCLEVLLKLFLLAAETLGFTTYPPAYLSPEASGKNLLIGANFASAGSGYDDKASMVNHAITLTQQLEYFKEYQAKLAKVAGSTKSASIIKDALYVLSAGSSDFLQNYYVNPLLNHAYTPDQYGSFLIDTFTNFVKNLYGLGARKIGVTSLPPLGCVPLARTLFGYHEKGCISRFNTDAQQFNKKLNAAAANLQKQHPGLKIVVFNIFKALYDIVNFPLTMVCIGESDNKRMLWNGNSRTTAFLCNPKAPGTCSNASQYVFWDSVHPSQTANLVLADALIVQGIALI
Gbar_A05G013910	GbarGDSL27	364	7.98	40645.4	MARLVLLWCFFIFTATSVNLVCSRSPQKYHTALFVFGDSLYDPGNNNYIDTLIKANYYPYGETFFKYPTGRFSDGRIIADFIAQFANLPLIPPYLQPGNHEFTYGVNFASAGAGALSETYQGFVIDLKTQLGYFKKVVKLMRKELGDAEATVIFSKAVYLINIGGNDYISFLTSNSTVFQSSSKQEYVAMVMGNLTESIEEIYKKGGRKFGFLNMGSLGCVPSMKALAPGNTTGSCFEQVNEIAKLHDAALPKALEELETKLVQVKYSMHYLNISYSERRNNPEKYGFKEANIACCGSGPYRGMFSCGGRRGVTKYELCSDPNDYLFFDSDHLTEKANKQIAQLMWSGTPNITGPYNLKALFEV
Gbar_A05G013920	GbarGDSL28	358	8.32	40062.5	MLYEYLSVPVSVNIVCSRSLQKDHIALFIFGDSVYDPGNNNYIDTTARANYYPYGETFFKYPTGRFSDGRLTSDFIAEYANLPLIPPYLQPGNHEFTAGVNFASAGAGALSETNQGFVIDLKTQLSYFKKVAKQLRQELGDAEAMAFLSKAVYLINVGSNDYVLPFTTNSTVFQYFSKQQYVGMVIGNLTETIKEIHKEGGRKFGFRNFGSMGCIPLLKALVPGNTTGSCFEQANELAKLHNAAFTKALEEMEIKLVQFKYSMHHLNIYLSELTKNPRRFGFKEVNKACCGSGPYRGISSCGGRRGVTEYELCSDPTQYFYFDSSHVSEKANRQIAQLMWSGPPNITGPYNLKAFFQP
Gbar_A05G013930	GbarGDSL29	377	9.45	42792.1	MARLSSFFIFSFFLQVALFATCCRGELKEQQHQLPKKHVPFFIFGDSILDAGNNNYINTSTLDQANFWPYGLTFFNYPTGRFSDGRLIPDFIAKYAKLPLIPPFLQPGFRQYYLGVNFASAGAGALVETFQGFVIDLKTQLRYYYKVDSWLRHKLGNDEAKATMSRAVHLFSIGTNDYASPVLTNSTILNNYNKSTYVGMVIGNLTTVINGIYKRGGRKFAFINLPDLGCVPGMRIIKSGNNGSCFEEVTRLASLHNKALSKLLYGLEKRLKGFKYSLFDLNSNLRQRMEHPSKYGFKEGETACCGTGEYRGVLSCGGKRPVKEFQLCKHPQKYVFWDSLHLTERTYKQLADQMWGGTTSDSHDVGPYNIKQLFRIH
Gbar_A05G014340	GbarGDSL30	374	8.96	41815.3	MGTILNMSTIISAILYQILVIQLLLNMCSAKEVPAIFAFGDSLYEVGNNFYLDTLAKPTLPNGIDFTKGKRRASGRYTNARTILDIIGKSCNLFIYIFELGFTNYTPPYLSPQTTGDVILKGVNYASSGSGIFNSTGSKFGDHICMDEPINNFEKSRQDIVSKIGAAAARKLLRDALYFIAIGANDIMLLSSNVSSSHVENIKYLDNMIFKFKSQLMRVYNLDARKIAVTSAAPLGCIPFERDKFSIDDCVPHVNELAKLYNVRLKILLSELTKHLAGSIFIYMNSYTTLEDVLQNYKSYGFMNADSACCRVYGKHGGKLPCIFYARVCPNRTQYVFWDAYHPTEKANFILAKHALDGSRQYISPINIRQLANS
Gbar_A05G015150	GbarGDSL31	364	6.58	39780.6	MGKWCGVFGVAALLLVLSVCLGVRGAPQVPCYFIFGDSLVDNGNNNQLSSLARANYLPYGIDFPNGPTGRFSNGKTTVDVIAELLGFDNYIPPYSTASGRQILGGVNYASAAAGIREETGQQLGARISFSGQVRNYQRTISQVVNLLGDETTAANYLSKCIYSIGLGSNDYLNNYFMPLYYSTSRQYTPEQFADVLIQQYTEQLQALYNYGARKFALIGVGQIGCSPNELAQYSGDGKTCVERINAANRIFNDKLKGLVDQFNNDNSDAKFIYINAYGIFQDITSNPATYGFKVTNAGCCGVGRNNGQITCLPAQTPCPNRNEYLFWDAFHPTEAANVIIGRRSYSAQSSSDAYPIDIRRLAQL
Gbar_A05G015560	GbarGDSL32	394	8.26	43153	MASVYSLCLSKQQLIGILLIIIFFSSSTAKGCYKSIISFGDSLADTGNWVILLQQNKPTPAFPPFGGTYFNRPTGRCCDGRLIVDFFAQKLGLPMVPPYFRDANCSNCRKFRKGVNFAVVGATALDNAYLARKGIINELTNVSLGVQLGLLKTLLPSLCSSSSGKYLQMLLFLPNNQKSCNEFLKNSLILMGEIGGNEFNLAFIQGISTEVIGGLVPEVIKAISAAIGELIELGAMTFVVPGTIPLGCLPVLLTRLQTPNKQAYDRYGCLIWLNDFAHYYNEYLKKELESMRRLHPRINIIYADYYQASMPLYLSPRSFGFKSTLTACCGGEGPYNVNVTLSCGDPGTKSCDDPSSYVNWDGAHFTDEAHRVISNGLLDGSCTIPRFEFPSCAS
Gbar_A05G015680	GbarGDSL33	365	8.87	40594.9	MAQNMARRRVVLVQILALALAAVMPLLSGGVDIQQVRVLAAKFNVTCVVVFGDSSVDPGNNNYIATPFKGNFLPYGKDFFRGHPTGRFSNGRLATDFIAEALGYTNEIRPFLNKRLRPVDILHGVSFASAASGYDELTANLSHVLPVSKQLEYFREYKMRLRQLVGARKAENIIKNAVAVMSMGTNDFLQNYYLEPIRPKQYTLEEYQNYLASCMSDDVKTMHSLGITRLVVVGVPPLGCMPLVKTLMNQETCVEKYNNFSSSFNSKLQFKLEVARTTLGMKIGYVDAYGIFEDAVNNSKKYGFIEASKGCCGTGTIEYGDTCRGMSTCADASKYVFWDAVHPTERMYEIIAGQAIDSLRKQLMA
Gbar_A05G015690	GbarGDSL34	368	6	41245.3	MESCHKFSFPLLTLLSLYMSFFVAHAEGLLTPRPFNNKITAAFVFGDSTVDPGNNNYVKTLFRGNFPPYGKDFRDHVPTGRFTNGKLSTDLIVSYVGIKEYLPPYLDPNLSIEELMTGVSFASAGSGFDPLTPQISSVISLPKQLEYFKEYKKRLQSAIGNRRTEAIIKEAVFLISCGTNDFVVNYFTLPIRRKSYTVSAYQQFVLQSFKQVLQDLWDEGARRIAVTGLPPMGCLPAVITLYSKNAILERGCIENLSQVGMEYNQMLQNELNSMQGRLAHLDAKITYVDIFTPLIDMIQGLGKHDFDEVSHGCCGSGYLEAGFLCNPGSFVCNDASKYVFFDSIHPTEKTYINLFMASRPVIDSFIQD
Gbar_A05G018200	GbarGDSL35	223	8.62	24880.9	MADQLNLFKEYIAKLKQLVGEEKKNFIIANSLYLVVAGSDDIANTYFVLGARKMQYDVPAYTDLMLNSATEFLKELYGLGARRIAVFSAPPIGCVPSQRTLAGGTETHCANEYNVAARLFNKKLSAELNTLRTSIPGGKFVYVDIYKPLLDLIDNPQKHGFKFADVGCCGTGNLEVAVLCNKWIPSTCTDASKYIFWDSYHPTEKAYRALIIPLLPKYVNKFL
Gbar_A05G022160	GbarGDSL36	372	7.53	40867.1	MATSLCTHVPALFLLLLLLVSAPCNAGILRTCKFDAIYQLGDSISDTGNLIREHPFSPFARLPYGGTFFKHATGRCSNGLLIIDFLALSAGIPFLQPYLNSNALFTRGRGVNFAVAGSTALPVETLADNGVVAPVTNSSLSRQLDWMFTHFNGICHDEDDCLEKLKTALFIVGEIGGNDYNYALFQGKSFDRVRSMMPLVIQAIKDAVTRVVGYGATRVIVPGNFPIGCFPVHLTVFRSNDSDAYDGFNCLKDLNNLSSHHNGLLKQAIKELRKELPHATILYGDYYNGYMRLLNKAKFLGLDPNSTQKACCGIGGDYNMELNKMCGAAEVGVCKNPDEYISWDGVHLTQKAYQLISGWLIHGVYWKLRCGV
Gbar_A05G024630	GbarGDSL37	373	4.97	40996.7	MAVAMAKLWMYCLLVCLGMALNNVASAQGENPFEPDGGRRREMVPAMFIFGDSLIDNGNNNDLPSFAKANYFPYGIDFNGGPTGRFSNGYTMVDEIAELLGLPLIPAYSEASGDQVLHGVNYASAAAGILDITGRNFVGRIPFDQQIQNFQTTLDQLADNLGAIEAAEALGKCIFFVGMGSNDYLNNYLMPNFPTRNQYDGQQYADLLVQKYNQQLRTLYNLGARKFVLAGLGRMGCIPSILAQSTAGSCSEEVNQLVLPFNANVKTMMNSLNANLPGARFIYVDIAHLFEDIVANARTYGFSVVNRGCCGIGRNRGQITCLPFQTPCENRDEYVFWDAFHPTEKVNIIMARKAFNGDPSIVYPINIQQLANL
Gbar_A05G026810	GbarGDSL38	376	8.96	41099.5	MAKKAGRGFILVCLQLLLCFSQLNCIRAKGEDGSDDEIKGMFVFGSSLVDNGNNNYLENSTAKADFLPYGIDFPKGPSGRFTNGKNVIDLLGEMLKLPCLIPPFSDPSTKGSKVVHGVNFASGASGILDDTGFLAGQVISLNQQIRNFETVTLPEVKKQLGVNRRENRKAMKKYMFIMGTGGNDYLFNYFVRKGGYNVSLETFTVNLTTSLSHQLKKLYRLGARKFVLMSVYPLGCSPMLNALRKDGCIEVMNQAAILFNDGLKSIIDAAKSDMPTSNLVLVNSYNIVTDIIQNPSSKGFKDANNPCCEVVPLTQLAGNGVSCKKGGRICMDRSAHVFFDGLHPTEKVNVEIAAKAFTSDLKTEVYPINVNQLIQL
Gbar_A05G033360	GbarGDSL39	345	6.81	38109.1	MSSSKSNLFMVALLLVSMTIINTCGANASTNPKFPAIVIFGDLTVDPGNNNYIDTIFKGNIAPYGINFPGHVPTGRFSDGKLVTDFVASSLGINPFLDPILSNNDLRTGVSFASADSGYDDLTTLLSNVITVSRQVEMFKSYIEKLKGIALVVVSAGTNDLIFNFFDLPTRRLEFDISGYQSFLLQRLEDFVKQIYDLGCRNIVVAGLPPVGCLPVQMTFRLENPMNRQCLENQNSDARSYNKKLVKLLPKIQVELPRSKLVYTDIYQPLMDMITHPQQYGIVETTVGCCGTGVLGLSLFCNSVISACGNPSQYVFWDSVHPTQKVYQQLAKYIVKEVVPKLLPN
Gbar_A05G036400	GbarGDSL40	378	8.31	42180	MMGFSWKLFYLIGILFWGFSQRWRTVESNGGSFSCGYPAIYNFGDSNSDTGGISAVMFEILSPNGETFFGHPAGRACDGRLIIDFIAENLKLPYLSAYLDSVGTNFRHGANFATGGSSIRPPGYSPFNLWVQISQFIQFKARTTSLYNQLTLNRRNPLTISNLPRPAEFSQALYTIDIGQNDLAHGFQYTTVKQVLASIPDIIGQLPQVIHTLYNEGARFFWVHNTGPIGCLPVSVLYEMSKPWNLDKNGCVRLQNEVAMEFNRQLKDMISQLRAQLPFARFTYVDVYSAKYTLVSDAKNLGFVEAVNFCCGNCTKKGMANGTVYGNPCNHPSKHISWDGIHYSQAANMWVAERILNGSFSDPPLSIQSACHNQTTIL
Gbar_A05G043950	GbarGDSL41	361	8.35	40164.7	MESMRLFSMSGLFVLPLVALMIPASIGSGWQRCRFPAIYNFGDSNSDTGACNAAVAEIPSPYGQTFFKQPSGRASDGRLIIDFLAENLGLPYLSAYLDSIGTNFRHGANFATGGSCIQPACGYSPFNLATQVSQFIHFKACTTALYNQLCLNSHCIDLPRPDDFSKAIYTLDIGHNDLAYGYLQHRAEGRIRASIPNMLTLFSQAVHVLYSEGARIFWIHNMDPMGCLPFSVMMYQPKAHNVDRNGCVMPQNEMAKEFNRQLKDKVSQLRTTSFSGFHLRFVDPRTFCCGSYGHHGHHVDCGKKVNGTVYGSSCRYPSRHISWDGIHFTEAANLWVANRTLNGFFSDPPVSIDKACHRPQL
Gbar_A06G000010	GbarGDSL42	363	5.43	39715.9	METIVFPFSSKFLWAKYLLVFALFISAKALIKLPINGTIPAVIVFGDSIVDAGNNNDLNTVIRCDFLPYGQDFAGGVPTGRFCNGKVPSDLIAEELGIKDIVPAYLDPTLKTQDLLTGVTFASGGTGYDPLTPKLASVISLGEQLNYFKEYIRKLKAIAGEEKTNFILAKSMFLVVAGSDDIANTYFVLRARKLQYDVPAYTDLMVNSAAEFVKELYGLGARKIGVFSTPPIGCVPSQRTLGGGIERECAEDYNVAAILFNKKLSSVLNSFKTSMPDGRFVYIDVYNPLLGLIQNPQKNGFEVVDNGCCGTGNIEVAILCNKLSPSTCTDVSKYIFWDSYHPTEKAYRALVTLILQNIIGDFF
Gbar_A06G020960	GbarGDSL43	354	5.29	38954.4	MGTIRNKLIIICSILSHILAKHIGLAYNISAFFVFGDSLVDGGNNYYIDTLAKPEYPDGIDFPKGIPSGRYTNSRTIADIEIGFIDYAPPFLAPNTTGDMILKGVNYASSGAGILQATGAFFGERINMDKQVDYFAKTREDIISRIGATAAQALLRNSLYFLGIGANDILFGELRSVLGTNDYVDEIISNFKSQLTRLYNLDARKIAVLNAPKVGLIPFERDVHLCGQACVSLLNRMAMLYNSKLKNLLEDLTENLPGSTFAYIDYYALTEDIINNYRSYGFENDDHACCEVIGAHGGLIPCISSSRVCPDRSKYIFWDPFHPTDSAVVIGAKYALDGGLEYVSPINIRQLANS
Gbar_A06G021280	GbarGDSL44	362	9.13	40063.3	MVKLCVLFGVAVLLSLSFGFINGAPQVPCYFIFGDSLVDNGNNNRLSSLAKANYMPYGIDFPNGPTGRFSNGKTTVDVIAELLGFENYIPPYSAARGRQILGGVNYASAAAGIREETGQQLGARISFSGQVRNYRQTVSQVVNLLGSEANAANYLSKCIYSIGLGSNDYLNNYFMPLFYSTSRRYNPEQYANVLIQQYTQQLQALYNYGARKFVLIGLGQIGCSPNELAQNSRDGRTCVERINAANRIFNNKLKGLVDQFNNANSDAKFIYIDVYGIFQDITSNPSAYGFRVTNAGCCGVGRNNGQITCLPLQRPCRNRNEYLFWDAFHPTEAANVIIGRRSYNAQKPSDAYPIDIRRLAQL
Gbar_A06G022730	GbarGDSL45	370	6.3	40557.1	MKNKFFILVILFQTVGLALSTPQKYESIFNFGDSLSDTGNLLLSGALVFPVIGQLPYGETFFQHATGRCSDGRLIIDFIAEAFSLPYLEPYLAVKQGQSSPHGVNFAFSGATALDAEFFFQRNMGSILWTNNSLNVQLGWFRKLKSDLCSDNESCDDFFKKSLFLVGEIGGNDYNYAFFLGGSIKQLQSMVPSVVGAIANATSALIEEGAVELMVPGNFPIGCSAVYLTLFESPKKDDYDRHGCLKAFNGFAKYHNNQLKQALDTLRQKYPHVRIFYADYYGAAMRYVHAPLHHGFYGGTLKACCGGGGPYNFNISARCGHPGSEACKDPSVYSNWDGIHLTEAAYRHIALALINGSSSHPPLISSPLSD
Gbar_A07G011180	GbarGDSL46	351	8.03	38269.6	MKFSSNFIVVFVLFAFVLTVANGQPLVPAMFIFGDSVVDVGNNNNLYTIIKADFPPYGRDFLNHKPTGRFCNGKLASDFTAENIGFTDYPPAYLSKKAKGNNLLIGANFASASSGYYETTAKLYHTLSLSKQLENYKQYQNKLVAIVGKSNASSIISDGIYLISSGSSDFLQNYYINPLLYKSYTPDQFSDVLIESYANFIQNLYKLGARKIGVTTLPPLGCLPAAITVFGSDSNECVAKLNTEAVSFNNKLNATSQRLQTKLPNLKLVVFDIYQSLYNLVTKPADNGFAEARKACCGTGLLETSILCNPKSIGTCANASEYVFWDGFHPSEAANKILADDLLSSGISLIS
Gbar_A07G012130	GbarGDSL47	362	5.43	39996.2	MEGFALFLVALVSMGITNLAMVPGKTNRNVSAMYLLGDSSVDCGSNTLFYPIIHLNLSLLPCNGSNSILLPYLLAKKMGLPYAEPFYAQNGTIDGLLNGVNYGAAHATILSPTSLSHQSLNHQLRQVFETVQLLELQLGHESSRHFIRSSLFYLAFGKDDYIDLFLRNFSGVMAEYNGPQFAEILVNQMVHAVMNLYDMNVRKVVLMGILPLGCAPSLLFQWHIDDATGCVEMINEVILRYNVLLEKSIVRLNEELPDAHLVFCDLYQGVKKIITYPQFFGFEDAKNACCGLGLYGAEIGCVTSDIACNTVSANVWWDLYNPTPKVNSLLAESTWSGQQLLSNICRPTTIRGLVYSSVSPPT
Gbar_A07G019320	GbarGDSL48	350	6.03	39209.1	MASSIIIPWIFYIQILTISSKAIDAVPAIIVFGDSSIDTGNNNYLPTFAKCNFEPYGRDFPGGTPTGRFCNGRLPPDFVSEGLGLKPIVPAYLDPTFNISDFATGVCFGSSGTGYDNSTAAILKVFTLWKEVEFFKDYQTKLRAYLGDEKANEVISEALYIISVGTNDFLINYYNFPQRRTQFTIPKYEDFLIGNAEDFIRKIYSLGARKLSLTGLPPMGCLPLQRTLNRKNPHSCSEERNKVAFEFNEKLKASVVKLMIELPGLKVLYVDVYELLSRLITRPSRYGFEVAEAACCGTGLFETGVLCNRLTPHTCLDADKYVFWDAFHPSERANKIMSDELLPSLKLAFL
Gbar_A07G019910	GbarGDSL49	354	5.18	38699.9	MAMSSTPNILLSLFSIHFLLSLVKINEAKVPAIIVFGDSSVDAGNNNYIPTIARSNFEPYGRDFNGGHPTGRFSNGKIATDFISQAFGLKGAIPAYLDPSYSISDFATGVTFASAGTGYDNATSNVLSVIPLWKELEYYKDYQTKLRANLGDGKANDIIKDALYMISVGTNDFLENYYAVPGRSSQYTIKEYENFLVGIAGNFTKALYDLGARKISLGGLPPMGCMPLERTGNLMGGSECVNSYNNLAAEFNSKLNDLVIKQNKELNGMDMVFSDPYGIMLDIIQKPAFYGFEVTGVACCATGMFEMGYACSRTNPFTCSDADKYVFWDSFHPTEKTNAIVANHVVQTSLAKFF
Gbar_A07G019920	GbarGDSL50	350	6.89	39113.9	MAFGSTPVLLWLFFLSLSPLTKAKVPAIIVFGDSSVDSGNNNLISTVLKSNFQPYGRDFYGGQPTGRFCNGRIPPDFISEAFGLKPAIPAYLDPAYNISDFATGVCFASAGTGYDNATSKVLNVIPLWKELEYYKEYQRKLRSYVGENKANEILREALYLMSLGTNDFLENYYVFPTRKSQFSVRQYQDFLLGLGENFARELHALGVRKISITGLPPMGCLPLERATNILGQNDCVPEYNNVASGFNRKLEGLVAKLNKELPGMRMVSAPAYDIFYQIITRPSLFGFEVTGVACCSTGTFEMSYLCNQYNPFTCSDASKYVFWDAFHPTEKTNKIISDHLIPLLLAMFSH
Gbar_A07G021580	GbarGDSL51	363	9	40525.5	MSSPWFFVTLLTLIAIVSPTPLAEARAFFVFGDSLVDNGNNNYLATTARADSPPYGIDYPTHRPTGRFSNGLNLPDIISEQIGSEPTLPYLSPDLRGRKLLIGANFASAGVGILNDTGVQFVNIIRMFRQFEYFQEYQRRVTKIVGQQQAQRLVNQALVLITLGGNDFVNNYFLVPFSARSRQFSLPDFCRYLISEYRKILLRLHELGGRRVLVTTTGPLGCVPAELAMRSRNGECVPEVQQAAAIFNPLLVQLIQQLNSQLGSTVFISANAFSMNMDFITNPQRFGFVTSKVACCGQGPYNGLGLCTRLSNLCPNRDVYAFWDNFHPSERANRLIVQQFMIGSTQYMNPMNLSTIIAMDSRT
Gbar_A07G023380	GbarGDSL52	380	7.62	41919.6	MIMEEHWKLVYVIGILALGFAVKSNADGSISCGFPAIYNFGDSNSDTGGISATLNEILPPNGETFFGHPAGRASDGRLIIDFIAEGIKLPYLSAYMDSIGTNFRHGANFATGGSSVRPPGFSPFNLGIQISQFIQFKARTTTLYNRLSLNRRIPLSISNLPRPAEFSQALYTFDIGQNDLGHGFQTMSEKQVRDSIPDIIGELSKAIHILYKEGARFFWIHNTGPLGCLPYNVIYGKKPGNVDKNGCVKAQNEAAMEFNKQLKNKITWLRTQLPFAKFTYVDVYSAKYDLISNAKKLGFVDPFNFCCGSFYGYHINCGKKATVNGTVYGNPCDHPSNHISWDGIHYSETANMLVSNRILNGSLSDPPVSIQDACHHETDI
Gbar_A07G023830	GbarGDSL53	380	6.55	42484.4	MEFWGVLISGVLVSWWVLSVNGANLPPCQFPAIYNFGDSNSDTGGISAAFEPIRAPYGVPYFHKPSGRDSDGRLIIDFIAERLKLPYLHAYLNSLGANFRHGANFATGGSTIRRPNETIYEYGISPFGLDMQIIQFEQFKARATEMYNQAKDPSEKDKLPRPEDFTKALYTFDIGQNDLSVGFRKLSFDQLRAAIPDIINQLASAVHHLYEQGGRSFWIHNTGPIGCLPVNFFYILNPEPGYVDQYGCVKKQNEMAMEFNRQLKDRVIKLRTELPEASVTLVDVYTAKIAMIGNAKNLGMADPLKPCCGYHVNYDHVWCGNKAIINKTEVFGVSCKNPSMFVSWDGVHYTQAANQYVADRTLNGSLSDPAIPVTLACHKQ
Gbar_A07G024230	GbarGDSL54	383	8.89	42062.8	MDPTRTIFIFLSVLLYGSTTGFSRVFSSESCRFPAIFNFGASNSDTGGFAAAFIQPKPPNGDTFFGMPSGRVCDGRLIVDFTAESLGLPFLSSYLNSLATNFSHGANFATVSSTIRSPTADVIPQGQASPFYLSLQYSQFAQFKNRSQIIRRQGEIYASLMPREETFAKALYTFDIGQNDLTQSLFLNMSIVQVIAAIPDIVNHFSDNIKNLYSLGARSFWVYNTRPIGCFPQILTSFPSAKKDSVGCAKPYNQLAQRFNAELKNALARLRIEFPLATIVYADLYSAIYSLYTHPTKNGFERPLVACCGYGGNYNYGRDATCGGTISVNGKNIMVGSCKDTSVRVSWDGVHFTEAANKFAFDLVSSGDFSNPPIPLKLACRPR
Gbar_A08G002320	GbarGDSL55	355	8.96	39698.2	MAYKLLKSLEVVAISVLFVILQNSANAKPQVPCYFIFGDSLSDNGNNNNLNTLAKVNYSPYGIDFPKVPTGRFSNGKNMQDYIAEYLGFTRSMPPFAESKGENILNGVNYASGAAGIRDETGKDLGDRIPLDKQIQNHKIIILRLSRLMRNNIETRLLLNRCIYSIQIGSNDYINNYFKPEFYDTSRRFTQMQYATLLVHQLSNQLKTLYNNGARKFAVYGLSLIGCAPFAISEYGTNGSFCVDKLNNAAALFNERLMPLIHQLNNDLPYAKFTYLTPSPNSTTFVTNGTCCTIGGGGGELCLKNSKPCSNRGRFLFWDGFHPTEAWNEKVAERAYSSESSLEANPFNIHKLAKL
Gbar_A08G005760	GbarGDSL56	358	6.44	39271.6	MAKQCLVFAMVLVLGTLVSVTTAASLASFVFGDSLAEVGNNNHLQYSLARSDYPWYGIDFTGRKATGRFTNGRTIGDILSEKLGTSSPPPYLSLSQNDDAILQGVNYASGGAGILNETGQYFIQRLTFDDQINCFKKSKERIGAKIGAQAANKLCNEATYFIGIGSNDYVNNFLQPFLPDGQQYTHDEFVELLTSNLEQQFLRLYQLGARKILFHGLGPLGCIPSQRVKSKTGQCLKRVNEWVMEFNSEVQKLINSLNKRLPNAQMMFADTYPAVLDLIENPTAYGFKVSNTSCCNVDTSIGGLCLPNSKLCSERKDYVFWDAFHPSDAANEVLAQKLFSSLSSSASAPSPSLPPKPE
Gbar_A08G007600	GbarGDSL57	379	5.36	42081.7	MALLYILHSLLKLAFLCSFWPTVSPLSLNYPAVLNFGDSNSDTGGLVAGKAFPMTQFNGETYFHEPSGRFCDGRLIIDFLMEAMEFPYMNPYLESVGSPNFQTGCNFATGGSTILPANAASTNPFSFNLQLSQFFRFKNRALTLLSKDKQLQSYLPAEDDFNKALYMFDIGQNDLDGVFYFPASDEQVVAFISKLITELNYGMKRLYDAGARNFWVHNTGPLGCLPRIITTFGRKPSNLDEYGCVASHNRAATVFNKKLHDMCLQFLAQSPEANITYVDIYSIKLNLISNYSLYGFQQPLAACCGYGGPPLNFDTRIACGITKDLNGGIVTANPCNNTAEYINWDGTHYTEAANRFVADEILTGNYSDSPHLRNSPLLT
Gbar_A08G009010	GbarGDSL58	348	9.27	38674.1	MVVTTYFSFVKLSNLKNWANAAPQVPCYFIFGDSLSDSGNNNNLKTLANVNYRPYGIDFPKGPTGRFSNGRNVQDAIVELLGFEEYMPPFAKSEKKNILQGVNYASGASGILDETGSLMVINHKTIIARIRKILRNDSSTEKLLRQCIYSIQIGSNDFVNNYFKPNFYNSSHGYSLSEFATMLVRQFAHQIKDLYKTGARIFALIGLGQLGCTPNAIATHGTNDSLCVTKLNDAAFLFNQRLIPLVMALNSKLTDAKFSYLNYSPMKVAQLSFESPCCKTGAGGNRELCIHHSKPCSNRKQYAFWDGVHPTDASNVLIAKNLYGTRSFSDARPFNIQSLARKSSDDLI
Gbar_A08G013390	GbarGDSL59	366	8.7	40511.7	MDNGGFSKDLILLLCIWVFLAMIDVSKCSVGRPLIVNFGDSNSDTGGVLAGTGLPIGLPHGITFFHRGTGRLGDGRLIIDFFCEHLNLSYLSPYLDSLAPNFTSGVNFAVSGAMTLPQFVPFVLDVQVCQFIRFKNRSIELQKTGSGSFIDEKGFRSAVYMIDIGQNDLLMALYASNLTYEPVAKQIPSFLAEIKLAIQNIYSYGGRKFWIHNTGPLGCAPKELALHPHNKTDLDRIGCFRVHNDLAKAFNRGLRNISKEMRTILKDATIVYVDVYSIKYKLFAKYKKYGFEDPLMTCCGYGGPPNNYSQKATCGQPGSTICNNVSRSIVWDGVHYTEASNRVVATTILSGRYSTPQMKLESFGEH
Gbar_A08G023370	GbarGDSL60	365	5.2	40329	MENSFTLVTIFGLLFTLGNVGPQAEAARAFFVFGDSLVDNGNNNYLATTARADAYPYGIDYPTHRATGRFSNGLNIPDLISEQIGSEPTLPYLSPELNGQRLLIGANFASAGIGILNDTGVQFVNIIRIGEQLQYFRQYQQRVSALIGPEQTQRLVNEALVLMTLGGNDFVNNYYLVPFSARSRQFALPDYVVYIISEYRKILLRLYELGARRVLVTGTGPLGCVPAELAQHSRAGECAIELQRASALFNPQLAEMLSGLNNELGADIFVAVNTNEMHMDWINNPQQFGFVTSKIACCGQGPYNGIGLCTIASNLCPNRDIYAFWDPFHPSERANRLIVQQIITGSTKYMLPMNLSTIMELDSRV
Gbar_A08G023380	GbarGDSL61	369	8.49	40212.1	MASSLALVSWLVLVLTLAMAVSKTQVEAARAFFVFGDSLVDNGNNNYLATTARADSPPYGIDTPGRRPTGRFSNGKNIPDFISEALGSEPLLPYLSPELNGDRLLVGANFASAGIGILNDTGIQFINIIRMFRQFEYFQEYQGRLANLVGTTKAQRIVSEALVLITVGGNDFVNNYFLVPFSARSRQFSLPDYVRYLISEYRKLLMRLYELGARKVLVTGTGPLGCVPAELAMRSPNGQCAAELQRAAGLFNPQLVQMINGLNSDLGANVFIAANTQQQTNDFISNPGAFGFTTSKIACCGQGPYNGLGLCTIASNLCPNRDLYAFWDPFHPSEKANRIIVNMILRGSTNYMSPMNLSSLLALDTIPRT
Gbar_A08G023820	GbarGDSL62	266	8.65	28975.4	MKFVALLIPFVILLSMVKGQLVPAMFIFGDSIVDVGNNNDLVTLVKANFPPYGRDFAHHEPTGRFCNGKLAIDIIAEGLGFTDHQPAYMSDKANGEMLLIGVNFASAASGYYNATAILYNLYELGARRIGVTTLPPLGCLPAAITAFGHGSNQCVARLNNNAISFNNKLNHRSQRLKRRFSKLKLVVLDIYSALYTIITKPDENEVRRACCGTGLLETSILCNQHSIGTCSNASQYVFWDSFHPTEAANKILATNLSNSGSSLIQP
Gbar_A08G023860	GbarGDSL63	246	5.93	27373.2	MKFLAPFIFLTFQLFEVKGQFVPALFIFGDSIFDVGNNNDLVTLIKANFPPIGRDFVDHEPTGRFCNGKLALDIIAEGLRFTDHQPAYMNDKANGEMLLIGANFASATSGYYNATAILYNTISLSQQLENYREYKNKLVDITGKSNASSRISRGIHLISDGSSDFLQNYYINPLLFTTYTPDTFSDILLNSYDHFIQNLYELGAKRIGVATLPPLGCLPAAITAFGHGNNQCVARGKKSLLWDWIA
Gbar_A08G023880	GbarGDSL64	347	6.7	38632.1	MKFLAPFIFLTFLLLEVKGQFVPALFIFGDSIFDVGNNNDLVTLIKANFPPYGRDFVDHEPTGRFCNGKLALDIIAEQIGFTDYQLAYMSDKANGEMLLIGANFASAASGYYNATAILYNTISLSQQLENYREYKNKLVDITGKFNASSRISRGIHLISAGSSDFLQNYYINPLLFTTYTPDTFSDILLNSYDHFIQNLYELGARRIGVTTLPPLGCLPAAITAFGHGNNQCVARLNNNAISFNNKLKHRSQRLTRRLSKLKLVVLDIYNPLYTLITEPAENGFAEVRRACCGTGLLETSILCNQHSIGTCSNASQYVFWDSFHPTEAANQILAHELIRSGSSLIQP
Gbar_A08G025330	GbarGDSL65	404	9.21	45785.5	MGSKNHFHVIISFIFISLPFSSIALHVITPIKEFKILPSTDPSSSHFNSINIKGHYSSKTNSNGCFNKIYAFGDSYTDTGNAQLLNISKNLKKGQEKPNNGWLLIDFVRDALNISSLPPYKSVNANFSSGVNFAMAGATVFTEEFLSQHKINSTLMWKYGYHSFQTQIEWYNKFVSDIACKGKNNESCKADMENSLFWVGEIGIDDYVRALRSKVSLRWIKDMAMAHTSRLLATLLDSGAKYIVVEGLPPLGCYPFAKSARHFVKDDMNCNAKINRVTKAHNHYLQDMLEGFRRRKGANVSISYADYFDAYKVITGNLNKFGFEDAFKACCGHHRNKILNFSFKILCGMSGAETCRDPDSYIHWDGIHLTEAMYRQLSEFFLHGNFCKPSFIHLIRVKK…
Gbar_A09G000280	GbarGDSL66	106	9	11421.3	MKHLSLVDIKIALPAIYVFGDSFIDNVNNKAVLGNKDAIEGGYLPFGIDFDGKPTGRVTNGRIGVDFIATVAGLPYPPPIMGMSKIDRKIIRTGVNYASESSRLLP
Gbar_A09G000290	GbarGDSL67	384	8.78	43242	MVKLHFWDFIILIYLLEFGYGDVIEVPPFNINQKDLIKHLSLVDIKIALPAIYVFGDSFVDNGNNKAILRNKDAIGGGYLPFGIDFDGKPTGRVTNGRIGVDFIATVAGLPYPPPIMGMSKIDRKTIRTGVNYASGASGLLPQNGHFLHKNVINFSQQVDLFENSTMEDLKSTFDSPEGFTQYLSKSLFFIHHASNDLGLTFEVEMEKKYSIDKYAKLLIKEFSKQLKRLYTLGARKFFVSNVSPLGCSPFNINTKNHSGPCVEEINNRVSVYNGLLPGLLEKLQSILPGSKFVLGDIYKVFQDVFEMPRSYGFKDVNTSCCIDNNGTRIQVCAPNIAPCKDKKNRVFFNPFHPSETMHFLWARRFFKDSSICSPINLIQLMQA
Gbar_A09G003840	GbarGDSL68	388	8.01	43638.5	MVKLDISINFCVFMLLVYLLEFVYGDVIEVPPLNINQQDLLKHLSLGDIKIDFPALYVFGDSFVDNGNNKVILGNEDAIGGGYLPFGIDFDGKPTGRVTNGRIGVDFIATAGGLPYPPPIMGMSKIDRKTIRTGVNYASGSSGLLPQNGHVLHKNVINFFQQVDLFENSTMKDLKSTFDSPKRLKKYLSKSLFFIHHASNDLGVTFEVELKKKYSIDKYAKLLIKELSKQLQRLYTLGARKFFVSNVSPLGCSPYIINTIIHSGPCVEEINKRISLYNDLLPGMLEKLQSSLSDSKFVHGDIYKVFQDVFESPESYGFKDVNTSCCIDKNGTRIQVCAPNIDPCEDRKTRVFFDPFHPSEAMHFLWARRFLKDSSICSPINLIQLMQA
Gbar_A09G018210	GbarGDSL69	314	5.58	35380.7	MLFVFGDSYADTGNTKIAETRSWKFPYGNTFPGKPSGRFSDGFVSTDYIAGYLGMKTPIPYRWREQLSERVKDGLNIAYGGTGVFDTMVAEPNMTTQIDFLQQLLHDSVYTKRNLKTSVAFVSVAGNDYATYNAKNGSAQDFPAFMESLMNQLMVNLKRIHDMGVRKIGITSLLPLGCLPRNTAPFSFQHCDDTYNALVALHNQLLSQVVNTLNQQTNTSNNPSFFILDLYNAFWTVFNRNETYEGNDPTFEKPFEPCCFGVSGGFKCGNVDENGENKYTLCSDPISKFFWDGVHPVEKFNPIKESRWINQSSD
Gbar_A09G020060	GbarGDSL70	407	5.27	45767.1	MLTTHLLAIFLISAIVSHSKALRFPQELYNLSSNQIFIVDNLSRPPSSSASPTPLLSPAVSSPLVPALFIIGDSTVDCGNNNYLGTFARADRPPYGRDFDTHLPTGRFCNGRIPVDYLALHLGLPFVPSYLGQTGELEDMLHGVNYASAAAGIIFSSGSELGQHISLTHQIQQFSDTYQQFVLSLGEDVAIDLISSSVLYISIGINDYIHYYLRNVSNVQNLYLPWGFNQFLASTMRQEIKNLYNTNVRRFVVMGLPPIGCAPYYLQRYKSNNGECVEEINDMIMEFNFFTRYMTDELLHELPDAGIIFCDVFQGSMDIIRNHKNYGFESTANACCGLGKYNGWMMCMSPQMACRNASDHIWWDQFHPTDAVNAILADNVWSSRHTEMCYPMNLEKMVF…
Gbar_A09G025080	GbarGDSL71	375	9.01	41938.4	MVEHVFGIPRVMFRISASLIFFLFNSMSAEKIPTIFIFGDSIVDVGNNNYINTLAKAMFPNGIDFCKNCLSGRFTNGRTVIDILGKIFFVSILFVAEQRLGAKDFRPPYLAPNTAGDAVLRGVNYASSGSGILNDTGLIWGGRISLDEQISNFEETKARIVSIIGRRETKRLLKHQSLFIVVTGSNDFFLGKETISNGSLLSSKFESQLRKLYYLEARKIIVTNIPRFGCTPFERDKNPNAKGCIASFNEDISSYNKRLKRLLTDLTANLTASTFVYADIHAMLKDILQNYRSYGFENADDACCHKVGVHGGLLPCFSLSKICSNRTKYVFWDAFHLTEISNVIVASHMMDGGLKFMSPMNIRQLVYSSTVHPDD
Gbar_A09G025950	GbarGDSL72	371	5.23	40514.1	MKLNVRWSCLLCLVLIGIAIEGVQCKVVQFIFGDSLSDVGNNMYLSKSLAQANLPFYGIDFGNGLPNGRFTNGRTVADIIGDSTGLPRPPAFLDPSLTEDVILESGVNYASGGGGILNETGGYFIQRFSLWKQIELFRGTTELITNKLGKQATDKFIGEANFVVALGSNDFINNYLMPVYSDSWKYNDQTFARYLMETLQNQLLVLHNLGARKLMVFGLGPMGCIPLQRVLSTTGQCQERANKLAMSFNKAASQLLANLDSRVPNASFKFGDAYDVVDNVIRNPNNYGFDNADSPCCSFGRIRPALTCLPASTLCSDRSKYVFWDEYHPSDSANQLIANELIKKFGFLAGGNSSAPVPAPESAIAPSPDEE
Gbar_A10G003550	GbarGDSL73	361	5	39884.5	MEKWYGVLGLVLVLSLFCGVKGEPQVPCYFIFGDSLVDNGNNNELRSLARADYLPYGIDFANGPTGRFSNGRTTVDVIAELLGFDDYIPPYSTASGRQILGGVNYASAAAGIREETGQQLGARISFSGQVKNYQQTVQQVVNLLGDEDSAANYLRQCIYSIGLGSNDYLNNYFMPLYYSTSRQYSPEEYANSLIQEYTEQLQALYNYGARKFVLIGLGQIGCSPNELAQNSGDGRTCVERINAANRIFNNKLRGLVDQFNNANSDAKFVYINAYGIFQDITSNPAAYGFKVTNAGCCGVGRNNGQITCLPFQTPCQNRDEYLFWDAFHPSEAANVIIGRRSYSAQSPTDAYPIDIRRLAQL
Gbar_A10G006830	GbarGDSL74	371	8.88	40301.1	MNDNNIHLNYSHLLAFINPHLPSFITCYVSFRRLIRPNSVLKASPILSPGESENGGLRRRLMFLVFAFALVSIVYAQQSTPLVPAMLTFGDSVVDVGNNDYLPTIFRANYPPYGRDFANQKPSGRFCNGKLAIDITAKTLGFTTYPPAYLSPEASGSNLLIGANFASAGSGYDNRAASLNAKLAKVAGSSKSASIIKDALYNYYVNPLVNHAYTPDQYGSFLIDAFTRFIQNVYGLGVRKIGITSLPPLGCIPLARTLFGYHEKGCVSRFNTDAQQFNKKLNAAATNLQKQHSDLKIVVFDIYKGLLDVVNTPSNYGFLDATSGCCGIGTVETTIFMCNQYTLGTCPNASKYAANQVLADALITEGIELIG
Gbar_A10G006860	GbarGDSL75	356	6.3	38607.7	MEVYSRRLMVLVFAFALVSIGYAQESNSTTLVPAILTFGDSVVDVGNNDYLPTIFRANYPPYGRDFANQKPTGRFCNGKLATDITAETLGFTTYPPAYLSPEASGSNLLIGANFASAGSGYDDRAASLNHAITLSQQVEYFKEYQAKLAKVAGSSKSAAIIKDALYVLSAGSGDFLQNYYVNPLVNHAYTPDQYGSFLIDAFTRFVQNVYGLGARKIGVTSLPPLGCIPLARTLFGYHEKGCVSRFNTDAQQFNKKLNAAATNLQKQHPDLKIVVFDIYKALLDVVNTPSNYGFVEATRGCCGTGTVETTEFLCNPHTLGTCPNASQYVFWDSVHPSQAANQVLADTLIVQGIPLL
Gbar_A10G009970	GbarGDSL76	380	8.33	41542.5	MEPVAMVMEKAWSFGLVLLWFSTLSCYLVNAADDKNGGFGASFIFGDSLVDAGNNNYLPTLSRANIPPNGIDFKASGGNPTGRYTNGRTIGDIVGEELGVPNYAVPYLAPNSTGKAILYGVNYASGGGGIMNATGRIFVNRLGLDIQIDFFNNTRKQFDKLLGPSKAKDYISKRSIFSVTIGANDFLNNYLLPVLSIGARISETPDSFIEDMINHLSNQLTRLYKLDARKFVIGNVGPIGCIPYQKTINQLNENECVDLANKLAMQYNGRLKELLTELNGKLKGAIFVHANVYDLVMELITNYAKYGFTTASEACCGNGGQYAGIIPCGPTSSMCKDRDKHVFWDPYHPSEAANLIIARQLLHGSTKYISPVNLKQLRNL
Gbar_A10G010900	GbarGDSL77	385	8.42	42009	MEFARLIFAGILISLLSNRVAAMAADLPPCKFKAIYNFGDSNSDTGAISAAIFPRQWPNGETFFRKPAGRVCDGRLIIDFIAERLGLPLLSSYLDSIGSNFRHGANFAAGGSTIVPQNKTIAESGLSPFALNVQIFQFDQFKARTSDLYKEKKKHSCRIQVLPRSKEFGDALYVVDIGQNDIAYGLRTVGDAQLLASIPDIINQLVLAVQHLYTQGARTFWIHNTGPIGCLPSTLLTITNPPPGFLDNHGCVKSQNDIAQEFNRQLKSRVMKLRTDLPHAAITYVDIYAAKYGLISSSKQHGFVEARKICCGYHKNGIDVGCGGILALPNGTQISGPSCEDPSTYISWDGVHYTEAANHWIASRLINGSFSDPPIPITCACYTTS
Gbar_A10G010910	GbarGDSL78	351	6.05	38552.6	MENVKVFSIIIALFSVLSVESVGLKDLKTCNFGAVYNFGDSNSDTGGGSAAFWPAGKPCGETFFGRPVGRGCDGRLIIDFIAEHLGLPHLSPYLDSIGTSFRYGANFAIGGSTIRPQNESMSLNGVSPFSLDIQIDFSKALYIFDIGQNDIAAGLRKKNDSAFHASVPDIVDQLAKAVQNLYEHGARTFWVHNTGPIGCLPVSLHYHDIKPEELDEQGCLKAQNAYSMEFNRQLKARVIKLREKLPHAALTYVDIYAAKYELIGNAKKQGFVEAANICCGFHEDEIQVYCGHKQNINGTEIYAGSCENLSDFISWDGVHYTEAANRWVAHRITNGSFSDPPLPIKHACHKP
Gbar_A10G018510	GbarGDSL79	369	6.72	40108.8	MSELSNRQMIVRTVFQIVTVKVLLKICFATDVIPANFVFGDSLVDAGNNNYIASLSKANFVPNGIDFGGPTGRFTNGRTIVDIIGQELGLPGFTPPYLAPTARGPVVLQGINYASGGGGILNHTGNIFGGRINFDAQLDNFENTRQDIISTIGVSATLELLQSSLFSVTMGSNDFINNYFTPIVSAEEQKLVPPQVFVASMIARFKLQLTRLYTSSARKIIVVNVGPIGCIPYERDLNPTAGTSCASRPNQLAQLFNTELRSLTKELTTSFKGSIFVYADVYRIVDDMIQNYRAYGFDSGSFACCYIAGSFGGLIPCGPSSKVCPDRSKYVFWDPFHPSDAANVIIAKRLLDGDSNDVFPINIRQLANV
Gbar_A11G003190	GbarGDSL80	368	5.56	40428.1	MKLEIALSLLLVVLVGITIIQGCNGKAVQFIFGDSLSDNGNNNRLSMTLAKANLPYYGIDFGNGLPNGRFTNGRTVADIIGDSTGLPRPPAFLDPSVNEDVILENGVNYASGGGGVLNETGTYFIQRLSLWKQIELFHGTTELITKKLGKQASDKFFQEARYVVALGSNDFINNYLMPVYRDSWTYNDQTFVEYLMETLEKQLLVLHKLGARQLMVFGLGPMGCIPLQRVLSTTGKCQERANKLALSFNKAANNLLISLEPKLTNASFKFGDAYDVVDDVIRNPYKYGFTNADSPCCSLGRIRPALTCTPASTLCGDRTKYVFWDEYHPSDSANELIAKELIKKFGFPEVGSPSPTPESDIAPSPSND
Gbar_A11G006110	GbarGDSL81	357	5.94	39223.8	MERMSWALVWLSLAFKLVVAISVCDGQFPAMFVMGDSLVDNGNNNGLSSLAKSNYPPYGIDFQGGPTGRFTNGKSIIDLLGDLLGLPLLPAFTVTFTGQQDIRVGVNYASAAAGILDESGLNLGDRFSLRQQVENFKTTLNQLRNQMEQDTLNQYLAKSLVVINIGSNDYINNYLMPSIYSSSSTYTPEAFAEHLINDYDAQIMALYNLGLRKFLLAAIGPLGCIPNQLAKGFAPPGKCVSAVNDMVEIFNRRLKNLVDQLNHGNYTEAIFVYGNTYGAFNDILGFKVVDKGCCGVGRNKGQITCLPFSIPCTNRDEYVFWDAYHPTQAFNKIIAQKAYSGPQSACYPINVKQMAQL
Gbar_A11G009740	GbarGDSL82	392	8.27	42864.3	MPLSLPKIIVHFRHVLVVLSVGMAMLSTCLTQDSKCEFKAIFNFGDSNSDTGGFWAAFPAQSGPFGMTFFHKPSGRATDGRLILDFLAQALGMPFISPYLQSIVSDYRHGVNFATLASTVLLPNTSLFVTGISPFSLAIQLNQMKEFKAKVVEYHSGNTKGSTQLPSPDIFGKSIYTFYIGQNDFTSNLKAIGIEGVKQYLPQVVSQIAATVKELFGLGGRTFFVLNLAPVGCYPALLVQLPHETSDLDKFGCLISYNKAVVDYNNMLKEALSQTRRELSNVSLIYVDTHAVLLQLFQDPTSHGLRYGTKACCGYGGGNYNFHPEVYCGNTKVMNGTKVTASACKDPNNYVSWDGIHATEAANKLTTLAILNGSYFDPPFPLHKLCYLHPVG
Gbar_A11G011220	GbarGDSL83	372	6.44	41703.5	MGVVKEGRYPLVPFFTLYMILFLYLPLLPHSVHCQCTKTPIIFNFGDSNSDTGGYADGVGLNFAPPNGRTYFHQPARRLSDGRLMIDFLCESLNTDYLTPYLNSLGPNFTNGVNFAIIGSATLPRYVPFSLFVQVSQFLRFRSRSPALMLNGYKDLVGNEDFENALYTIDIGQNDLAASFDNLTYSQVIERIPSFITEIKNAIWNIYEKGGKKFWVHNTGPLGCLPQKLALLARNATELDEHGCLQPLNNAAKTFNAQLRVLCEQLRRELINVTIVYVDIYSIKYDLIANASNYGFESPLMACCGNGGPPYNYNANINCGRTGYTVCHEGSKFISWDGVHYTEAANAIFTSKILSTHYSTPQLSFNFFCNNM
Gbar_A11G015790	GbarGDSL84	353	8.04	38873.5	MELKQMAPSIHILWLLSIQFLVLVNGGKIPAIIVFGDSSVDSGNNNYIPTVARSNFQPYGRDFNGRRPTGRFSNGKITTDFISEAFGLKPAIPAYLDPSYSISDFATGVTFASAATGYDNATSNSVIPLWKQLEYYKNYQKKLRAYLGDRKANGVISGALYLISVGTNDFLENYYAIPGRSSEYTIEEYESFLVGIAASFTEKLYELGARKISLGGLPPMGCMPLERTGNLMGGSECVDSFNNLAADFNGKLNALVIKQNKKFHGMQMVFSDPYGILIKIIQKPAVYGFEVTAVACCATGMFEMGYACSRRNPFTCSNADEFVFWDSFHPTQKTCSIIATYIVQNALAKFLSL
Gbar_A11G016530	GbarGDSL85	361	5.88	40373.8	MSNNNFITSNIFLFSLHQFLLLVHTKPLVPALYVFGDSLFDSGNNNVLPTMARANFPPYGHNFVQHFTGRFTNGRTLPDFIAEFLELPYPPPYLGIHDSVPLTGLNYASSACGILPQTGTIFGKCLSLGEQIDLFKWTIESKLPTHFNSLEELSKHLADSIFIFTTGSNDYIQNYLEPTLFSTNHDYDPQSFAQLLIDDLSNHFQSVYKLGARKIIMHEIAPLGCIPHYTRKYQVVVGKCHEQTNQIVSYFNTKLHELLKSLTSSLQGSILVLARINSLGYDVITNPSKYGYSDASNPCCTTWGNGSAACIPLLEPCPNPNQHFFWDGYHNTETGNSVAASLCFNTSEFCTPFSIKDLIQI
Gbar_A11G017630	GbarGDSL86	362	5.56	39751.3	MAKRNISCFLVVLVSLLAVALAEATTEPPAVYIFGDSTLDVGTNNYIPECLAKADFYFNGIDFPYSEPTGRFSNGLNTADEIVRLLGLRRSPPPFLQLVNDPSTFRKNILKGANFASGGSGILNSTGQYQYRKVISMGDQIQQFSTVRSNITNMTASDAATDAILSKAFFLISVGSNDIFEYLLNITRPPMTIPEFNATLVSTYEYHLKTLYELGARKLGILTVPPIGCTPFARARANGNCSEPARRFAQAFYTEAVALLEKLSSQVPDLRYSLANTYLMTTGMMENMFAFGLRDITSACCGNGTYACNQTASFCSNRDEYLFWDQFHPTQRVSELAALTLFGGSESFVAPMNFSQLLGVNI
Gbar_A11G025770	GbarGDSL87	391	9.39	43585.5	MVDAFIFSYSHRKLFFGFLVIMLMASSSTFTHFLMVLLFLLAFGSIASLADARAFFIFGDSLVDSGNNNYLTTTARADAPPYGIDYPTRRPTGRFSNGLNIPDLIGQKIGLSESPLPCLSPEFNGKKLLIGANFASAGVGILNDTGVQFVNILRMYRQLELFQEYKRRLSGQVGSRQAHKLVNQALVLITVGGNDFVNNYYLVPYSARSRQYKLPDYVKFLISEYRRLLMRLYKLGARRVLVTGTGPMGCVPAELAMRGTNGGCSEELQRAASLYNPQLVEMLNGLNKKIGKDVFISANTQRMHNDFVRDPRAFGFVTSQIACCGQGPYNGLGLCTQLSNLCPNRALYAFWDPFHPSEKANRLIVEQIMTGSNEYMHPMNLSTIMAMDSRI
Gbar_A11G025780	GbarGDSL88	367	5.59	40289.9	MAPSIVLVSWMVLGLVMATSTIQVEAARAFFVFGDSLVDNGNNNFLATTARADSPPYGIDTPSRRASGRFSNGKNIPDFISDALGSEPTLPYLSPELKGDRLLVGANFASAGIGILNDTGVQFINIIRMYKQLKYFQQYQTRLADLVGFEEAQRIVNDALVLITVGGNDFVNNYYLVPFSPRSRQFSLPDYVRYLISEYRKLLMRLYDLGARKVLVTGTGPMGCVPAELAMRSPSGQCATELQRAAALYNPQLVQMINELNSQYGANIFIAANTEQKTNDFINNPTAYGFTTSKVACCGQGPYNGLGLCTVLSNLCPNRDEYAFWDPFHPSERANGIIVDMILGGSSNYMSPMNLSSLLALDYNTRT
Gbar_A11G028050	GbarGDSL89	376	6.65	41502.4	MASKPYILLVFIFLPFANSIHFKFPSIFNFGDSNSDTGELISAGIESLEPPHGQSYFQTPSGRYCDGRLIIDFLMDAMDLPFLNAYLDSIGLPSFHKGCNFAAAGSTIQPATAQSVSPFSFGVQVAQFVRFKARVLELLAKGKRLDKYLPAQDYFQKALYMFDIGQNDLAGAFYSKTLDQVLASIPTILIEFETGIKALYDQGARNFWIHNTGPLGCLAQNVAKFGTDASSLEEQGCVRKHNQAAKIFNLQLHALTKKLQGLYTDSNFTYVDIYTIKSNLIANYSKLGFEQPIMACCGFGGPPLNYDSRISCGKTKVINGATVTAKACNDSSEYVNWDGIHYSEAANQYVSSQILTGKYSDPPFSDKMPFLLSLKF
Gbar_A12G003440	GbarGDSL90	359	8.69	39817.7	MEKRFVFVVFSLVIGVVQSVNAEVPAIFVLGDSTSDVGTNNYLPQSTIKANFPHHGIDFPFAIPTGRFSNGFNTADFLAKLFGFKKSPPPFFSQNVKFSIKIRKFRGINFSSAGCGLLGSTGQTTPLQKNVITMEEQLFQFSTVHNDLLTFKGPLETEKFLSKSLFFISIGSNDIMNNYYSSNPIPKEYFIPKLGLVYEKHLRNLISLGARKFGIVSVPALGCCPSQRIYQANGECLEELNNQARAFFSTMELLLGNLRLEFKDIKYSLGNMVDMTLNVIDNALAFNFKFVKTACCGSGTLNAQGSCSPISDLCSNRNEYLFWDSFHPTQTASKLAAFTLYGGEPRFVSPINFSQLPDA
Gbar_A12G007020	GbarGDSL91	373	9.01	40705.6	MASVKPWSLVLVVFCIMSLSYFVNGAGSNEGLGASFIFGDSLVDAGNNNYLQTLSRANIPPNGIDFKASGGQPTGRYTNGRTIGDIVGEELGVPSYAVPYLAPNSTGKAILYGVNYASGGGGIMNATGRIFVNRLGLDIQIDYFNNTRKQFDKLLGPSKAKDYISKRSIFSITIGANDFLNNYLLPVLSVGARISESPDAFIDDMINHIRNQLTRLYQLGARKFVIGNVGPIGCIPYQKTINQLNENECVDLANKLAMQYNRRLKELLSELNGKLQGAIFVHANVYDLVMELITNYTKYGFTTASKACCGNGGQFAGIIPCGPTSSLCKDREKHVFWDPYHPSEAANVIIARQLLNGNTKYISPVNLKQLRNL
Gbar_A12G009720	GbarGDSL92	335	9.12	37391.7	MLKFGVFAVQLFGASKSKSKLRLFVFGDSYVDTGNWRKSIGSSWKEPYGITFPGKPSGRFSDGRVLTDYIASYLGIRTPIAYKWRKEVKRSNLEYGMNFAYGGTGVLDTLANQPNMTTQIDFFQRLVEQKVYGKQDLDNSVALVSVAGNDYATYLARNTHDLQKLGDFTKKIMDQLEINIDRIRGLGVKRIAVTLIEPMGCIPLQAVSSSYSNCTQALNLGSKFHNQMLNQSLQNLNAKDNSTVFITLDLYDAFFSALNKFTTHAPAGSLGLKPCCEGKDMGKYYCGSVDESGAKLYTICENPNLSFFWDTLHPSQNGWHSIFSSLRSSLHKLTI
Gbar_A12G015350	GbarGDSL93	361	8.36	40171.1	MEKKNLYTHLLILLVLINLSSSLNVPAIFIFGDSVFDAGNNHFIKNCNVQADFPPYGSTFFHHPTGRFTDGRTVADFISQFIGIGLQQPYLEAQIAMMNGSRKEYPSNGLNFASAGSGVLQGTNKDWGMLPIQEQLRQFKTLIEEKAINRSVVERSLFFLESGSNDIFNYFLPLDTPKLDPDAYVEAMIKEVTNLTDQIYKVGARRIVVFSLGPVGCVPARDLLPAAPINRCYGKMNAMVKKYNKALESLVNDISTRHPGAIGVYGAVYDTVHHIRAAPTRYGFSNVNSACCGDGPLGGQVQCGKEGYKICQNPQGFLFWDYFHPTQHTYELISEALWEGKKSRIRPINLKTLTNLTLALV
Gbar_A12G020040	GbarGDSL94	328	6.07	35906.7	MATLFSTHSSSQNILITFTIIFLTSSLLPSSSGITETDQRRPFKKIYAFTATPSPTPATPGPSPAPTALSTFPTHLTAPPSFTTPPTATPMADSSSTSWLSHCLCRSCRHPESDQCKEAFDDALFWVGEIGVNDYAYTLGSTVSGDTIRKLAINSFTEFLQGLLKKGAKYVVVEALPTTGCLPLAMTLAPSDDRDDIGCVKSVNNQSNAHNLVLQSKVSDLRQQFPQAIIVYADYWNAYRTVMQSPEKYGFKESFKACCGTGEPYNFEVFNTCGNPSVTACSNPAQYINWDGVHLTEAMYKVVADMFIDGNLCNPPFKTLLERKLRQP
Gbar_A12G025150	GbarGDSL95	374	5.99	41392.5	MESFEVILKPICLVILIVLCLHAMPSSCNFTSFVFGDSLVDAGNNDYILTLSKADSPPYGIDFTPSGGQPTGRFTNGRTIADIVGQSLGAKSFPPPYLAPNTEALAILRGINYASGASGIMDKTGFFFIGRIPLGEQVSNFEQNRIYMVNAMGENYTRKFLKKAIFSLTIGSNDVLNYIQPSIPFLRHDKVSPTTFLDFMISNLTLQLERLHEMGARKFIVVGVGPLGCIPFVRALKLLRSGQCSSAVNALIQAYNQRLKELLSRLNQEMGPETIFVFANSYDVFMDIIANYHQYGLENANDPCCGGYFPPFVCFKSSDANTSALCDDRSKYVFWDAYHPTEAANLIIAKQLVDGDESVSFPINIRKLYNYNNS
Gbar_A13G000670	GbarGDSL96	381	5.57	42588.6	MASSKSSPPGFVFSILIIISFFNFITCNNQHILSSCNFDAIYQLGDSIADTGNDVQDNPSSKFARLPYGETFKKATGRCSDGLLMIDYIALSAGIPFLDPYLNKDGLFDYGLNFAFAGATAMSAEDLAKWNVSFVPTGISLSRQLDWMFSYFNTTCHGNKDCFKKNGKALFMVGEIGGNDYNYAFLQRKTIKEVKTMVPEVVETIKQATKRVIGYGATRLVVPGNFPIGCFPVYLTKYQTNDATAYDELHCLKELNNFSIYHNDLLQKAIGELKEEHPDVIVVYGDYYNAFLWLLSKGDVLGFDPTSLQKACCGIGGDYNYGLSIWCGDPKVPVCKNPNERLSWDGVHLTQRAYELMATWLVRDMYPKLQCEYIVSYSSAV
Gbar_A13G011500	GbarGDSL97	333	6.73	36277.3	MASSASLMVLALLMASIAAIAEARAFFIFGDSLVDSGNNNYLETTARADSPPYGIDYPTGRPTGRFSNGLNIPDLIGKQIGLSESPLPYLSPDFNGKKLLLGANFASAGVGILNDTGVQFVNILRMYRQLELFEEYKRRLSGLVGTRQANRVVSQALVLITVGGNDFVNNYYLVPFSARSRQYMTGTGPLGCVPAELAMRGNNGGCSQELQRAASLYNPQLVQMINGLNAKIGRDVFISANTQKMHNDFVSDPQAFGFTTSEIACCGQGPYNGLGLCTQLSNLCPNRDLYTFWDPFHPSEKANRLIVEQIMRGSNEYMNPTNLSTIIAFDSKM
Gbar_A13G011950	GbarGDSL98	380	7.97	42436.7	MAPKPYIFLVIALLFIFLPLTTSIHFKLPAIFNFGDSNSDTGELVAAGFYSLEPPYGRSYFTKPSGRYCDGRLIIDFLLEAMDLPFLNAYLDSIGRTSFRKGCNFAAAGSTIEPPTARAVSPFSFRVQVAQFIRFKHQVLRLMAKGKKLHKYLPDEDYFQNGLYMFDIGQNDLAGAFYSKTFDQILALIPLILTEFETGIKTLYDQGAKNFWVHNTGPLGCLAQNVAKFGTDPSSLDELGCVSKHNQAAKVFNLQLHTLCKKLQGRYADSNFTYVDIYTIKWNLIANYSKFGFDQPIMVCCGYGGPPLNYDSRIGCGKTEVLNGTTMTAKACSDSSEYVNWDGIHYSEAANQYVSSQILSGKYSDPPFSDKMPFLLGLKF
Gbar_A13G013160	GbarGDSL99	372	9.22	41633.1	MKTVGELSLLVCLIIVFFNGRGWSQRLPRPRRQQSQVPCFFIFGDSLVDNGNNNGMLTLARANYRPYGIDFPQGTTGRFTNGRTFVDALAQLMGFTRYIPPYSRARGPELLRGVNYASGAAGIRDETGDNLGAHSSMNGQVANFANTVIQMRRLFRGDTNALSSYLNTCIYYCGLGSNDYLNNYFMPNFYTTSSYFTTKAYADALIQDYTRQLTQLHSLGARKVIVTAVGPIGCIPYQLARYHGNSSRCNENINKAILLFNSELRKLVDRFNGGQLQGAKFVYLDSYKSSNDLYQNGTAYGFEVIDKGCCGVGRNNGQITCLPLQQPCADRRKYLFWDAFHPTELANVIFAQSAYQSQSYTYPVNIQQLATL
Gbar_A13G015350	GbarGDSL100	366	7.63	40273.3	MKSMDSRRVLVGRNIMFFFLICVLGWSLKLSEAQMVPALFVFGDSQVDVGNNNHLFFSIAKANFPHNGVDFPTKKATGRYSNGKNAADFLAEKLGLSSSPAYLSLSSNTHASYMNGVSFASGGSAILNTSSQVLGQSIPLSDQVNNFLSVHKVMLQKMGTDGLEKHFSKSLFAIVIGSNDILNYFESEDEKDTPEHLVNLMVNNLKAEIKKLYGFGAHKILVSGVGAIGCVPAQRAKHSTHECNEEVNMWVVKYNEGLKEVLRGLKSELPGLNYAFLDLYGIMQKVIRDPSAHGFKEVRAACCGLGELRAKIPCLPFSSYCPNRADHVFWDLYHPTEAMSRIVADTVFDGPSEYCVPMNVRQLIAA
Gbar_A13G015430	GbarGDSL101	349	5.11	39339.7	MACKLVTLFFFVNLLMQIPKVRATVPAIIVFGDSTVDPGNNNQVSTVLKSNFEPYGRDYYGGQPTGRFSNGRIATDFISEALRIKPAIPAYLDPKYDIEDFATGVSFASAGTGYDNATSDVLSVIPFWKELEYYKEYQNKLRKHLGKDEANQRFSESLHLISIGTNDFLENYYILPTRSSEYSVDEYQSFLIGIASNFIRELYKLGARKVVIGGLPPMGCLPLERTTNMFFGSDCINEYNDVAKDFNKKLQGAVTELKQELGGIHLVMSSPYDKLMEMIRNPSHFGFEDAETACCGTGFFEMSYLCDNMNPFTCSDANKYVFWDAFHPTEKTNAILADYVVKTTLAEFR
Gbar_A13G018270	GbarGDSL102	367	5.2	40090.6	MESSVVVPWLILGVLMAISSTQVEAAARAFFVFGDSLVDNGNNNYLATTARADSPPYGIDTPSRHPTGRFSNGKNIPDFISDALGSEPTLPYLSPELKGDKLLVGANFASAGIGILDDTGIQFMNIIRMFRQFQYFEEYQKKLADLVGKDEAQRIVSEALVLITVGGNDFVNNYFLVPFSARSRQFNLPDYVRYLISEYRKLLVRLYDLGARKVLVTGTGPLGCVPAELAMRSPSGQCATELQQAAALYNPQLVEMVNGLNSQLGANIFIAANTQQQTSDFISNPGAYGFTTSKIACCGQGPYNGLGLCTQLSNLCSNRNEYVFWDAFHPSERANGIIVDMILNGSTNYMNPMNLNAFLALDTKTKT
Gbar_D01G001190	GbarGDSL103	368	7.92	41293.4	MAKSISCQCICFFLSVVFIFVNLISCHNNKIELRHENHVALFIFGDSLLDNGNNNYISTILDFRANFWPYGETFFNYPTGRFSDGRLIPDFIAQFAGLPLIPPYLKPGNPEFRNGVNFASAGAGALLETHQGLVVDLGTQIKYFKKVETSLRQELGVAKAKNLLSKAVYLIGIGGNDYLTKNSTMVSNEEFVSMVIGNLTLAVKEIYKKGGRKFGFMEMMPLGCLPYIKAQNGGCCINGITQLAELHNSGFPKALNELKEKLNGLKYAHYNFFESVSERLNNPSKYGFKDATACCGYGEGRGVYSCGGKRGITEFILCENPDDYLFFDAYHFSEKAYQQFAKLMWSGTIDIVWPYNFKTLFQANDQMF
Gbar_D01G007580	GbarGDSL104	368	8.89	41142.3	MKLSHLHLPTLNQTFFFNKGMDDGRGFRVKNLMLFLLFFCLLSLRMEFSRAQMVPAVFVFGDSLVDVGNNNYLPVSIAKADFPHNGIDFPTKKPTGRFSNGKNAADLLDESSYINGVSFASGGAGIFNGTDQTYGQSIPLLKQVDNYIVVYKSLVQQMGPSGAEKHLSKALFTIVIGSNDMLDYFGSSDLRKKSAPQQFVDLMANTLKGQLKRLYETGARKFVLTGIGVIGCIPAERVKNKTHKCNEECNFWSVKYNEELKAMLKGLKSERQGINYSYFDTYSIMQNVIQKPSSYGFNEIESACCGLGDLKAKVPCVPISKYCSNRKDHVFWDLYHPTEATARIFVDTLFDGPSQYCIPMNVRQLVSA
Gbar_D01G007800	GbarGDSL105	349	5.13	39446.9	MAIKVFSFFFFVYLLVEMHEISAMVPAVIVFGDSTVDPGNNNQISTVLKSNFAPYGRDYFGGQPTGRFSNGRIATDFISEAYGIKPAIPAYLDPKFDIRDFATGVSFASAGTGYDKATSDVLSVIPFWKEMVYYKEFQDKLRGYLGNDIANHHLSESLHLISIGTNDFLENYYPFPTRSSEYPVDKYEIFLIGIANNFIRELYNLGARKIAISGLPPMGCLPLERTTNIMHGSACIEEYNDVAKDFNQKLQDSVTELNRELGGIQLVMSNPYYKLLEMIQNPILFGFENVATACCGTGYFEMSYMCDRMNPFTCSDANKYIFWDSFHPTEKANFILADHAFKTTLTVFR
Gbar_D01G016760	GbarGDSL106	386	6.52	42554.1	MAFDGSSIIVVAIFGVFLVNLTSSLVLAKGPCQFPAIFNFGDSNSDTGGLSAAFGQAPPPNGMSYFGHPAGRYCDGRLVIDFLAESLGLPYLSAFLDSLGTNFTHGANFATAGSTIRPQNTTLHQSGFSPISLNVQFYEFHDFHVRSQIVRKRGGVYETMLPKEEDFSSALYTFDIGQNDLTSGYFLNMSVDEVKAYVPDVLNQFLTIIKDIYDVGGRYFWIHNTGPVGCLPYVMERIPVLAGQIDRYGCASPFNEVAQFFNHGLKKTVQQLRKDLPHAAITYVDVYSVKYSLISQGRNHGFNQPLRTCCGHGGKYNYNKNLGCGGKVHKQGKDVLVAAPCQDPSTHVNWDGVHFTEAANRYIFERIVDGSFSDPPHPLNMACYRN
Gbar_D01G016960	GbarGDSL107	2089	8.68	206977	MMISKHFFHVLSIVLFLSFSFPYAHFTGIDQDSTNLHPLPVSLGSSSFSSSGSFKHSSSSHASQSFKSSHSLKSSENHGDASGHGSSSMSHSSSASGSSSHSSSSSHSGSFKSSGSFKGSSSPVDSNNSKDSGLGHGDSSSSTTSSSLSGSSHSKSSKSLSHSSSSSHSGSWKGSSSFEDSNNSKDSSLGHGDSRSSGTSSSLSGSSHSKSSSSLSHSSSSSHYGSWKGSGSFGDSNKSKDSSSAMATHSSLGSGDNFSNSKGSDSSETSKSGNSSSLSGSINSMGSNSSKTFNSALGSTASNSSKSSSSNNSKDSSSATASGSSSSLGSSNSKASGLSAHSSFEKHGSATGHGSSSLSHSVSASGSSSHSGSYSHSSSSSHSSSFKHSNSGSSSSSTN…
Gbar_D01G018120	GbarGDSL108	363	9.01	39556.2	MGKFLPWISMAKGLAFVALSLIIGVLQSANAEVPAIFILGDSTVDVGTNNYLPDSNITANFPHNGVDFPFQRATGRFSNGLNTADFLAKFFGFKRSPVSFLSLNGTLAIKKRRFRGVNFASAGSGLLDITGQTSTQKANVVPMGEQVYQFSMVYNDLVASKGTSEAQNFLSKSLIFISVGSNDIVGNHYSKNPIPKEQFIPNLAVVYEKHLRNLINVGARKFGIISVPPVGCCPSQRVSANGECLKELNDQAEAFFSTMDTLMRNLSYENKDIKYSLGNTFNITKPVIDNPQNSSFTDVKNACCGNGTLHCTPLASLCSNRHKYLFWDLFHPTQAASRLAASILFVGDSRFATPVNFSQLAEA
Gbar_D01G021640	GbarGDSL109	342	7.59	38098.2	MDTQSFLFSVFCTRLSWTSSPFGFKPKMLFAFGDSYADTGNTKIAVTRSWHFPYGITFPGKPSGRFSDGFVSTDFVAGYLGMKTPIPYRWRKELSGRVKYGLNFAYGGTGVFDTLVAEPNMTTQIDFLQQLINDSVYTKRVLRTSVALVSLAGNDYSYYLETNGSAAAFPGFIQSVVNQLMVNMKRIHDLGVRKIGVMSLIPLGCTPQNTAGSSFQRCNETENDLVMLHNNLLLQAVNTLNQQTNSTLFFIIDLHNAFSTVFNGTEIHQGSPTFENPFEPCCFGVTEGFFCGSVDENGGKKYTLCSNPKTKLFWDGNHPTSEGWRAIYSTPAFQNTLKQFID
Gbar_D01G022030	GbarGDSL110	352	6.41	37912.9	MRASSEFLATLVLVLVSVSSVAHGDPLVPALIIFGDSVVDVGNNNNLNTLIKSNFPPYGRDFVNHRPTGRFCNGKLATDFTAEYLGFTSYPPAYLSRDAIGNALLTGANFASAASGLYDSTANLYRAITLTQQLNYYREYQTKLVNMAGNNGANNIISGAIHLLSAGSSDYIQNYYINPLVSRIYTPDQFSDILIRSYTTFIQNLYGLGARRIGVTTLPPTGCLPAAITLFGAGSNQCVARLNQDAIAFNNKLNSTSLSLQDRLPGLKLVVFDIYQPLLDMVTKPSDNGFFESRRACCGTGTLETSLLCNSRALGTCSNATSYVFWDGFHPSEAANQVLAGDLLAQGVSLIS
Gbar_D02G008490	GbarGDSL111	372	5.26	40946.6	MSLFLFMLLVSILNPVVSHKSCDFPAVFNLGDSNSDTGGYASAFTPPTSPYGDTYFHMPARRFSDGRLIIDFIAEAFGLPFINAYLDSVGTNFSHGINFATAASTIRLPISVIPNGGFSPFYLGFQYSQFEQFKVRSQMIRKQGGLLAGLMPKEEYFSKALYTFDIGQNDLAEGFFPNLTIQEVNASIPDIINKFSENIKNIYNLGARFFWVHNTGPIGCLPYVLVAFASAEKDPAGCLKPYNEVAQYFNLKLQVSIAQLRNEFPSAAFTYVDIYSVKYSLFAEPPKHGFELPLVTCCGYGGEYNYSASVLCGGTITVNGTEIFVGSCDNPPVRVVWDGIHFTEAANKFIFDQISTGSFSDPAVPLKQACQS
Gbar_D02G008500	GbarGDSL112	372	5.26	40883.4	MSLFLFMLLVSILNPVVSHKSCDFPAVFNLGDSNSDTGGYASAFTPPTSPYGDTYFHMPARRFSDGRLTIDFIAEAFGLPFINAYLDSVGTNFSHGINFATAASTIRLPISVIPNGGFSPFYLGLQYSQFEQFKVRSQMIRKQGGLLASLMPKEEYFSKALYTFDIGQNDLGEGFFSNLTIQEVNASIPDIINKFSANIKNIYNLGARFFWVHNTGPIGCLPYVLVAFASAEKDPAGCLKPYNEVAQYFNLKLQESIAQLRNEFPSAAFTYVDIYSVKYSLFAEPQKHGFELPLVTCCGYGGEYNYSAAVLCGGTITVNGTEIFVGSCDNPSVRVVWDGIHFTEAANKFIFDQISTGSFSDPAVPLKQACQS
Gbar_D02G011020	GbarGDSL113	338	8.08	37271.5	MKVFPALFVFGDSLVDVGNNNFLNSIAKSNYFPYGIDFNMQPTGRFCNGKTFVDIIGEMLGVPYPSPFADPYTAGVKLLGGVNYASAAAGILDESGQHYGERYSLRQQVLNFETTLDQLRTMMGRDNLTSFLAKSIAILVFGSNDYINNYLMPSIYASSFNYNPTQFSNLLLNRYAPQLLTLYNLGIRKMFIAGIGPLGCIPNQRATGQAALGRCVDYVNDILGTFNQGLKSLVDQLNKRPGAIVTYGNTYGAVGDILNNPSTYGFNVVDKGCCGIGRNQGQITCLPFAYPCTNRDQYVFWDAFHPTQAANVILARRAFYGPPLDTYPLNIQQMTLIH
Gbar_D02G016540	GbarGDSL114	492	8.64	53093	MMISKYSFHVLFLILLVSFSFSYAHFRHITPKEIDPKSFNSHSSPLSPSLTSKGSGLLSGSSSSKDSSLFDNLSSSNASGSSNISDSSSVSTNSKGFAFSGSFRGSGSLSGSTNSGASNNKEFNINLKANLSGCFSKVFAFGDSYTDTGNARLIGILKSFVGAVLTRRVSQGGNSNFKLGGRSSNGRMVVDFLCDSLNISTPIPYKAISSDFDFDSNSGVNFAVGGATSLSGDFFVNHKIGHTLMWKGIPLGFQTQIEWFNHFVTRIACKRKTEEECKAEMGKHLIWLGQMGVDDFARVIGSSVSMRWLTDITVNHISKILTTLLDSGGKFVVVQGLPPVGCCPLSKLLTPQSEKDEMGCSLVINRAVMAHNELLQKTLEDFRVRHGTEVTISYADYFN…
Gbar_D02G016910	GbarGDSL115	385	5.62	42139.8	MNGVINFRGSLGSISSKKTVMAVAISLLLVASLLGSSCGCHFPAIYNWGDSNSDTGSVSAAFGRVPWPCGESFFGKPAGRYSDGRLIIDFIANELKLPFLSAYLDAIDSNFRHGANFAASGSTIQPADDKLFDTGFNPLSLDIQLLQFQQLKERTNELYDQAKNPDITDRLPRPEEFSKSLYILDCGQNDLHYGIITSIEDQFKAFIPNIINQFAAAVEKLFQQGARVFWIHNTGPIGCLPTVIINFPPKPGNVDQAGCIKSYNELAQEFNKQLKDTVSQLKAKLPGARLIYVDIYSAKFSLISEANKYGFVDPFVNCCGDHHVDCGKTAVVNGTEIFGASCSDPSKHISWDGIHYTEAANYWVVNRILDGSLSDPPLPITKACL
Gbar_D02G016920	GbarGDSL116	408	8.3	45438.2	MEGQRPSVGNGIIGRWKTAWASRNSVKTFIIAAFFAVAFSLFILSGRQRNLGGSGTCDFPAVFNFGDSNSDTGGKSAAFHRIPLPNGNTFFQKPSGRYWNGELIIDFIAEKLGLPHLSAYLDSIGTNFRHGANFATGGSTIQRLDARMFKIGYSPISLDIQLSQFEQFKERINELYKEGVNSNIKSKLPRPEDFSQALYTFDIGQNDLDCAFKSMTEKQAIESVPGIINQFAQAVKRLHNQGARTFWIHNTGPIGCLPFEVLDYPQQHENVDQNGCLRSLNEIAHEFNRQLKDSVIQLRLQFPDAALTYVDIYSAKYSLISHAKHHGFANPLGYCCGHHRDNLCWRKKTSNGTEISATPCSNPSAYISWDGIHYSHAANLWVANKVLDGLVSDPPTPIT…
Gbar_D02G016930	GbarGDSL117	387	8.76	42869.7	MAFGLSSIFVITIFAISFTNLASVSLVLARKPCRFPAIFNFGDSNSDTGGLSAAFGQAPPPNGFSYFGAPAGRYTDGRLLIDFIAESLGLPYLSAFLDSVGTNFSHGANFATAGSTIRPQNTTLQQSGFSPISLNVQFYEFNDFHARTQVVRKRGGVFEILMPKKEHFSNALYTFDIGQNDLTAGYFSNMSTDDVKTYVPDVLNQFQTIIQYIYNQGGRYFWIHNTGPVGCLPYVMERIPVLAGQIDDYGCASPFNEVAQFFNRGLKKIVEQLRKNLPHAAITYVDVYSVKYSLISQGRKHGFKHPLRTCCGHGGKYNYNKNLGCGAKVNKHGKEVLVGAPCKDPWTYVNWDGVHFTEAANKYIFERIVDGSLSDPPTPLNMACYRN
Gbar_D02G016960	GbarGDSL118	392	8.98	43099.2	MEPHSFKKVVIGLIFSMTLLPSSSSSSAPCNLPAIFNFGDSNSDTGGLSAAFGQTPAPNGETYFHAPAGRYCDGRLLIDFIAESFGLPYLSAYLDSVGSNFSHGANFATAGSTIRRQNTTIFQSGASPISLDVQLVQFSEFHTRSKIISKQGVFHKLLPKEDYFSKALYTFDIGQNDLTAGYKLNLTTEQVKAYVPDVLLQLSEAVKRVYDQGGRTFWIHNTGPVGCLPYVLDRFFTSATQLDKYGCGSPFNEVAQYFNQRLKDVVIQLRKQLPLAAITYVDVYSVKYTLVSQAKKLGFELPLIACCGHGGKYNFNNSLRCGGKITMKGKEILIAKSCGNPSVRVNWDGIHFTEAANKWIFQQITSGSFSDPPLPLKMACHLSKDGAMNKFR
Gbar_D03G000450	GbarGDSL119	355	5.08	39134.8	MAKTCFHGVFVSIAVTSLLLLQAEAPSPPPPAVYIFGDSTLDVGTNNFIPECAARADFYFNGIDFPYSKPTGRFSNGLNTADQIVRLLGLKKSPPPFLYLVNVPSNFQKNILQGANFASGGSGILRDTGKAVSKRVIPLEEQIQQFSTIRSNITNMTGSEEATDKILSKAFILISIGSNDMFEYLLDLSKPMSLAEFNATLISTYEYHIKTLYELGARTFGILTVPPIGCTPFARAVFTGNNSCSEPAQAMAVQFYFDVASSLEQFSSTVQDMKYSVGNTFLMTSVLTGDNCMLWEWDLRLQSNGKLLFNRDEYLFWDQFHPTQRASELVALTLFGAAEPIMVPMNFSQLLGVNI
Gbar_D03G000770	GbarGDSL120	357	6.44	39053.9	MGFLSQFQTCFWTIILFLFMVLNCHVNEAALVLPKNVTVTAVFVFGDSIVDPGNNNNLPTIAKGNFLPYGRDFKDGPTGRFSNAEEFGVKGLVPAYLDPKTQLQDLLTGVSFASGAAGYDPLTAKTANVIAMSGQLELFKECIKKIKGAVGEERAATIISKAIYIVCTGSNDISNTYFSTPFRRPHYDINGYAEFNARYANQFLQDLYGLGARRIGLLGLPPIGCVPSQRTIGGGKNRDCYEAENQLAIAYNAKLSGVIDSLKAVDTLPDTKFIFLDIYYPLLSLIQNPAKYGFEVATKGCCGTGLIEASVFCNPTSIPLSCPDASKYVFWDGYHPSEKAYKILVPIIINTHINEFF
Gbar_D03G010790	GbarGDSL121	367	6.02	40846.4	MVGMATSKLFIMLICMAPINTCSSAAASTASMATRPPSPKFPAIFVFGDSTVDTGNNNYVKTLFKANLPPYGENFPDHIPTGRFSDGKLVPDFLASFLGIKDDVPPFLKPNLSENELRTGVTFASAGSGYDYLTTRLSNAIPVSKQVEMFKSYINKLKGIVGKDKGNNIIGEALVIISAGTNDFVFNFYDIPTRRLEFDIVGYQHFLLQKLEDFLKELYELGCRKMIVAGLPPIGCLPIQMTAKFQIPTNRKCLEDQNSDAESYNKKLAKLLPELQAKLPGSKLAYADVYEPLFDMINYPQQYGFVEIKRGCCGTGIIEALFLCNAMTPICRNPSEFLFWDCIHPSQQAYIYLANYIIEEVVPLFDK
Gbar_D04G005810	GbarGDSL122	378	8.04	42227.9	MMGFSWKLFYVFGILFWGFSQRWRTVESNGGSFSCEFRAIYNFGDSNSDTGGISAAMSEILSPNGETFFGHPAGRACDGRLIIDFIAENLKLPYLSAYLDSVGTNFRHGANFATGGSSIRPPGYSPFNLWVQISQFIQFKARTTSLYNQLTLNRRNPLTISNLPRPAEFSQALYTIDIGQNDLAHGFQYTTVKQVLASIPDIIGQLPQAIHTLYNEGARFFWVHNTGPIGCLPVSVLYEISKPWNLDKNGCVRLQNEVAVEFNRQLKDMISQLRAQLPFARFTYVDVYSAKYTLVSDAKNLGFVEAVNFCCGNCMKKGMANGTVYGNPCNHPSKHISWDGIHYSQAANIWVAERILNGSFSDPPLSIQSDCHHQTTIL
Gbar_D04G007500	GbarGDSL123	370	5.46	40908.6	MHAYRLSEGYPNLIVQPLHGRTTTSLDDHHQHQCASAGTNPKFPAIIIFGDSTVDPGNNNYIDTIFKGNVAPYGINFPGHVPTGRFSDGKLVTDFVASSLGIKDAVPPFLDPNLSDDNLRTGVSFASSGSGYDDLTTLLSNVITVSRQVEMFRSYIEKLKGIVGDEEANNIIAQALVVVSAGTNDLIFNFFDIPTRRLEFDISGYQSFLLQRLEDFVKQIYDLGCRNIVVAGLPPVGCLPVQMTVRLENPMNRQCLEDQNSDARSYNEKLVKLLPEIQAELPRSKLVYADIYHPLMDMIIHPQQYGNVETTVGCCGTGVLGLSLFCKSVTSACGNPSQYVFWDSVHPTQQVYRQLAKYIVKEVVPKLLPN
Gbar_D04G011050	GbarGDSL124	354	8.86	39250.6	MDTPTPLFSLLCFFLFSLFLGEEQHVVEGSRVWTFGFRPKMLFVFGDSYADTGNNRKALASSWKLPYGITFPGKPAGRFSDGRVLTDFIAGYLGIKTPVPYRYRKELGGRLKYGLNFAYGGTGVFDTPAPEPNMTTQIDFLQQLLNDSVYSKRALKTSVALVSLAGNDYSNYIATNGSTAGFPAFIGRVVNQLKVNLKRIHNLGVRKIAASALQPLGCLPQSTAQFSFEQCNESENALVGLHNQLLAQAVNDLNKETNSSSFFVLDMYNAFWNVFNQKQAHQVSPTFVNPFEPCCVGVSAAFSCGSVDENGVKQYTLCSNPKSKFFWDTVHPTEQGWRAVYSTPALQSSLKQFW
Gbar_D05G000360	GbarGDSL125	383	4.92	41648	MANLASKLQPWWLLLVIPFLFVSNTYHCVNAEPQVPCYFIFGDSLSDNGNNNNLATEAKVNYWPYGIDFPKGPTGRFTNGRTMQDIIVQLLGFQEFIPPFATSRGQEILKGVNYASGSAGILNESGQHLGVRISMDMQLSNHQSVISTIVEMLGKCAASKLLGKCMYAVQIGSNDYINNYFKPEMYNSSHLFTPEQYATYLIEQYSRKIKTLYNNGARMFALFGIGAIGCTPNAMAVHGTSGSACVEKMNTAAQLFNERLIPLVDELNSNSTGAKFTYLNPTGASAANSLGFTVANASCCDIGSGGDLCIPGSEPCGDRSQYVFWDAVHTSDAWNEVIAVEAYDSESNAIAYPFNVKKMAQLPNNNDADGDICEMGENSGVTV
Gbar_D05G004900	GbarGDSL126	361	6.98	40237.9	MANLSASYISFLLCFTTCINLISSHYLPENHVALFIFGDSLFDPGNNNYINTTADFRANFYPYGETFFKCPTGRFSDGRLIPDFIAQFAGLPIIPTYLQPGKRKFTDGVNFASGGAGALVESHQGFVVDLETQIKYFNKVEKSLRQELGDAGAKKLMSKAVYLISIGGNDYFTKNSSVSDEEFVSMVLGNLTVALKEIYKKGGRKFGFPNLLPLGCLPYMKAQSGGSCIDELTAIAKLHSAELLKTLVKLQSQLEGFKYAYYNLYQSFTERLNNPSKYGFKDATTACCGSGPYGGVYSCGGKRGIEVYELCDKPGDHFFFDSYHPSEKAYRQFAELMWAGNTDIVWPYNLKMLFQDNAFYP
Gbar_D05G013490	GbarGDSL127	354	8.62	38232.6	MDGYCSRRVIMFLVFAFAAISRGYGQESTTLVPAIITFGDSVVDVGNNDYLPTIFKANYPPYGRDFANKKPTGRFCNGKLATDITAETLGFTTYPPAYLSPEASGKNLLLGANFASAGSGYDDKAAMHAITLTQQLEYFKEYQAKLAKVAGSTKSASITKDALYVLSAGSGDFLQNYYVNPLLNHAYTPDQYGSFLIDTFTNFVKNLYGLGARKIGVTSLPPLGCVPLARTLFGYHEKGCISRFNTDAQQFNKKLNAAAANLQKQHPGLKIVVFDIFKALYDIVKSPSNYGFVEATKGCCGTGTVETTAFLCNPKAPGTCSNASQYVFWDSVHPSQAANQVLAEALIVQGIALI
Gbar_D05G014340	GbarGDSL128	364	6.54	40588.4	MARLVLLWCFFIFTATSVNLVCSRSPQKDHTALFVFGDSLYDPGNNNYIDTIIKANYYPYGETFFKYPTGRFSDGRIIADFIAEFANLPLIPPYLQPGNHEFTYGVNFASAGAGALSETYQGFVIDLKTQLSYFKKVAKLMRKELGDAEATVIFSKAVYLINIGGNDYISFLTSNSTVFQSSSKQEYVAMVMGNLTETIEEIYKKGGRKFGFLNMGSLGCVPSMKALAPGNTTGSCFEQVNEIAKLHDAALPKALEELETKLVEVKYSMHYLNISYAERRNNPEKYGFKEANIACCGSGPYRGMFSCGGRRGVTKYELCSDPNDYLFFDSDHLTEKACKQIAQLMWSGTPNITGPYNLKALFEV
Gbar_D05G014350	GbarGDSL129	357	7.03	39859.3	MLYEYLSASVSVNIVCSRSLQKDHIALFVFGDSVYDPGNNNYIDTIARANYYPYGETFFKYPTGRFSNGRLIPDFIAEYANLPLIPPYLQPGNHEFTTGVNFASAGAGALSETNQGFVIDLKTQLSYFKKVAKQLRQELGDAEAMAFLSKAVYLINIGSNDYVLPFTSNSTVFQYFSKQQYVGMVIGNLTETIKEIHMEGGRKFGFRNFGSMGCIPLLKALVPGNTGSCFEQVNELAKLHNAALTEALEEMEIKLVQFKYSMHHLNIYLSELTKNPGRFGFKEVNKACCGSGPYRGISSCGGRRGVTEYELCSDPTQYFYFDSSHVSEKANKQIAQLMWSGPPNITGPYNLKAFFQL
Gbar_D05G014360	GbarGDSL130	383	9.39	43427.6	MARLSSFFIFSFFLQVALFATCCRGESKEQQHQLPKKHVPFFIFGDSILDAGNNNYINTSTLDQANFWPYGLTFFNYPTGRFSDGRLIPDFIAKYAKLPLIPPFLQPGFRQYYLGVNFASAGAGALVETFQGFVIDLKTQLRYYYKVDSWFRHKLGNGEAKATMSRAVHLFSIGTNDYASPFLTNSTILNNYNKSTYVGMVIGNITTVINGIYKRGGRKFAFINLPDLGCVPGMRVIKSGNNGSCFEEATRLASLHNKALSKLLYDLEKQLKGFKYSLFDLNSNLRQRMEHPSKYGFKEGETACCGTGEYRGVLSCGGKRPVKEFQLCKHPQKYVFWDSLHLTERTYKQLADQMWGGATSDSHDVGPYNIKQLFSNSLNHRYN
Gbar_D05G014740	GbarGDSL131	365	8.75	40706.9	MGTMLNMSTIISAIFYQILVIQLLLNMCSAKEVPAIFAFGDSLFEVGNNFYLDTLAKPTFPNGIDFTKGKRRASGRYTNARTILDIIEEELGFTNYTPPYLSPQTTGDVILKGVNYASSGSGIFNSTGSKFGDHICMDEQINNFAKSRQDIVSKIGAAAARKLLRDALYFIAVGANDIILLSSNVSLSHVENIKYLDNMISKFKSQLMSVYNLDARKIAVTSAAPLGCIPFERDKFSIDDCVPHVNELVKLYNVRLKILLSELTKHLAGSIFIYMNSYTTLEDVLQNYKSYGFTNADSACCRVYGKHGGKLPCIFFARVCPNRTQYVFWDAYHPTEKTNFILAKHALDGSRQYISPINIRQLANS
Gbar_D05G015570	GbarGDSL132	364	8.27	39773.7	MGKWRGVFGVAALLLVLSVCLGVRGAPQVPCYFIFGDSLVDNGNNNQLSSLARANYLPYGIDFPNGPTGRFSNGKTTVDVIAELLGFDNYIPPYSTASGRQILGGVNYASAAAGIREETGQQLGARISFSGQVRNYQRTISQVVNLLGDETSAANYLSKCIYSIGLGSNDYLNNYFMPLYYSTSRQYTPEQFADVLIQQYTEQLQALYNYGARKFALIGVGQIGCSPNELAQYSGDGKTCVERINAANRIFNDKLKGLVDQFNNANSDAKFIYINAYGIFQDITSNPATYGFKVTNAGCCGVGRNNGQITCLPAQTPCPNRKEYLFWDAFHPTEAANVIIGRRSYSAQSSADAYPIDIRRLAQL
Gbar_D05G015990	GbarGDSL133	394	8.26	43393.1	MASLYSLCLSKQQLFGILLILTFFSSSRAKRCYKSIISFGDSLADTGNWVILLQQNKPTPAFPPFGGTYFNRPTGRCCDGRLIVDFFAQKLGLPLVPPYFRDANCSNCRKFQKGVNFAVVGATALDNAYLARKGIINELTNVSLGVQLGLLKTLLPSLCSSSSGKYLQMLLFLPNNQKSCNEFLNNSLILMGEIGGNEFNLAFIQGISSEVIGGLVPEVIKAISAAIEELIELGAMTFVVPGTIPLGCLPVLLTRFRTSNKQAYDRYGCLIWLNDFAHYYNEYLKKELESMRRLHPRINIIYADYYQASMPLYLSPRSFGFKSTLTACCGGEGPYNVNVTLSCGDPGTKSCDDPSSYVNWDGAHFTDEAHRVISNGLLDGSCTIPRFEFPSCAS
Gbar_D05G016110	GbarGDSL134	367	5.69	41073	MESCHKFSFPLLTLLSLYMFFVAHAEGSLTPRPFNNKITAAFVFGDSTVDPGNNNYVKTLFRGNFPPYGKDFRDHVPTGRFTNGKLSTDLIVSYVGIKEYLPPYLDPNLSIEELMTGVSFASAGSGFDPLTPQISSVISLSKQLEYFKEYKNRLQSAIGNRRTEAIIKEAVFLISCGTNDFVVNYFTLPIRRKSYTVSAYQQFVLQSFKQVLQDLWDEGARRIAVTGLPPMGCLPAVITLYSENAILERGCIEKLSQVGMEYNQMLQNELNSMQGRLAHLDSKITYVDIFTPLVDIIQGLGKHDFDEVSHGCCGSGYLEAGFLCNPGSFVCNDASKYVFFDSIHPTEKTYINLFMASRPVIDSLIQD
Gbar_D05G018860	GbarGDSL135	364	8.29	40028.3	MDTRLWSVSSTSLLSPLLVILALLMCETKALVKLPPNETVPAVIAFGDSIVDTGNNNNLMTLIKCNFRPYGQDFNGGIPTGRFSDGKTPSDLLAQELGIKDRLPAYLDPDLKPQDLPTGVSFASGGSGYDPMTPELASVISMADQLNHFKEYIAKLKQLVGEEKKKFIIANSLYLVVAGSDDIANTYFVLRARKMQYDVPAYTDLMLNSATEFLKELYGLGARRIAVFSAPPIGCVPSQRTLAGGTERHCANEYNVAARLFNKKLSAALNTLRTSMPGGKFVYVDIYKPLLDLIDNPQKHGFKFADVGCCGTGNIEVAVLCNKWVPSTCTDASKYIFWDSYHPTEKAYRALIIPLLPKYVNKFL
Gbar_D05G022830	GbarGDSL136	372	6.81	40877.1	MATSLCTHVPALFLLLLLLVSAPCNAGILRTCKFDAIYQLGDSISDTGNLIREHPFSPFARLPYGETFFKHATGRCSNGLLIIDFLALSAGIPFLQPYLNSNALFTRGRGVNFAVAGSTALPVETLADNGVVAPVTNSSLSRQLDWMLTHFNGICHDEDDCLEKLKTALFIVGEIGGNDYNYALFQGKSFDQVRSMMPLVIQAIKDAVTRVVGYGATRVIVPGNFPIGCFPVHLTVFRSNDSDAYDGFNCLKDLNNLSSHHNGLLKQAIKELRKELPHATILYGDYYNGYMRLLNKAKFLGLDPNSTQKACCGIGGDYNMELNKMCGAAEVGVCKNPDEYISWDGVHLTQKAYQLISGWLIHGVYWKLRCGV
Gbar_D05G025020	GbarGDSL137	959	5.55	107748	MTVAAKAATTGSCFGEDQVWPPGFRFHPTDEELVLYYLKRKICRRKLKLDIIRETDVYKWDPEELPAKSILKSGDRQWFFFSPRDRKYPNAARSNRATGHGYWKATGKDRTVTCNSRTVGVKKTLVFYRGRAPIGERTDWVMHEYTLDEEELKRCQNVKDYYALYKLYKKSGPGPKNGEQYGAPFKEEEWADEEYASKAVDVITPVKQPNEAFPDDVEKAKNQIQSPLNDIEEFMRQFAAEPALPQPQAHFDNILPRLAGEEEIQSTLLDTSPRDVLLPKPVEVVHDHASFELSQSPTSRLQLQEAPEDASVSDQFEQIPQICEEDFLEIDDLTSNVEKPVENGLQFNDWDGLGEFDLYHDAAMFLQDIGPIEQGIVPFSYTENMINQVSYPLEPQLQH…
Gbar_D05G025470	GbarGDSL138	373	4.98	40895.6	MAMAMAKPWMYCLLVCLGMALNNVASGQGENPFEPDGGRRREMVPAMFIFGDSLIDNGNNNELPSFAKANYFPYGIDFNGGPTGRFSNGYTMVDEIAELLGLPLIPAYSEASGGQVLHGVNYASAAAGILDITGRNFVGRIPFDQQIQNFQTTLDQLADNLGAIEAAEALGKCIFFVGMGSNDYLNNYLMPNFPTRNQYDGQQYADLLVQIYNQQLRALYNLGARKFVLAGLGRMGCIPSILAQSTGGSCSEEVNQLVLPFNANVKTMMNSLNANLPGARFIYVDIAHLFEDIVANARTYGFSVVNRGCCGIGRNRGQITCLPFQTPCENRDEYVFWDAFHPTEKVNIIMARKAFNGDPSIVYPINIQQLANL
Gbar_D05G027650	GbarGDSL139	376	8.82	41108.4	MAKKAGKGFILVCLQLLLCFSQINWIRAKGEDGSDDEIKGMFVFGSSLVDNGNNNYLENSTAKADFLPYGIDFPKGPSGRFTNGKNVIDLLGEMLKLPCLIPPFSDPSTKGSKVVHGVNFASGASGILDDTGFLAGQVISLNQQIRNFETVTLPEVKNQLGVNRRENRKATKKYMFIMGTGGNDYLFNYFARKGEYNVSLETFTANLTTSLSLQLKKLYRLGARKFVLMSIYPLGCSPMLNAMRKDGCIEVMNQAAILFNDGLKSIIDAAKSDMPTSNLVLVNSYNIVTDIIQNPSSKGFKDANNPCCEVVPLTQLAGNGVSCKKGGRICMDRSAHVFFDGLHPTEKVNVEIATKAFSSDLKTEVYPINVNQLAQL
Gbar_D05G038170	GbarGDSL140	399	6.38	44281.7	MATSSSCSSLKQHFLMFLVVTISSIINSQVNGCFTSIFSFGDSLTDTGNLLEISLSDSTNPPHSAFLPYGRTFFHHPTGRFCDGRLVIDFIAEALGFSFLPPFYGSKSGKWEKFQKGANFAVASATALNSSFLAEQGIHSVSTNISLGVEVNSFKHLLPSLCSSSSNCKELLRNSLIVMGEIGGNDYNHAFMQGKNIENIRQLVPLVVDIISSSINELIELGAMTFLVPGNFPIGCSPSLLTKFHGSERDQYDPLTGCLTWLNQFSQHHNELLRKELENIRNLHPQISIIYVDYYKAAMRFYHSPKQFGFKETLKACCGIGGLYNYDPLIFCGYPQLKQCCNDPSSYISWDGIHYTEAVNKWLAHTVFEELMSTIPSLGSLCPSSTVNKLRILYPMFGV
Gbar_D05G038190	GbarGDSL141	379	8.35	42198.2	MATCSSCWVLKQYLIVGFLFVIIISSIQPVNGCFTSIFSFGDSLTDTGNLLEISLLESNKLPPSAFPPNGRTFFHHPSGRRCDGRLVIDFLAEALGIPFLRPSYTTKVGRLQKFQKGMNFAVAGATALNSSFLQENGIHNRSTNISLGDELNSFKHLLPSLCSSSADCKKLLRNSLIVMGVIGGNDYNHAFREKNNEAARKFVPLVVHTIASAIHELIELGAVTFLVPGNFPIGCSPDLLTNYQGSNKDKYDPLTGCLTWLNQFSQHHNELLRTELEKLRNRHPDINIVYADYYNIAMRFYHSPKQFGFKETLKACCGIGGLYNYNSSRSCGYPPLKSSCNDPSSYISWDGIHYTEAANKWLANVVFEDLMKSTTCVPY
Gbar_D05G038490	GbarGDSL142	361	8.03	39722.5	MVKMDGNNFIFFLTICVLSWRMELLKAQMVPAVYVFGDSLVDVGNNNFLPVSFAKANFPHNGVDFPTRKPTGRFCNGKNAADLLAEKLGLPSSPPYLSLSVNNITSHLTGASFASGGAGIFNSTDHVFGQAIPLSNQVDDFMSLNKILMKLGSSAAQNHTSKSLFAFVIGSNDLFDYFGSPNLRKQNTPQQYVDLMVTTLKQQLMRLYAVGARRFFLGGVGAIGCIPVERVKSKSHGCNAEHNFWAVEYNDGLKAMLNELKSKLRGFNYSFFDTYGIMQTITQNASTYGFNEVEAACCGLGELRAIVPCLPFVTQCSNRTDHMFWDLYHPTEATTGIVVDTLFDGPSRYCVPINVRQLVSG
Gbar_D06G000080	GbarGDSL143	704	6.22	76974.4	METIVFPFSSKFLLAKYLLVSALFISAKALIKLSINETIPAVIVFGDSIVDAGNNNDLNTVIRCDFLPYGQDFAGGVPTGRFCNGKVPSDLIAEELGIKDIVPAYLDPKLKPQDLLTGVTFASGGTGYDPLTPKLASVISLGEQLNYFKEYIGKLKAIAGEEKTNFILAKSMFLVVAGSDDIANTYFVLRARQLQYDVPAYTDLMVNSAAEFVKELYGLGARKIGVFSTPPIGCVPSQRTLGGGIERECAEDYNVAAILFNKKLSSVLNSFKTSMPDGRFVYIDVYNPLLGLIQNPQKNGFEVVDNGCCGTGNIEVAILCNKLSPSTCTDVSKYIFWDSYHPTEKAYRALPNHVNPCVHFIFHIVPATALCLILVLFSTRDAGGVCLASNKITFPALFA…
Gbar_D06G014450	GbarGDSL144	370	6.45	40616.2	MKNKFFILVILFQTVDLALSTPKKYESIFNFGDSLSDTGNLLLSGALVFPVIGQLPYGETFFQHATGRCSDGRLIIDFIAEAFSLPYLQPYLAVKQGQSSQHGVNFAFSGATALDAEFFFHRNMGSILWTNNSLNVQLGWFRKLKSDLCSDNESCDDFFKKSLFLVGEIGGNDYNYAFFLGGSIKQLQSMVPSVVGAIANATSALIEEGAVELMVPGNFPIGCSAVYLTLFESPKKEDYDRHGCLKAFNGFAKYHNNQLKQALDTLRQKYPHARIFYADYYGAAMRYVHAPLHHGFYGGTLKACCGGGGPYNFNISARCGHPGSEACKDPSVYSNWDGIHLTEAAYRHIALALINGSSSLPPLISSPLSD
Gbar_D06G021730	GbarGDSL145	353	5.17	38949.2	MGTIRNKLIIICSILSHILAKHIGFAQNISAFFVFGDSLVDVGNNYYINTLAKPEYPNGIDFRKGNPSGRYTNSRTIADEIGFEDYAPPFLAPNTTGDMILKGVNYASSGAGILQATGAFYGERISMDKQVDYFAKTRQDIISGIGAIAAQALLRNSLYFLGIGANDILFGESRSVFDTNDYVDEIISNFKSQLTRLYNLDARKIAVLNAPKVGLIPFERDIHLCGQACLSLQNRMAMLYNSKLKNLLEDLTENLPGSTFVYFDYYAVTEDIINNYSSYGFENDDHACCEVIGAHGGLIPCISSSQVCPDRTKYIFWDPFHPTDSAVVIGAKYALDGGLEYVSPINMRQLANS
Gbar_D06G022040	GbarGDSL146	362	9.22	39978.2	MVKLCVLFGVAVLLSLSFGFINGAPQVPCYFIFGDSLVDNGNNNRLSSLAKANYMPYGIDFPNGPTGRFSNGKTTVDVIAELLGFENYIPPYSAARGRQILGGVNYASAAAGIREETGQQLGARISFSGQVRNYRQTVSQVVNLLGSEANAANYLSKCIYSIGLGSNDYLNNYFMPLFYSTSRRYNPEQYANVLIQQYTQQLQALYNYGARKFVLIGVGQIGCSPNALAQNSRDGRTCVERINAANRIFNSKLKGLVDQFNNANSDAKFIYIDVYGIFQDVTRNPSAYGFRVTNAGCCGVGRNNGQITCLPLQRPCRNRNEYLFWDAFHPTEAANVIIGRRSYNAQSPSDAYPIDIRRLAQL
Gbar_D07G011530	GbarGDSL147	362	8.76	39585.2	MAAYMEHESSQQKKMKFSSNFIVVFVLFAFVLTVANGQPLVPAMFIFGDSVVDVGNNNNLYTIIKAAFPPYGRDFLNHKPTGRFCNGKLASDFTAENIGFTDYPPAYLSKKAKGNNLLIGANFASASSGYYETTAKLYHTLSLSKQLENYKQYQNKLVAIAGKSNASSIISDGIYLISSGSSDFLQNYYINPLLYKSYTPDQFSDVLIESYANFIQNLYKLGARKIGVTTLPPLGCLPAAITVFGSDSNECVAKLNKVAVSFNNKLNATSQRLQTKLPNRKLVVFDIYQSLYNLVTKPADSEARKACCGTGLLETSILCNPKSIGTCANASEYVFWDGFHPSEAANKILADDLLSSGISLIS
Gbar_D07G012540	GbarGDSL148	354	5.41	39232.4	MEGFALFMVALVSMGITNLAMVPEKTNRNVSAMYVLGDSSVDCGSNTLFYPIIHLNLSLLPCNGSNSILLPYLLAKKMGLPYAEPFYTQNGTIDGLLNGVNYGAAHATILSPTSLGHQSLNHQLRQVFETVQLLELQLGHESSRHFIRSSLFYLAFGKDDYIDLFLRNFSGVMAEYNGPQFAEILVNQMVHAVMNLYDMNVRKVVLMGILPLGCAPSLLFQWHIDDATGCVEMINEVVLRYNVLLEKSIVRLNEELPDAHLVFCDLYQGVKKIITFPHFFGFEDAKNACCGLGLYGAEIGCVTSDIACNTVSANVWWDLYNPTPKVNSLLAESTWSGQQLLSNICRPTTIRGLV
Gbar_D07G020500	GbarGDSL149	354	5.18	38687.9	MAMSSTPNILLSLFSIHFLLSLVKINEAKVPAIIVFGDSSVDAGNNNYIPTIARSNFEPYGRDFNGGHPTGRFSNGKIATDFISQAFGLKGAIPAYLDPSYSISDFATGVTFASAGTGYDNSTSNVLSVIPLWKELEYYKDYQTKLKANLGDGKANDIIKDALYMISVGTNDFLENYYAVPGRSSQYTIKEYENFLVGIAGNFTKALYDLGARKISLGGLPPMGCMPLERTGNLMGGSECVNSYNNLAAEFNSKLNDLVIKQNKELNGMDMVFSDPYGIMLDIIQKPAFYGFEVTGVACCATGMFEMGYACSRTNPFTCSDADKYVFWDSFHPTEKTNAIVANHVVQTSLAKFF
Gbar_D07G020520	GbarGDSL150	350	6.44	39115.9	MFFGSTPVLLWLFFLSLSPLTKAKVPAIIVFGDSSVDSGNNNLISTVLKSNFQPYGRDFYGGQPTGRFCNGRIPPDFISEAFGLKPAIPAYLDPAYNISDFATGVCFASAGTGYDNATSKVLNVIPLWKELEYYKEYQGKLRSYVGENKANEILREALYLMSLGTNDFLENYYVFPTRKSQFSVRQYQDFLLGLGENFVRELHALGVRKISITGLPPMGCLPLERATNILGQNDCVPEYNNVASGFNRKLEGLVAKLNKELPGMRMVSAPAYDIFYQIITRPSLFGFEVTGVACCSAGTFEMSYLCNQYNPFTCSDANKYVFWDAFHPTEKTNKIISDHLIPLLLAMFSH
Gbar_D07G022190	GbarGDSL151	363	9.14	40555.6	MSSPWFFVTLLTLIAIVSPTPLAEARAFFVFGDSLVDNGNNNYLATTARADSPPYGIDYPTHRPTGRFSNGLNLPDIISEQIGSEPTLPYLSPDLRGRKLLIGANFASAGVGILNDTGVQFVNIIRIFRQFEYFQEYQRRVTKIVGQQQAQRLVNQALVLITLGGNDFVNNYFLVPFSARSRQFSLPDFCRYLISEYRKILLRLHEFGGRRVLVTTTGPLGCVPAELAMRSRNGECVPEVQRAAAIFNPLLVQLIQQLNSQLGSTVFISANAFSMNMDFITNPQRFGFVTSKVACCGQGPYNGLGLCTRLSNLCPNRDVYAFWDNFHPSERANRLIVQQFMIGSTQYMNPMNLSTIIAMDSRS
Gbar_D07G024140	GbarGDSL152	380	7.17	41847.5	MIMEEHWKLVYVIGILALGFAVKSNADGSISCGFPAIYNFGDSNSDTGGISATLNEILPPNGETFFGHPAGRASDGRLIIDFIAEGIKLPYLSAYMDSIGTNFRHGANFATGGSSVRPPGFSPFNLGIQISQFIQFKARTTTLYNQLSLNRRIPLSISNLPRPAEFSQALYTFDIGQNDLGHGFQTMSEKQVRDSIPDIVGELSKAIHILYNEGARFFWIHNTGPLGCLPYNVIYGKKPGNVDKNGCVKAQNEAAMEFNKQLKNKITWLRTQLPFAKFTYVDVYSAKYDLISNAKKLGFVDPFNFCCGSFYGYHINCGKKAIVNGTVYGNPCDHPSNHISWDGIHYSETASMLVSNRILNGSLSDPPVSIQDACHHQTDI
Gbar_D07G024580	GbarGDSL153	380	6.36	42448.2	MEFWGVLISGVLVSWWVLSVNGANLPPCQFPAIYNFGDSNSDTGGISAAFEPIRAPYGVPYFHKPSGRDSDGRLIIDFIAERLKLPYLHAYLNSLGANFRHGANFATGGSTIRRPNETIYEYGISPFGLDMQIIQFEQFKARATEMYNQAKDPSEKDKLPRPEDFSKALYTFDIGQNDLSVGFRKLSFDQLRASIPDIINQLASAVHHLYEQGGRSFWIHNTGPIGCLPVNFFYILNPEPGYVDQYGCVKKQNEMAMEFNSQLKDRVIKLRTELPEASITLVDVYTAKIAMIGNAKNLGMADPLKPCCGYHVNYDHVWCGNKAIINKTEVFGASCKNPSMFVSWDGVHYTQAANQYVADRTLNGSLSDPAILITQACHKQ
Gbar_D07G024940	GbarGDSL154	419	9.03	46545.5	MMKKSVIYHQLLCLFLTSLSFSFPGKSMDPTRTIFIFLSLLLYGSTTGFSRVFSSESCRFPAIFNFGASNSDTGGFAAAFFQPKPPYGDTFFGMPSGRACDGRLIVDFTVENLDLPFLSSYLNSLAINFSHGANFATVSSTIRLPTADVIPQGQASPFYLSLQCSQFAQFKNRSQIIRRQGGIYASLMPREETFAKALYTFDIGQNDLTQSLFLNMTIVQVIAAIPDIVNHFSDNIKNLYSLGARLFWVYNMRPIGCFPQILTSFPSAKKDSVGCAKPYNRLAQRFNAELKNALARLRIEFPLATIVYVDLYSALYSLYTHPTKNGFERPLVACCGYGGKYNYGRDAACGETINVNGKNIMVGSCKDPSVRVSWDGVHFTEAANKFAFDLVSSGNFSNP…
Gbar_D07G025620	GbarGDSL155	350	5.43	38986	MASSIIIPWIFYIQILAISSKAIAAVPAIIVFGDSSIDSGNNNYLPTLAKCNFEPYGRDFPGGTPTGRFCNGRLPPDFVSEGFGLKPIIPAYLDPTFSISDFATGVCFGSSGSGYDNSTAAILKVFPLWKQVEFFKDYQTKLRAYLGDEKANEVISEALYIISVGTNDFLINYYNFPQRRAQFTIPKYEDFLIGNAEDFIRKIYSLGARKLSLTGLPPMGCLPLQRTLNLKNPHSCSEERNKVALKFNEKLKVSVVKLMIELPGLEVLYTDVYELLSQLITQPSQYGFEVAEAACCGTGLFETGILCNRLTPYTCLDADKYVFWDAFHPSERANKIMSDEMLPSLKLAFL
Gbar_D08G002440	GbarGDSL156	326	8.01	36014.8	MAYKLLKSLEVVAISVLFVILQNWANAKPQVPCYFIFGDSLSDNGNNNNLSTLAKVNYSPYGIDFPVGPTGRFSNGRTAVDFIAENLGFTSSMPPFAESQGENILNGVNYASGAAGIRDETGKHLTRLLLNQCIYSIQIGSNDYINNYFKPEFYCTSRLFTQMQYARLLVHQLSNQLKTLYNTGARKFAVYGLSLIGCAPFAILEYGTNGSLCVDKLNNAAAHFNERLMPLVHQLNDDLPNAQFTYLGPAPDSTTFVTNGSCCKIGGGGGELCLKNSKPCSNRRRFIFWDGYHPTEAWNEKVAERAYSSESSLEANPFNIHKLAKL
Gbar_D08G006000	GbarGDSL157	364	7.54	40015.4	MAKQWLVFAMVLVLGTLVSVTTAASLATFIFGDSLAEVGNNNHLQYSLARSDYPWYGIDFTGRKATGRFTNGRTIGDILSEKLGTSSPPPYLSLSQNDDAILQGVNYASGGAGILKETGQYFIQRLTFDDQINYFKKTKERIGAKIGAQAANKLCNEATYFIGIGSNDYVNNFLQPFLPDGQQYTHDEFVELLTSTLEQQFSRLYQFGARKILFHGLGPLGCIPSQRVKSKTGQCLKRVNEWMMEFNSKVQQLINSLNKRLPNAQMMFADTYPAVLDLIENPTAYGFKVSNTSCCNVDTSIGGLCLPNSKLCSERKDYVFWDAFHPSDAANEVLAQKLLSSLSSSASAPSPSPSPSPSLPPKPE
Gbar_D08G007880	GbarGDSL158	371	5.22	41010.5	MALLYILHSLLKLAFLCSFWPTVIPLSLNYPAVFNFGDSNSDTGGLVAGKAFPMTQFNGETYFHEPSGRFCDGRLIIDFLMEAMELPYMNPYLESVGSPSFQTGCNFATGGSTILPANAASTSPFSFNLQLSQFFRFKNRALTLLSKDKELQNYLPAEDDFNKALYIFDIGQNDLDGVFYFPASDEQVVAFISKLMSELNYGMKRLYDAGARNFWVHNTGPLGCLPRIIATFGKKPSNLDEHGCVASHNRAATVFNKKLHDMCLQFLAHSPEANITYVDIFSIKLNLISNYSLYGFQQPLAACCGYGGPPLNFDTRIACGVTKDLNGSIVIANPCNNTAEYINWDGTHYTEAANGFVADEILTGNYSDSPH
Gbar_D08G009290	GbarGDSL159	368	9.5	41251.3	MDSKMHLQPWWLLPISLLLQLSNLKNWANAAPQVPCYFIFGDSLSDSGNNNNLKTLAKVNYRPYGIDFPKGPTGRFSNVELLGFEEYMPPFAKSERKNILQGVNYASGASGILDETGSLMGARVPMSIQIRNHKTIIARIRKILRNDSSTEKLLRQCIYSIQIGSNDFVNNYFKPNFYNSSHGYSVSEFATMLVRQFAHQIKDLYKTGARIFALFGLGQLGCTPNAIATHGTNGSLCVTKLNDAAFLFNQRLIPLVMALNSKLTDAKFTYLNYSPMKVAQLSLESPCCKTGAGGNRELCIHYSKPCSNRKQYAFWDGVHPTDASNVLIAKNLYGTRSFSDARPFNIRSLARKSSDDQQRQIWVEVLVN
Gbar_D08G014080	GbarGDSL160	348	8.75	38689.4	MDNGGFSKDLILLLWIWVFLATIDVSKCSLGRPLIINFGDSNSDTGGLAGTGLPIGLPHGITFFHRGTGRLGDGRLIIDFFCEHLNLSYLSPYLDSLAPNFTSGVNFAVSGAMTLPQFVPFVLDVQVRQFIRFKNRSIELQKTGTGSFIDEKGFRSAVYMIDIGQNDLLMALYASNLTYEPNIYSYGGRKFWIHNTGPLGCAPKELALHPHNKTDLDRIGCFRVHNDLAKAFNRGLRNICKEMRTILKDATIVYVDVYSIKYKLFAKYKKYGFEDPFMACCGYGGPPNNYSQKATCGQPGSTICNNVSRSIVWDGVHYTEASNRVVATTILSGRYSTPQMKLESFGEP
Gbar_D08G024040	GbarGDSL161	365	5.31	40283.9	MENSFTLVTIFGLLFTLGNVGPQAEAARAFFVFGDSLVDNGNNNYLATTARADAYPYGIDYPTHRATGRFSNGLNIPDLISEQIGSEPTLPYLSPELNGQRLLIGANFASAGIGILNDTGVQFVNIIRIGEQLQYFRQYQQRVSALIGPEQTQRLVNEALVLMTLGGNDFVNNYYLVPFSARSRQFALPDYVVYIISEYRKILLRLYELGARRVLVTGTGPLGCVPAELAQHSRAGECAIELQRASALFNPQLAEMLSGLNAELGSDIFVAVNTNEMHMDWINNPQQFGFVTSKVACCGQGPYNGIGLCTIASNLCPNRDIYAFWDPFHPSERANKLIVQQIITGSTKYMHPMNLSTIMELDSRV
Gbar_D08G024050	GbarGDSL162	369	7.54	40142	MASSPALVSWLVLVLTLAMAVSTTQVEAARAFFVFGDSLVDNGNNNYLATTARADSPPYGIDTPSRRPTGRFSNGKNIPDFISEALGSEPLLPYLSPALNGDRLLVGANFASAGIGILNDTGIQFINIIRMFRQFEYFQEYQGRLANLIGTTEAQRIVSEALVLITVGGNDFVNNYFLVPFSARSRQFSLPDYVRYLISEYRKLLMRLYELGARKVLVTGTGPLGCVPAELAMRSPNGQCAAELQRAAGLFNPQLVQMINGLNSDLGANVFIAANTQQQTNDFISNPGAFGFTTSKIACCGQGPYNGLGLCTIASNLCPNRDLYAFWDPFHPSEKANKIIVNMILRGSTNYMSPMNLSTLLALDTIPRT
Gbar_D08G024540	GbarGDSL163	267	8.6	29478.7	MKFVALLIPFAILLSMVKDQLVPAMFIFGDSIVDVGNNNDLVTLIKANFPPYGRDLAHHEPTGRFCNGKLAIDIIAEGLGFTDQQPAYMSDKANGEMLLIGANFASAASGYYNATATLYNTLSLSQQLENYKEYKNKLTAITGKSNASSIISNGIHLISFGSSDFLQNYYINPLLFTSYTPNMFSDILIESYDNFIQNLYELGARRIGVTTLPPLGCLPAAITAFGHGSNQCVARLNNNAISFNNKLNHRSQRLKRRFSNLSCLRHL
Gbar_D08G024570	GbarGDSL164	290	8.65	32141.6	MKFLAPFISLTFLLFEAKAEKLGFTDHQPTYMSDKANGEMLLIGANFASAASGYYNATAILYNTISLSQQLENYREYKNKLVDITGKSNASSRISRGIHLISAGSSDFLQNYYINPLLFTTYTPDTFSDILLNSYDHFIQNLYELGARRIGVATLPPIGCLPAAITGFGHGNNHCVARLNNNAISFNNKLKHRSQRLTRRLSKLKLVVLDIYNPLYTLITEPAENGFAEVRRACCGTGLLETSILCNQHSIGTCSNASQYVFWDGFHPTEAANQILADKLFKSGSSLIQP
Gbar_D08G025940	GbarGDSL165	404	8.99	45726.3	MVFRNHFHVIIAFIFISLPFSSIALHVVTPIKEFKILPSTDPSSSHFNSINIKGHYSTKTNSNGCFNKIYAFGDSYTDTGNAQLLDSSKNLKKGQEKPNNGWLLIDFVRDALNISSLPPYKSVNANFSSGVNFAMAGATVFTEEFLSQHKINSTLMWKDGYHSFQTQIEWYNKFVSDIACKGENNESCKAYMENSLFWVGEIGIDDYVRALRSKVSLRWIKDMAMAHTSRLLATLLGSGAKYIVVEGLPPLGCYPFAKSSRHFVKDDMNCNAKINRVTKAHNHDLQDMLEGFRRRKGANVSISYADYFDAYKVITGNLNKFGFEDAFKACCGHHRNKILNFSFKILCGMSGAETCPDPDSYIHWDGIHLTEAMYRQLSEFFLHGNFCKPSFIHLIRVKK…
Gbar_D09G000190	GbarGDSL166	376	9.13	42510.4	MVKLHLWVFIILIYLLEFGLSDVIEVPPLNINQKDLMKHLSLIDIKIALPAIYVFGDSFVDNGKNKAILGNKDAIGGGYLPFGIDFDGKPTGRVTNATVAGLPYPPPIMGMSKIDRKRIQTGVNYASGSFGLLPQNGHFLHKNVINFFQQVDLFKNTTMEDLKGKFDSYKGFTQYLSKSLFFIHHTGNDLSLTFEAEIAKKYSIDKYAKLLIKEFSKQLKRLYTLGTRKFFVSNVSPLGCSPFSINTKNHSGPCVEEINNRVSIYNELLPSLLKNLQSTLSGSKFFLGDIYKVFQDVFEMPESYGFKDVNTSCCIDNNGTKIQVYAPNIALCKDRKTRVFFDPFHPSETMHFLWARRFLKDSSVCSPINLIQLMQA
Gbar_D09G003570	GbarGDSL167	388	7.09	43656.4	MVKLDISINFCVFMLFIYLLEFCYGDVIEVPPLNINQQNLLKHLSLRDIKIDFPALYVFGDSFVDNGNNKVILGNEDAIGGGYLPFEIDFDGKSTGQVTNGRIGVDFIATVGGLPYPPPIMGMSKIDRKTISTGVNYASGSSGLLPQNGHVLHKNVINFFQQVDLFENSTMKDLKGTFDSPKKLKKYLSKSLFFIHHASNDLGVTFEVEMKKKYSIDTYAKLLIKELSKQLQRLYTLGARKFFVSNVSPLGCSPYSINTIIHSGPCVEETNKRVSLYNDLLPDLLEKLQSSLSGSKFVHGDIYKVFQDVFESPESYGFKDVNSLCCIDKNGTRIQVCAPNIDPCEDRKTRVFFDPFHPSEAMHFLWARRFLKDSSICSPINLIQLMQA
Gbar_D09G017940	GbarGDSL168	364	5.99	41255.7	MDTQNSLFSLFCFFLVCFFSGEQEVVEGRRLPWTSSPFGFRPKMLFVFGDSYADTGNTKIAETRSWKFPYGITFPGKPSGRFSDGFVSTDYIAGCLGMKTPIPYRWREQLSERVKDGLNIAYGGTGVFDTMVAEPNMTTQIDFLQQLLHDSVYTKRNLKTSVAFVSVAGNDYATYNAKNGSAQDFPAFMESLMNQLMVNLKRIHDMGVRKIGITSLLPLGCLPRNTAPFSFQHCDDTYNALVDLHNQLLPQVVNILNQQTNTSNSPSFFILDLYNAFWTVFNRNETYQGNDPTFEKPFEPCCFGVSGVFKCGNVDENGENKYTLCSDPRSKFFWDGVHPTEQGWYVVYKTPAFQNSLKQFYGLT
Gbar_D09G019800	GbarGDSL169	407	5.27	45756.1	MLTTHLLAIFLISAIVSHSKALRFPRELYNLSSNQIFIVDNLSRPPSSSASPTPLLSPAVSSPLVPALFIIGDSTVDCGNNNYLGTFARADRPPYGRDFDTHLPTGRFCNGRIPVDYLALHLGLPFVPSYLGQTGELEDMLHGVNYASAAAGIIFSSGSELGQHISLTHQIQQFSDTYQQFVLSLGEDVAIDLISSSVLYVSIGINDYIHYYLRNVSNVQNLYLPWGFNQFLASTMRQEIKNLYNTNVQRFVVMGLPPIGCAPYYLQRYKSNNGECVEEINDMIMEFNFFMRYMTDELLHELPDAGIIFCDVFQGSMDIIRNHKSYGFESTANACCGLGKYNGWMMCMSPQMACRNASDHIWWDQFHPTDAVNAILADNVWSSRHTEMCYPMNLEKMVF…
Gbar_D09G024730	GbarGDSL170	352	9.11	39638.7	MFLVPRVMFRISASLIFFLFNIMSAENIPTIFIFGDSIVDVGNNNYINTLAKAMFPNGIDFCKNCLSGRFTNGRTRLGAKDFRPPYLAPNTTGDVVLRGVNYASSGSGILNDTGLIWGGRISLDEQISNFKETKARIVSIIGRRETKRLLKHQSLFIVVTGSNDFFLGKEMISDESFLSSKFESQLRKLYYLEARKIIVTNIPRFGCTPFERDKNPNAKGCIASFNEDISSYNKRLKRLLMDLTANLTASTFVYADIHAMLKDILQNYRSYGFENSDDACCHKVGVHGGLLPCFSLSKICSNRTKYVFWDAFHLTETSNVIVASHMMDGGPKFMSPMNIRQLMYSSTVHPDD
Gbar_D09G025550	GbarGDSL171	369	5.24	40103.8	MKLNVRWSCLLCLVLIGIAIEGVQCKVVQFIFGDSLSDVGNNMYLSKSLAQANLPFYGIDFGNGLPNGRFTNGRTVADIIGDSTGLPRPPAFLDPSLTEDVILESGVNYASGGGGILNETGGYFIQKFSLWKQIELFRGTKELITNKLGKQATDKFIGEANFVVALGSNDFINNYLMPVYGDSWKYNDQTFVRYLMETLQNQLLVLHNLGARKLMVFGLGPMGCIPLQRVLSTTGQCQERANKLAISFNKAASQLLAGLDSRLPNASFKFGDAYDVVVVPIGSEAWFDNSDSPCCSFGRIRPALTCLPASTLCSDRSKYVFWDEYHPSDGANQLIANELIKKFGFLGGGNSSAPVPAPESAIAPSPDEE
Gbar_D10G003450	GbarGDSL172	361	5	39902.5	MEKWYGVSGLVLVLSLFFGVKGEPQVPCYFIFGDSLVDNGNNNELRSLARADYLPYGIDFANGPTGRFSNGRTTVDVIAELLGFDDYIPPYSTASGRQILGGVNYASAAAGIREETGQQLGARISFSGQVKNYQQTVQQVVNVLGDEDSAANYLRQCIYSIGLGSNDYLNNYFMPLYYSTSRQYSPEEYANSLIQEYTEQLQALYNYGARKFVLIGLGQIGCSPNELAQNSGDGRTCVERINAANRIFNNKLRGLVDQFNNANSDAKFIYINAYGIFQDITSNPAAYGFKVTNAGCCGVGRNNGQITCLPFQTPCQNRDEYLFWDAFHPSEAANVIIGRRSYSAQSPTDAYPIDIRRLAQL
Gbar_D10G006730	GbarGDSL173	354	6.16	38447.4	MYHLTLMISASYRRSIQKYIGYAQESAPLVPAILTFGDSVVDVGNNDYLPSIFRANYPPYGRDFANQKPTGRFCNGKLATDITAETLGFTTYPPAYLSPEASGNNLLIGANFASAGSGYDDRAASLNHAITLSQQVEYFKEYQAKLAKVAGSSKSASIIKDALYVLSAGSGDFLQNYYVNPLVNHAYTPEQYGSFLIDAFTRFVQVHTVASRKIGVTSLPALGCIPLARTLFGYHEKGCVSRFNTDAQQFNEKLNAAATDLQKQHPNLKIVVFDIYKALLDVVNTPSNYGFLDATSGCCGTGTVETTVFMCNPYTLGTCPNASKYVFWDSVHPSQAANQVLADALITEGIELIG
Gbar_D10G006740	GbarGDSL174	356	6.3	38712.8	MEVYSRRLMFLVFAFALVSIGYAQESNSTTLVPAILTFGDSVVDVGNNDYLPTIFRANYPPYGRDFANQKPTGRFCNGKLATDITAETLGFTTYPPAYLSPEASGNNLLIGANFASAGSGYDDRAASLNHAITLSQQVEYFKEYQAKLAKVAGSSKSVSIIKDALYVLSAGSGDFLQNYYVNPLVNHAYTPDQYGSFLIDAFTRFVQNVYGLGARKIGVTSLPPLGCIPLARTLFGYHEKGCVSRFNSDAQQFNKKLNAAATNLQKQHPDLKIVVFDIYKALLDVVNTPSNYGFVEATRGCCGTGTVETTEFLCNPHTLGTCPNASQYVFWDSVHPSQAANQVLADTLIVQGIPLL
Gbar_D10G008890	GbarGDSL175	380	6.18	42201.6	MENVKVFSIIIAVFSVLSVESVGLKDLKTCNFGAVYNFGDSNSDTGGGSAAFWPAGKPCGETFFGRPVGRGCDGRLIIDFIAEHLGLPHLSPYLDSIGTSFRYGANFAIGGSTIRPQNESMSLNGVSPFSLDIQIVQFDQFKDRTGHFYNRSYPRHHRNLPRPEDFSKALYIFDIGQNDIAAGLRKKNDSAFHASVPDIVDQLAKAVQNLYEHGARTFWVHNTGPIGCLPVSLHYHDIKPEELDEQGCLKAQNAYSMEFNRQLKARVIKLREELPHAALTYVDIYAAKYELIGNAKKQGFVEAANICCGFHEDEIQVYCGHKQNINGTEIYAGSCENPSDFISWDGVHYTEAANRWVAHRIINGSFSDPPLPIKHACHIP
Gbar_D10G008900	GbarGDSL176	385	8.46	41982.9	MEFARLIFAGILISLLSNRVAAMAADLPPCKFKAIYNFGDSNSDTGAISAAIFPRQWPNGETFFRKPAGRVCDGRLIIDFIAERLGLPLLSSYLDSIGSNFRHGANFVAGGSTIVPQNKTIAESGLSPFALNVQIFQFDQFKARTSDLYKEKKKHSCRNQVLPRSKEFGDALYAVDIGQNDIAYGLRTVGDAQLLASIPDIITQLVLAVQHLYTQGARTFWIHNTGPIGCLPSTLLTITNPPPGFLDNHGCVKSQNDIAQEFNRQLKSRVMKLRTDLPHAAITYVDIYAAKYGLISSSKQHGLVEARKICCGYHKNGIDVGCGGILALPNGTQISGPSCEDPSTYISWDGVHYTEAANHWIASRLINGSFSDPPVPITHACYTTS
Gbar_D10G009800	GbarGDSL177	380	7.53	41479.4	MEPVAMVMEKAWSFGLVLLWFSTLSCYLVNAADDKNGGFGASFIFGDSLVDAGNNNYLPTLSRANIPPNGIDFKASGGNPTGRYTNGRTIGDIVGEELGVPNYAVPYLAPNSTGKAILYGVNYASGGGGIMNATGRIFVNRLGLDIQIDFFNNTRKQFDKLLGSSKAKDYISKRSIFSITIGANDFLNNYLLPVLSIGARISETPDGFIDDMINLLSNQLTRLYKLDARKFVIGNVGPIGCIPYQKTINQLNENECVDLANKLAMQYNGRLKELLTELNGKLKGAIFVHANVYDLVMELITNYAKYGFTTASEACCGNGGQYAGIIPCGPTSSMCKDRDKHVFWDPYHPSEAANLIIARQLLHGSTKYISPVNLEQLRNL
Gbar_D10G018670	GbarGDSL178	369	7.52	40143	MSELSNRQMIVRTVFQIMTVKVLLKICFAKDVIPANFVFGDSLVDAGNNNYIASLSKANFVPNGIDFGGPTGRFTNGRTIVDIIGQELGLPGFTPPYLAPTARGPAVLQGINYASGGGGILNHTGNIFGGRINFDAQLDNFENTRQDIISTIGVSATLELLQSSLFSVTMGSNDFINNYFTPIVSAEEQKLVPPQVFVASMIARFKLQLTRLYSLGARKIIVVNVGPIGCIPYERDLNPTAGTSCASRPNQLAQLFNTELRNLIKELTTSLKGSIFVYADVYRIVDDMIQNYRAYGFDSGSFACCYIAGSFGGLIPCGPSSKVCLDRSKYVFWDPFHPSDAANVIIAKRLLDGDSNDVFPINIRQLANV
Gbar_D11G003570	GbarGDSL179	367	5.76	40266.9	MKFEIALSLLLVVLVGITIIQGCNGKAVQFIFGDSLSDNGNNNRLSMTLAKANLPYYGIDFGNGLPNGRFTNGRTVADIIGDSTGLPRPPAFLDPSINEDVILENGVNYASGGGGILNETGTYFIQRLSLWKQIELFHGTTESITKKLGKQASDEFFQEARYVVALGSNDFINNYLMPVYRDSWTYNDETFVEYLMETLEKQLLVLHKLGARKLMVFGLGPMGCIPLQRVLSTTGKCRDRANKLALSFNKAANNLLISLEPKLTNASFKFGDAYDVVDDVIRNPYKYGFTNADSPCCSLGRIRPALTCTPASTLCGDRTKYVFWDEYHPSDSANELIAKELIKKFGFTGVGSPSPAPESDIAPSPSN
Gbar_D11G006470	GbarGDSL180	363	5.42	39831.4	MERMSWALVWLSLAFNLVVAISVCDGQFPAMFVMGDSLVDNGNNNGLSSLAKSNYPPYGTDFQGGPTGRFTNGKTIIDLLGDLLGLPLLPAFTVTFTGQQDIWVGVNYASAAAGILDESGLNLGDRFSLRQQVENFKSTLNQLRNQMEQDTLNQYLAKSLVVINIGSNDYINNYLMPSIYSSSSTYTPEAFAEHLINDYDAQIMALYNLGLRKFLLAAIGPLGCIPNQLAKGFAPPGKCVSAVNDMVEIFNRRLKNLVDQLNHGNYTEAIFVYGNTYGAFNDILGNPATYGFKVVDKGCCGVGRNKGQITCLPFSIPCTNRDEYVFWDAYHPTQAFNKIIAQKAYSGPQSACYPINVKQMAQL
Gbar_D11G010280	GbarGDSL181	392	8.27	42850.3	MPLSLPKIIVHFRHVLVVLSVGMAMLSTCLTQDSKCEFKAIFNFGDSNSDTGGFWAAFPAQSGPFGMTFFHKPSGRATDGRLILDFLAQALGMPFISPYLQSIGSDYRHGVNFATLASTVLLPNTSLFVTGISPFSLAIQLNQMKEFKAKVVEYHSGNTKGSTQLPSPDIFGKSIYTFYIGQNDFTSNLKAIGIEGVKQYLLQVVSQIAATVKELFGLGGRTFFVLNLAPVGCYPALLVQLPHETSDLDKFGCLISYNKAVVDYNNMLKEALSQTRRELPNSSLIYVDTHAVLLQLFQDPTSHGLRYGTKACCGYGGGNYNFHPEVYCGNTKVMNATKVTASACKDPNNYVSWDGIHATEAANKLTTLAILNGSYFDPPFPLHKLCYLHPVG
Gbar_D11G011760	GbarGDSL182	384	6.24	43105.3	MIVVKENASKLDMGVVKGGRYLLVPFFTLYMILFLYLPLLPHSVHCQCTKTPIIFNFGDSNSDTGGYADGVGLNFAPPNGRTYFHQPARRLSDGRLMIDFLCESLNTDYLTPYLNSLEPNFTNGVNFAIIGSATLPRYVPFSLFVQVSQFLRFRYRSPALMLNGYKDLVGDEDFENALYTIDIGQNDLAASFDNLTYSQVIERIPSFITEIKNAIWNIYEKGGKKFWVHNTGPLGCLPQKLALLARNATELDEHGCLQPLNNAAKTFNAQLRVLCEQLRRELINVTIVYVDIYSIKYDLIANAPNYGFESPLMACCGNGGPPYNYNANINCGRTGYTVCHEGSKFISWDGVHYTEAANAIFASKILSTHYSTPQLSFNFFCNNM
Gbar_D11G016590	GbarGDSL183	299	8.76	32695.6	MELKQMAPSIHILWLLSIQFLVLVNGGKIPAIIVFGDSSVDSGNNNYIPTVARSNFQPYGRDFNGGRPTGRFSNGKITTDFISDAFSLKPAIPAYLDPSYSISDFATGVTFASAATGYDNATSNVLSVIPLWKQLEYYKNYQKKLRAYLGDRKANGVISGALYLISVGTNDFLENYYAIQAKLYELGARKISLGGLPPMGCMPLERTGNLMGGSECVDSFNNLAADFNGKLNALVIKQNKKFHGMQMVFSDPYGILLKMIQKPAVYGFEVTAVACCATGMFEMVYACSRRNPFTCSNAD
Gbar_D11G017340	GbarGDSL184	361	5.88	40503	MSNNNFITSNIFLFSLHQFLLLVHTKPLVPALYVFGDSLFDSGNNNLLPTMARANFPPYGHNFVQHFTGRFTNGRTLPDFIAEFLELPYPPPYLGIHDSVPLTGLNYASSACGILPQTGTIFGKCLSLGEQIDLFKWTIESKLPTHFNSLEELSKHLADSIFIFTTGSNDYIQNYLEPTLFSTNHDYDPQSFAQLLIDDLSNHFQSVYKLGARKIIMHEIAPLGCIPHYTRKYQVVVGKCHEQTNQIVSYFNTKLHELLKSLTSTLQGSILVLARINSLGYDVITNPSKYGYSDASNPCCTTWGNGSAVCIPWLEPCPNPNQHFFWDGYHNTETGNSVAASLCFNTSEFCTPFSIKDLIQI
Gbar_D11G018530	GbarGDSL185	362	5.21	39713.4	MAKRSISCFLVVLVSLLAVALAEATTEPPAVYIFGDSILDVGTNNYIPECLAKADFYFNGIDFPYSEPTGRFSNGLNTADEIVRLLGLRRSPPPFLQLVNDPLTFRKNILKGANFASGGSGILNSTGQYQYIRVISMGDQIQQFSTVRSNITNMTASDAATDAILSKAFFLISVGSNDIFEYLLNITRPPMTIPEFNATLVSTYEYHLKTLYELGARRLGILTVPPIGCTPIARARANGNCSEPAQRFAQAFYTEAVALLEKLSSQVPDLRYSLANTYLMTTGMMENMFAFGLRDITSACCGNGTYACNQTASFCSNRDEYLFWDQFHPTQRVSELAALTLFGGSESFVAPMNFSQLLGVNI
Gbar_D11G026760	GbarGDSL186	370	9.19	40906.2	MLMASSSTFTHFLMVLLFLLAFGSIASLADGRAFFIFGDSLVDSGNNNYLTTTARADAPPYGIDYPTRRPTGRFSNGLNIPDLIGQKIGLSESPLPCLSPEFNGKKLLIGANFASAGVGILNDTGVQFVNILRMYRQLELFQEYKRRLSAQVGSRRAHKLVNQALVLITVGGNDFVNNYYLVPYSARSRQYKLPDYVKFLISEYRRLLMRLYKLGAHRVLVTGTGPMGCVPAELAMRGTNGGCSEELQRAASLYNPQLVEMLNGLNKKIGKDVFISANTQRMHNDFVSDPRAFGFVTSQIACCGQGPYNGLGLCTQLSNLCPNRALYAFWDPFHPSEKANRLIVEQIMTGSNEYMHPMNLSTIMAMDSGI
Gbar_D11G026770	GbarGDSL187	367	5.59	40308.9	MAPSIVLVSWMVLGLVMATSTTQVEAARAFFVFGDSLVDNGNNNFLATTARADSPPYGIDTPSRRATGRFSNGKNIPDFISDALGSEPTLPYLSPELKGDRLLVGANFASAGIGILNDTGVQFINIIRMYKQLKYFQQYQTRLADLVGYEEAQRIVNDALVLITVGGNDFVNNYYLVPFSPRSRQFSLPDYVRYLISEYRKLLMRLYDLGARKVLVTGTGPMGCVPAELAMRSPSGQCVTELQRAAALYNPQLVQMINELNSQYGANIFIAANTEQKTNDFITNPTAYGFTTSKVACCGQGPYNGLGLCTMLSNLCPNRDEYAFWDPFHPSERANGIIVDMILSGSSNYMSPMNLSSLLALDSNTRT
Gbar_D11G028530	GbarGDSL188	381	6.51	41798.7	MANTNTFLLQITTLFCLLFPVANSVVFNYPAVFNFGDSNSDTGELVAALGDILDLPNGQTYFKTPSGRFCDGRLTIDFLMDAMDLPFLNAYLDSIGLPSFHKGCNFAAAGSTIQPATAQSVSPFSFGVQVAQFVRFKARVLELLAKGKRLGKYLPAQDYFQKALYMFDIGQNDLAGAFYSKTLDQVLASIPTILIEFETGIKALYDQGARNFWIHNTGPLGCLAQNVAKFGTDASSLDEQGCVRKHNQAAKIFNLQLHALTKKLQGLYTDSNFTYVDIYTIKSNLIANYSKLGFEQPIMACCGFGGPPLNYDSRISCGKTKVINGATVTAKACNDSSEYVNWDGIHYSEAANQYVSSQILTGKYSDPPFSDKMPFLLSLKF
Gbar_D12G003800	GbarGDSL189	359	9.04	39640.4	MEKRFVFVVFSLAIGVVQSVNAEVPAIFVLGDSTSDVGTNNYLPQSTIKANFPHHGVDFPFAIPTGRFSNGFNTADYLAKLFGFKKSPPPFFSQNVKFSIKIRKFRGINFSSAGSGLLGSTGQTTPLQKNVVTMGEQLLQFSTVHNDLLAFKGPLETEKFLSKSLFFISIGSNDIMNNYYSSNPIPKEYFIPKLGLVYEKHLRNLISLGARKFGIVSVPALGCCPSQRIYQANGECLEELNNQARAFFSTMKLLLGNLRLEYKDIKYSLGNTVDMTLNVIDNALAFNFKYVKTACCGSGTLNAQGSCTPISDLCSNRNEYLFWDSFHPTQTASKLAAFTLYGGEPRFVSPINFSQLPDA
Gbar_D12G007000	GbarGDSL190	373	8.55	40712.5	MASVKPWSLVLVVFCIMSLSYFVNGAGSNEGLGASFIFGDSLVDAGNNNYLQTLSRANIPPNGIDFKASGGQPTGRYTNGRTIGDIVGEELGVPSYAVPYLAPNSTGKAILYGVNYASGGGGIMNATGRIFVNRLGLDIQIDYFNNTRKQFDKLLGLSKAEDYISKRSIFSITIGANDFLNNYLLPVLSVGARISESPDAFIDDMINHLRNQLTRLYQLDARKFVIGNVGPIGCIPYQKTLNQLNENECVDLANKLAMQYNRRLKELLSELNGKLQGAIFVHANVYDLVMELITNYTKYGFTTASKACCGNGGQFAGIIPCGPTSSLCKDREKHVFWDPYHPSEAANVIIARQLLSGSTKYISPVNLNQLRNL
Gbar_D12G009570	GbarGDSL191	353	9.06	39618.3	MPFSFFHLLCYITIIFAGDMPLFYILHLLFQGASKSKSKLRLFVFGDSYVDTGNWRKSIGSSWKEPYGITFPGKPSGRFSDGRVLTDYIASYLGIRTPIAYKWRKEVKRSKEYGMNFAYGGTGVLDTLANQPNMTTQIDFFQRLVEQKVYGKQDLDNSVGLISVAGNDYATYLARNTHNLQKLGDFTKKIMDQLEINIDRIRGLGVKRIAVTLIEPMGCIPLQAASSSYSNCTQALNLGSKFHNQMLNQSLQNLNAKDNSTVFITLDLYDAFFSALNKFTTHAPAGSLGLKPCCEGKEMGKYYCGSVDESGAKLYTICENPNLSFFWDTLHPSQNGWHSIFSSLRSSLHKLTT
Gbar_D12G015370	GbarGDSL192	362	8.93	40094.1	MEKKNLYTTHLLILLVLINLSPSLNVPAIFIFGDSVFDAGNNHFIKNCSVQADFPPYGSTFFHHPTGRFTDGRTVADFISQFIGIGLQQPYLEAQIAVMNGSSKEYPSNGLNFASAGSGVLQGTNKDWGVLPIQEQLRQFKTLIEQKAINRSVVERSLFFLESGSNDIFNYFLPLDTPKLDPDAYVEAMVKEVTNLTDQIYKVGARRIVVFSLGPVGCVPARALLPAAPIKRCYGKMNAMVKKYNKRLESLVNDIPTRHPGAIGVYGAVYDTVQHLRAAPTRYGFSNVSSACCGDGPLGGEVQCGKEGYKICQNPQGFLFWDYFHPTQHTYELISKALWEGKKSRIRPINVKTLTNLTLALA
Gbar_D12G020230	GbarGDSL193	386	5.74	43017.6	MATLFSTHSSSQNILITFTIIFLASSLLPSYSAITETDQRRPFKKIYAFGDSFTDTGNTESLSGPNGFVRVSNPPYGTTFFHHPTNRYSDGRLVIDFVAQSLSLPFLPPYRNRKANRTYGVNFAVAGSTAINHAFFVKNNLSLDITPESIQTQMMWFDKYLESEGCKDPESDQCKEAFDDALFWVGEIGVNDYAYTIGSTVSGDTIRKLAINTFTEFLQGLLKKGAKYVVVEALPTTGCLPLAMTLAPSDDRDDIGCVKSVNNQSNAHNLVLQSKVSDLRQQFPQAIIVYADYWNAYRTVMQSPEKYGFKESLKACCGTGEPYNFEVFNTCGNPSVTACSNPAQYINWDGVHLTEAMYKVVADMFIDGNLCNPPFKTLLERKLRQP
Gbar_D12G025070	GbarGDSL194	374	5.72	41480.4	MESFEVILKPICLVILIVLCLHAMPSSCNFTSFVFGDSLVDAGNNDYIFTLSKADSPPYGIDFTPSGGQPTGRFTNGRTIADIVGQSLGAKSFPPPYLAPNTEAQAILRGINYASGASGIMDKTGFFFIGRIPLGEQVSNFEQNRIYMVNEMGENYTRKFLRKAIFSLTIGSNDVLNYIQPSIPFLRHDKVSPSTFLDFMISNLTLQLERLHEMGARKFIVVGVGPLGCIPFVRALKLLGSGQCSSAVNTLIQAYNHRLKELLSRLNQEMGPETIFVFANSYDVFMDIIANYHQYGLENANDPCCGGYFPPFVCFKSSDANTSALCDDRSKYVFWDAYHPTEAANLIIAKQLVDGDENVSFPINIRKLYNYNNS
Gbar_D13G000460	GbarGDSL195	382	4.91	42871.6	MASSKSSPPGFVFSILIIISFFNFVTCNNQHILSSYNFDAIYQLGDSIADTGNDVQDNPSSKFARLPYGETFKKATGRCSDGLLMIDYIALSAGIPFLDPYLNKDGLFDYGLNFAFAGATAMSAEDLAKWNVSFVPTSISLSRQLDWMFSYFNTTCRGNKDCFKKNGKALFMVGEIGGNDYNYAFWQGKTIEEVKTMVPEVVETIKQATKRVIGYGATRLVVPGNFPIGCFPVYLTKYQTDDSTAYDELHCLKELNNFSIYHNYLLQQAIAELKEEHPDETVVYGDYYNAFLWLLSKADCLVSFDPISLQKACCGIGGDYNYGLSSWCGDPKVPVCENPNERLSWDGVHLTQRAYELMATWLVRDIYPKLQCEYIVSYSSAV
Gbar_D13G000490	GbarGDSL196	198	8.32	21736	MASSKSSPPGFVFSILIIISFFNFVTCNNQHILSSCNFDAIYQLGDSIADTGNDVQDNPLSKFARLPYGETFKKATGRCSDGLLMIDYIALSAGIPFLDPYLNKDGLFDYGLNFAFAGATAMSAEDLAKWNVSFVPTSISLRCGGERLKVVTTRDLHDGAVGLMRALVRLLSRKWKALFMVGEIGGKNYNYAFWQGKP
Gbar_D13G000520	GbarGDSL197	342	4.94	38080.3	MASSKSSPPGFVFSILIIISFFNFVTCNNQHILSSCNFDAIYQLGDSIADTGNDVQDNPLSKFARLPYGETFKKATGRCSDGLLMIDYIALSAGIPFLDPYLNKDGLFDYGLNFAFAGATAMSAEDLAKWNVSFVPTSISLNCFKKNGKALFMVGEIGGNDYNYAFWQGKTIEEVKTMVPEVVETIKQATKRVIGYGATRLVVPGNFPIGCFPVYLTKYQTNDSTAYDELHCLKELNNFSIYHNYLLQQAIAELKEEHPDETCFDPISLQKACCGIGGDYNYGLSSWCGDPKVPVCENPNERLSWDGVHLTQRAYELMATWLVRDIYPKLQCEYIVSYSSAV
Gbar_D13G011280	GbarGDSL198	362	8.44	39667.4	MASSASLMVLALLMASIAAIAEARAFFIFGDSLVDSGNNNYLETTARADSPPYGIDYPTGRPTGRFSNGLNIPDLIGKQIGLSESPLPYLSPDFNGKKLLLGANFASAGVGILNDTGVQFVNILRMYRQLELFEEYKRRLSGLVGTRQANRVVNQALVLITVGGNDFVNNYYLVPFSARSRQYSLPDYVRFLISEYRKLLMKLYKAGARRVLVTGTGPLGCVPAELAMRGNNGGCSQELQRAASLYNPQLVQMINGLNDKIGRDVFISANTQKMHNDFVSDPQAFGFTTSEIACCGQGPYNGLGLCTQLSNLCPNRDLYAFWDPFHPSEKANKLIVEQIMTGSNEYMNPTNLSTIIAFDSKI
Gbar_D13G011290	GbarGDSL199	361	5.07	39346.6	MANSMVLVSLMALGLLMAFSTTTQVEAAARAFFVFGDSLVDNGNNNYLATTARADSPPYGIDTPTRRPTGRFSNGDALGSEPTLPYLSPELRGEKLLVGANFASAGVGILNDTGIQFINIIRMFRQLQYFQEYQTRLAELVGNDEAQRIVSDGLVLITVGGNDFVNNYFLIPFSARSRQFLLPDYVTYLISEYKKILMRLHDLGARRVLVTGTGPLGCVPAERAMRSPNGECAPELQQAASLFNPQLVQMINELNSEYGANIFIAANTQLQTSDFITNPGAYGFTTSKIACCGQGPYNGIGLCTAFSNLCSNRDEYVFWDPFHPSERANGIIVNNIVSGSTNYVSPMNLSTLLALNSDTRT
Gbar_D13G011680	GbarGDSL200	380	7.51	42272.6	MAPKPYIFLIIALLFIFLPLTASIHFKLPAIFNFGDSNSDTGELVAAGVYSLEPPYGQSYFTKPSGRYCDGRLIIDFLLEAMDLPFLNAYLDSIGRTSFRKGCNFAAAGSTIEPPTARAVSPFSFRVQVAQFIRFKLQVLRLIAKGKKLHKYLPDEDYFQNGLYMFDIGQNDLAGAFYSKTFDQILALIPLILTEFETGIKTLYDQGARNFWVHNTGPLGCLAQNVAKFGTDPSSLDELGCVSKHNQAAKVFNLQLHTLCKKLQGQYAGSNFTYVDIYTIKWNLIANYSKFGFEQPIMVCCGYGGPPLNYDSRIGCGKTEVLNGTTMTAKACSDSSEYVNWDGIHYSEAANQYVSSQILTGKYSDPPFSDKMPFLLGLKF
Gbar_D13G012860	GbarGDSL201	372	8.97	41457.9	MKTVGELSLLVCLIIVCFNGRGWSQRLPRPQPQQSQVPCFFIFGDSLVDNGNNNGMLTLARANYRPYGIDFPQGTTGRFTNGRTFVDALAQLMGFTRYIPPYSRARGPELLRGVNYASGAAGIRDETGDNLGAHSSMNGQVANFANTVMQMRRLFRGDTNALSSYLNTCIYYCGLGSNDYLNNYFMPNFYTTSSDFSTKAYADALIQDYTRQLTQLHSLGARKVIVTAVGPIGCIPYQLARYHGNSSRCNENINKAILLFNSELRKLVDRFNGGQLQGAKFVYLDSYKSSNDLYQNGTAYGFEVIDKGCCGVGRNNGQITCLPLQQPCADRRKYLFWDAFHPTELANVIFAQSAYQSQSYTYPVNIQQLATL
Gbar_D13G014870	GbarGDSL202	349	4.97	39358.7	MACKLVILFFFVNLLMQIPKVRATVPAIIVFGDSTVDPGNNNQVSTVLKSNFEPYGRDYYGGQPTGRFSNGRIATDFISEALRIKPAIPAYLDPKYDIEDFATGVSFASAGTGYDNATSDVLSVIPFWKELEYYKEYQNKLRKHLGKDEANQRFSESLHLISIGTNDFLENYYIFPTRSSEYSVDEYQSFLIGIASNFIRELYKLGARKVVIGGLPPMGCLPLERTTNMFFGSDCIDEYNDVAKDFNKKLQGAVTELKQELGGIHLVMSSPYDKLMEMIRNPSHFGFEDAETACCGTGFFEMSYLCDNMNPFTCSDANKYVFWDAFHPTEKTNAILADYVVKTTLAEFQ
Gbar_D13G014950	GbarGDSL203	366	8.04	40268.2	MKSMDSRRVLVGRNIMFFFLICVFGWSLKLSEAQMVPALFVFGDSQVDVGNNNHLFFSIAKANFPHNGVDFPTKKATGRYSNGKNAADFLAEKLGLSSSPAYLSLSSNTHASYMNGVSFASGGSGILNTSSQVLGQSIPLSDQVNNFLSVHKVMLQKMGTDGLEKHFSKSLFAIVIGSNDILNYFESEDEKDTPEHLVNLMVNNLKAEIKKLYGSGVRKILVSGVGAIGCVPAQRAKHSTHECNEEVNMWVVKYNEGLKEVLKGLKSELPGLNYAFLDLYGIMQKVIRDPSAHGFKEVRAACCGLGELRAKIPCLPFSSYCPNRADHVFWDLYHPTEAMSRIVADTVFDGPSEYCVPMNVRQLIAS
TYH32695	GtomGDSL1	381	4.92	42749.5	MASSKSSPPGFVFSILIIISFFNFVTCNNQHILSSCNFDAIYQLGDSIADTGNDVQDNPSSKFARLPYGETFKKATGRCSDGLLMIDYIALSAGIPFLDPYLNKDGLFDYGLNFAFAGATAMSAEDLAKWNVSFVPTSISLSRQLDWMFSYFNTTCRGNKDCFKKNGKALFMVGEIGGNDYNYAFWQGKTIEEVKTMVPEVVETIKQATKRVIGYGATRLVVPGNFPIGCFPVYLTKYQTNDSTAYDELHCLKELNNFSIYHNYLLQQAIAELKEEHPDETVVYGDYYNAFLWLLSKADLLGFDPISLQKACCGIGGDYNYGLSSWCGDPKVPVCENPNERLSWDGVHLTQRAYELMETWLVRDIYPKLQCEYIVSYSSAV
TYH32696	GtomGDSL2	329	6.89	37076.4	MASSKSSPPGFVFSILIIISFFNFVTCNNQHILSSCNFDAIYQLGDSIADTGNDVQDNPSSKFARLPYGETFKKATGRCSDGLLMIDYIALSAGIPFLDPYLNKDGLFDYGLNFAFAGATAMSAEDLAKWNVSFVPTSISLSRQLDWMFSYFNTTCRGNKDCFKKNGKALFMVGEIGGNDYNYAFWQGKTIEEVKTMVPEVVETIKQATKRVIGYGATRLVVPGNFPIGCFPVYLTKYQTNDSTAYDELHCLKELNNFSIYHNYLLQQAIAELKEEHPDETVVYGDYYNAFLWLLSKADLLGLLRNWGRLQLWLIKLVRRSKSTGMRKP
TYH34466	GtomGDSL3	362	8.44	39667.4	MASSASLMVLALLMASIAAIAEARAFFIFGDSLVDSGNNNYLETTARADSPPYGIDYPTGRPTGRFSNGLNIPDLIGKQIGLSESPLPYLSPDFNGKKLLLGANFASAGVGILNDTGVQFVNILRMYRQLELFEEYKRRLSGLVGTRQANRVVNQALVLITVGGNDFVNNYYLVPFSARSRQYSLPDYVRFLISEYRKLLMKLYKAGARRVLVTGTGPLGCVPAELAMRGNNGGCSQELQRAASLYNPQLVQMINGLNDKIGRDVFISANTQKMHNDFVSDPQAFGFTTSEIACCGQGPYNGLGLCTQLSNLCPNRDLYAFWDPFHPSEKANKLIVEQIMTGSNEYMNPTNLSTIIAFDSKI
TYH34467	GtomGDSL4	369	5.08	40273.7	MANSMVLVSLMALGLLMAFSTTTQVEAAARAFFVFGDSLVDNGNNNYLATTARADSPPYGIDTPTRRPTGRFSNGKNIPDFISDALGSEPTLPYLSPELRGEKLLVGANFASAGVGILNDTGIQFINIIRMFRQLQYFQEYQTRLAELVGNDEAQRIVSDGLVLITVGGNDFVNNYFLIPFSARSRQFLLPDYVTYLISEYKKILMRLHDLGARRVLVTGTGPLGCVPAERAMRSPNGECAPELQQAASLFNPQLVQMINELNSEYGANIFIAANTQLQTSDFITNPGAYGFTTSKIACCGQGPYNGIGLCTAFSNLCSNRDEYVFWDPFHPSERANGIIVNNIVSGSINYVSPMNLSTLLALNSDTRT
TYH34556	GtomGDSL5	380	7.97	42300.6	MAPKPYIFLIIALLFIFLPLTASIHFKLPAIFNFGDSNSDTGELVAAGVYSLEPPYGRSYFTKPSGRYCDGRLIIDFLLEAMDLPFLNAYLDSIGRTSFRKGCNFAAAGSTIEPPTARAVSPFSFRVQVAQFIRFKLQVLRLIAKGKKLHKYLPDEDYFQNGLYMFDIGQNDLAGAFYSKTFDQILALIPLILTEFETGIKTLYDQGARNFWVHNTGPLGCLAQNVAKFGTDPSSLDELGCVSKHNQAAKVFNLQLHTLCKKLQGQYAGSNFTYVDIYTIKWNLIANYSKFGFEQPIMVCCGYGGPPLNYDSRIGCGKTEVLNGTTMTAKACSDSSEYVNWDGIHYSEAANQYVSSQILTGKYSDPPFSDKMPFLLGLKF
TYH34793	GtomGDSL6	372	8.97	41471.9	MKTVGELSLLVCLIIVCFNGRGWSQRLPRPQPQQSQVPCFFIFGDSLVDNGNNNGMLTLARANYRPYGIDFPQGTTGRFTNGRTFVDALAQLMGFTRYIPPYSRARGPELLRGVNYASGAAGIRDETGDNLGAHSSMNGQVANFANTVMQMRRLFRGDTNALSSYLNTCIYYCGLGSNDYLNNYFMPNFYTTSSDFTTKAYADALIQDYTRQLTQLHSLGARKVIVTAVGPIGCIPYQLARYHGNSSRCNENINKAILLFNSELRKLVDRFNGGQLQGAKFVYLDSYKSSNDLYQNGTAYGFEVIDKGCCGVGRNNGQITCLPLQQPCADRRKYLFWDAFHPTELANVIFAQSAYQSQSYTYPVNIQQLATL
TYH35124	GtomGDSL7	349	4.97	39358.7	MACKLVILFFFVNLLMQIPKVRATVPAIIVFGDSTVDPGNNNQVSTVLKSNFEPYGRDYYGGQPTGRFSNGRIATDFISEALRIKPAIPAYLDPKYDIEDFATGVSFASAGTGYDNATSDVLSVIPFWKELEYYKEYQNKLRKHLGKDEANQRFSESLHLISIGTNDFLENYYIFPTRSSEYSVDEYQSFLIGIASNFIRELYKLGARKVVIGGLPPMGCLPLERTTNMFFGSDCIDEYNDVAKDFNKKLQGAVTELKQELGGIHLVMSSPYDKLMEMIRNPSHFGFEDAETACCGTGFFEMSYLCDNMNPFTCSDANKYVFWDAFHPTEKTNAILADYVVKTTLAEFQ
TYH35133	GtomGDSL8	366	8.04	40328.3	MKSMDSRRVLVGRNIMFFFLICVFGWSLKLSEAQMVPALFVFGDSQVDVGNNNHLFFSIAKANFPHNGVDFPTKKATGRYSNGKNAADFLAEKLGLSSSPAYLSLSSNTHASYMNGVSFASGGSGILNTSSQVLGQSIPLSDQVNNFLSVHKVMLQKMGTDGLEKHFSKSLFAIVIGSNDILNYFESEDEKDTPEHLVNLMVNNLKAEIKKLYGFGVRKILVSGVGAIGCVPAQRAKHSTHECNEEVNMWVVKYNEGLKEVLKGLKSELPGLNYAFLDLYGIMQKVIRDPSAHGFKEVRAACCGLGELRAKIPCLPFSSYCPNRADHVFWDLYHPTEAMSRIVADTVFDGPSEYCVPMNVRQLIAS
TYH35687	GtomGDSL9	344	5.28	37822.1	MESSVVVPWLVLGVLMAISSTQVEAAARAFFVFGDSLVDNGNNNYLATTARADSPPYGIDTPSRHPTGRFSNGKNIPDFIKPTLPYLSPELKGDKLLVGANFASAGIGILDDTGIQFMNIIRMFKQFQYFEEYQNKLADLVGKDEAQRIVSEALVLITVGGNDFVNNYFLVPFSVRSCQFNLPDYVRYLISEYRKLLMRLYDLGARKVLVTGTGPLGCLQQPAALYNPQLVEMVNGLNSQLGANIFIAANTQQQTSDFISNPGAYGFTTSKIACCGQGPYNGLGLCNQLSNLCSNRNEYVFWDSFHPSERANGIIVDMILNGSTNYMNPMNLNAFLALDTKTNT
TYH37446	GtomGDSL10	310	9.4	34531.1	MKVILPKYKENGPRFPMEKRFVFVVFSLAIGVVQSVNAEVPAIFVLGDSTSDVGTNNYLPQSTIKANFPHHGVDFPFAIPTGRFSNGFNTADYLAKLFGFKKSPPPFFSQNVKFSIKICKFRGINFSSAGSGLLGSTGQTTPLQKNVVTMGEQLLQFSTVHNDLLAFKGPLETEKFLSKSLFFISIGSNDIMNNYYSSNPIPKEYFIPKLGLVYEKHLRNLISLGARKFGIVSVPALGCCPSQRIYQANGECLEELNNQARAFFSTMKLLLGNLRLEYKDIKYSLGNTVDMTLNVIDNALAFTFICFPRF
TYH37969	GtomGDSL11	407	8.88	44662.1	MQTPYNIYKPPKVYRQKYLGISSTVASISFEEITMASVKPWSLVLVVFCIMSLSYFVNGAGSNEGLGASFIFGDSLVDAGNNNYLQTLSRANIPPNGIDFKASGGQPTGRYTNGRTIGDIVGEELGVPSYAVPYLAPNSTGKAILYGVNYASGGGGIMNATGRIFVNRLGLDIQIDYFNNTRKQFDKLLGLSKAEDYISKRSIFSITIGANDFLNNYLLPVLSVGARISESPDAFIDDMINHLRNQLTRLYQLDARKFVIGNVGPIGCIPYQKTLNQLNENECVDLANKLAMQYNRRLKELLSELNGKLQGAIFVHANVYDLVMELITNYTKYGFTTASKACCGNGGQFAGIIPCGPTSSLCKDREKHVFWDPYHPSEAANVIIARQLLSGSTKYISPV…
TYH38395	GtomGDSL12	337	8.9	37696.9	MPFSFFHLLCYITIIFAEVDAVNEGASKSKSKLRLFVFGDSYVDTGNWRKSIGSSWKEPYGITFPGKPSGRFSDASYLGIRTPIAYKWRKEVKRSKEYGMNFAYGGTGVLDTLANQPNMTTQIDFFQRLVEQKVYGKQDLDNSVGLISVAGNDYATYLARNTHNLQKLGDFTKKIMDQLEINIDRIRGLGVKRIAVTLIEPMGCIPLQAASSSYSNCTQALNLGSKFHNQMLNQSLQNLNAKDNSTVFITLDLYDAFFSALNKFTTHAPGSLGLKPCCEGKEMGKYYCGSVDESGAKLYTICENPNLSFFWDTLHPSQNGWHSIFSSLRSSLHKLTT
TYH38396	GtomGDSL13	338	8.9	37768	MPFSFFHLLCYITIIFAEVDAVNEGASKSKSKLRLFVFGDSYVDTGNWRKSIGSSWKEPYGITFPGKPSGRFSDASYLGIRTPIAYKWRKEVKRSKEYGMNFAYGGTGVLDTLANQPNMTTQIDFFQRLVEQKVYGKQDLDNSVGLISVAGNDYATYLARNTHNLQKLGDFTKKIMDQLEINIDRIRGLGVKRIAVTLIEPMGCIPLQAASSSYSNCTQALNLGSKFHNQMLNQSLQNLNAKDNSTVFITLDLYDAFFSALNKFTTHAPAGSLGLKPCCEGKEMGKYYCGSVDESGAKLYTICENPNLSFFWDTLHPSQNGWHSIFSSLRSSLHKLTT
TYH38397	GtomGDSL14	341	9.07	38200.6	MPFSFFHLLCYITIIFAVNEGASKSKSKLRLFVFGDSYVDTGNWRKSIGSSWKEPYGITFPGKPSGRFSDGRVLTDYIASYLGIRTPIAYKWRKEVKRSKEYGMNFAYGGTGVLDTLANQPNMTTQIDFFQRLVEQKVYGKQDLDNSVGLISVAGNDYATYLARNTHNLQKLGDFTKKIMDQLEINIDRIRGLGVKRIAVTLIEPMGCIPLQAASSSYSNCTQALNLGSKFHNQMLNQSLQNLNAKDNSTVFITLDLYDAFFSALNKFTTHAPGSLGLKPCCEGKEMGKYYCGSVDESGAKLYTICENPNLSFFWDTLHPSQNGWHSIFSSLRSSLHKLTT
TYH38398	GtomGDSL15	342	9.07	38271.6	MPFSFFHLLCYITIIFAVNEGASKSKSKLRLFVFGDSYVDTGNWRKSIGSSWKEPYGITFPGKPSGRFSDGRVLTDYIASYLGIRTPIAYKWRKEVKRSKEYGMNFAYGGTGVLDTLANQPNMTTQIDFFQRLVEQKVYGKQDLDNSVGLISVAGNDYATYLARNTHNLQKLGDFTKKIMDQLEINIDRIRGLGVKRIAVTLIEPMGCIPLQAASSSYSNCTQALNLGSKFHNQMLNQSLQNLNAKDNSTVFITLDLYDAFFSALNKFTTHAPAGSLGLKPCCEGKEMGKYYCGSVDESGAKLYTICENPNLSFFWDTLHPSQNGWHSIFSSLRSSLHKLTT
TYH38399	GtomGDSL16	346	8.9	38686.1	MPFSFFHLLCYITIIFAEVDAVNEGASKSKSKLRLFVFGDSYVDTGNWRKSIGSSWKEPYGITFPGKPSGRFSDGRVLTDYIASYLGIRTPIAYKWRKEVKRSKEYGMNFAYGGTGVLDTLANQPNMTTQIDFFQRLVEQKVYGKQDLDNSVGLISVAGNDYATYLARNTHNLQKLGDFTKKIMDQLEINIDRIRGLGVKRIAVTLIEPMGCIPLQAASSSYSNCTQALNLGSKFHNQMLNQSLQNLNAKDNSTVFITLDLYDAFFSALNKFTTHAPAGSLGLKPCCEGKEMGKYYCGSVDESGAKLYTICENPNLSFFWDTLHPSQNGWHSIFSSLRSSLHKLTT
TYH38400	GtomGDSL17	345	8.9	38615	MPFSFFHLLCYITIIFAEVDAVNEGASKSKSKLRLFVFGDSYVDTGNWRKSIGSSWKEPYGITFPGKPSGRFSDGRVLTDYIASYLGIRTPIAYKWRKEVKRSKEYGMNFAYGGTGVLDTLANQPNMTTQIDFFQRLVEQKVYGKQDLDNSVGLISVAGNDYATYLARNTHNLQKLGDFTKKIMDQLEINIDRIRGLGVKRIAVTLIEPMGCIPLQAASSSYSNCTQALNLGSKFHNQMLNQSLQNLNAKDNSTVFITLDLYDAFFSALNKFTTHAPGSLGLKPCCEGKEMGKYYCGSVDESGAKLYTICENPNLSFFWDTLHPSQNGWHSIFSSLRSSLHKLTT
TYH39313	GtomGDSL18	362	8.93	40094.1	MEKKNLYTTHLLILLVLINLSPSLNVPAIFIFGDSVFDAGNNHFIKNCSVQADFPPYGSTFFHHPTGRFTDGRTVADFISQFIGIGLQQPYLEAQIAVMNGSSKEYPSNGLNFASAGSGVLQGTNKDWGVLPIQEQLRQFKTLIEQKAINRSVVERSLFFLESGSNDIFNYFLPLDTPKLDPDAYVEAMVKEVTNLTDQIYKVGARRIVVFSLGPVGCVPARALLPAAPIKRCYGKMNAMVKKYNKRLESLVNDIPTRHPGAIGVYGAVYDTVQHLRAAPTRYGFSNVSSACCGDGPLGGEVQCGKEGYKICQNPQGFLFWDYFHPTQHTYELISKALWEGKKSRIRPINVKTLTNLTLALA
TYH40109	GtomGDSL19	386	5.74	43031.7	MATLFSTHSSSQNILITFTIIFLASSLLPSYSAITETDQRRPFKKIYAFGDSFTDTGNTESLTGPNGFVRVSNPPYGTTFFHHPTNRYSDGRLVIDFVAQSLSLPFLPPYRNRKANRTYGVNFAVAGSTAINHAFFVKNNLSLDITPESIQTQMMWFDKYLESEGCKDPESDQCKEAFDDALFWVGEIGVNDYAYTIGSTVSGDTIRKLAINTFTEFLQGLLKKGAKYVVVEALPTTGCLPLAMTLAPSDDRDDIGCVKSVNNQSNAHNLVLQSKVSDLRQQFPQAIIVYADYWNAYRTVMQSPEKYGFKESLKACCGTGEPYNFEVFNTCGNPSVTACSNPAQYINWDGVHLTEAMYKVVADMFIDGNLCNPPFKTLLERKLRQP
TYH40953	GtomGDSL20	382	5.73	42544.7	MESFEVILKPICLVILIVLCLHAMPSSCNFTSFVFGDSLVDAGNNDYIFTLSKADSPPYGIDFTPSGGQPTGRFTNGRTIADIVGQSLGAKSFPPPYLAPNTEAQAILRGINYASGASGIMDKTGFFFRINVKYMQIGRIPLGEQVSNFEQNRIYMVNEMGENYTRKFLRKAIFSLTIGSNDVLNYIQPSIPFLRHDEVSPSTFLDFMISNLTLQLERLHEMGARKFIVVGVGPLGCIPFVRALKLLGSGQCSSAVNTLIQAYNHRLKELLSRLNQEMGPETIFVFANSYDVFMDIIANYHQYSLENANDPCCGGYFPPFVCFKSSDANTSALCDDRSKYVFWDAYHPTEAANLIIAKQLVDGDENVSFPINIRKLYNYNNS
TYH42061	GtomGDSL21	367	5.76	40256.9	MKFEIALSLLLVVLVGITIIQGCNGKAVQFIFGDSLSDNGNNNRLSMTLAKANLPYYGIDFGNGLPNGRFTNGRTVADIIGDSTGLPRPPAFLDPSINEDVILENGVNYASGGGGILNETGTYFIQRLSLWKQIELFHGTTESITKKLGKQASDEFFQEARYVVALGSNDFINNYLMPVYRDSWTYNDETFVEYLMETLEKQLLVLHKLGARKLMVFGLGPMGCIPLQRVLSTTGKCRDRANKLALSFNKAANNLLISLEPKLTNASFKFGDAYDVVDDVIRNPYKYGFTNADSPCCSLGRIRPALTCTPASTLCGDRTKYVFWDEYHPSDSANELIAKELIKKFGFTGVGSPSPAPESDIAPSSSN
TYH42500	GtomGDSL22	333	5.63	36418.3	MFVMGDSLVDNGNNNGLSSLAKSNYPPYGTDFQGGPTGRFTNGKTIIDLLGDLLGLPLLPAFTVTFTGQQDIWVGVNYASAAAGILDESGLNLGDRISLRQQVENFKGTLNQLRNQMEQDTLNQYLAKSLVVINIGSNDYINNYLMPSIYSSSSTYTPEAFAEHLINDYDAQIMALYNLGLRKFLLAAIGPLGCIPNQLAKGFAPPGKCVSAVNDMVEIFNRRLKNLVDQLNHGNYTEAIFVYGNTYGAFNDILGNPATYGFKVVDKGCCGVGRNKGQITCLPFSIPCTNRDEYVFWDAYHPTQAFNKITAQKAYSGPQSACYPINVKQMAQL
TYH43120	GtomGDSL23	392	8.24	42910.4	MPLSLPKIIVHFRHVLVVLSVGMAMLSTCLTQDSKCEFKAIFNFGDSNSDTGCFWAAFPAQSGPFGMTFFHKPSGRATDGRLILDFLAQALGMPFISPYLQSIGSDYRHGVNFATLASTVLLPNTSLFVTGISPFSLAIQLNQMKEFKAKVVEYHSGNTKGSTQLPSPDIFGKSIYTFYIGQNDFTSNLKAIGIEGVKQYLLQVVSQVAATVKELFGLGGRTFFVLNLAPVVCYPALLVQLPHETSDLDKFGCLISYNKAVVDYNNMLKEALSQTRRELPNSSLIYVDTHAVLLQLFQDPTSHGLRYGTKACCGYGGGNYNFHPEVYCGNTKVMNGTKVTASACKDPNNYVSWDGIHATEAANKLTTLAILNGSYFDPPFPLHKLCYLHPVG
TYH43349	GtomGDSL24	384	6.45	43137.4	MIVVKENASKLDMGVVKGGRYLLVPFFTLYMILFLYLPLLPHSVHCQCTKTPIIFNFGDSKSDTGGYADGVGLNFAPPNGRTYFHQPARRLSDGRLMIDFLCESLNTDYLTPYLNSLEPNFTNGVNFAIIGSATLPRYVPFSLFVQVSQFLRFRYRSPALMLNGYKDLVGDEDFENALYTIDMGQNDLAASFDNLTYSQVIERIPSFITEIKNAIWNIYEKGGKKFWVHNTGPLGCLPQKLALLARNATELDEHGCLQPLNNAAKTFNAQLRVLCEQLRRELINVTIVYVDIYSIKYDLIANAPNYGFESPLMACCGNGGPPYNYNANINCGRTGYTVCHEGSKFISWDGVHYTEAANAIFASKILSTHYSTPQLSFNFFCNNM
TYH44141	GtomGDSL25	355	8.3	39010.8	MELKQMAPSIHILWLLSIQFLVLVNGGKIPAIIVFGDSSVDSGNNNYIPTVARSNFQPYGRDFNGGRPTGRFSNGKITTDFISDAFSLKPAIPAYLDPSYSISDFATGVTFASAATGYDNATSNVLSVIPLWKQLEYYKNYQKKLRACLGDRKANGVISGALYLISVGTNDFLENYYAIPGRSSEYTIEEYENFLVGIAASFTEKLYELGARKISLGGLPPMGCMPLERTGNLMGGSECVDSFNNLAADFNGKLNALVIKQNKKFHGMQMVFSDPYGILLKMIQKPAVYGFEVTAVACCATGMFEMGYACSRRNPFTCSNADKFVFWDSFHPTQKTCSIIATYIVQNALAKFLSH
TYH44253	GtomGDSL26	361	5.88	40503	MSNNNFITSNIFLFSLHQFLLLVHTKPLVPALYVFGDSLFDSGNNNLLPTMARANFPPYGHNFVQHFTGRFTNGRTLPDFIAEFLELPYPPPYLGIHDSVPLTGLNYASSACGILPQTGTIFGKCLSLGEQIDLFKWTIESKLPTHFNSLEELSKHLADSIFIFTTGSNDYIQNYLEPTLFSTNHDYDPQSFAQLLIDDLSNHFQSVYKIGARKIIMHEIAPLGCIPHYTRKYQVVVGKCHEQTNQIVSYFNTKLHELLKSLTSTLQGSILVLARINSLGYDVITNPSKYGYSDASNPCCTTWGNGSAVCIPWLEPCPNPNQHFFWDGYHNTETGNSVAASLCFNTSEFCTPFSIKDLIQI
TYH44458	GtomGDSL27	362	5.21	39713.4	MAKRSISCFLVVLVSLLAVALAEATTEPPAVYIFGDSILDVGTNNYIPECLAKADFYFNGIDFPYSEPTGRFSNGLNTADEIVRLLGLRRSPPPFLQLVNDPLTFRKNILKGANFASGGSGILNSTGQYQYIRVISMGDQIQQFSTVRSNITNMTASDAATDAILSKAFFLISVGSNDIFEYLLNITRPPMTIPEFNATLVSTYEYHLKTLYELGARRLGILTVPPIGCTPIARARANGNCSEPAQRFAQAFYTEAVALLEKLSSQVPDLRYSLANTYLMTTGMMENMFAFGLRDITSACCGNGTYACNQTASFCSNRDEYLFWDQFHPTQRVSELAALTLFGGSESFVAPMNFSQLLGVNI
TYH45810	GtomGDSL28	370	9.19	40906.2	MLMASSSTFTHFLMVLLFLLAFGSIASLADGRAFFIFGDSLVDSGNNNYLTTTARADAPPYGIDYPTRRPTGRFSNGLNIPDLIGQKIGLSESPLPCLSPEFNGKKLLIGANFASAGVGILNDTGVQFVNILRMYRQLELFQEYKRRLSAQVGSRRAHKLVNQALVLITVGGNDFVNNYYLVPYSARSRQYKLPDYVKFLISEYRRLLMRLYKLGAHRVLVTGTGPMGCVPAELAMRGTNGGCSEELQRAASLYNPQLVEMLNGLNKKIGKDVFISANTQRMHNDFVSDPRAFGFVTSQIACCGQGPYNGLGLCTQLSNLCPNRALYAFWDPFHPSEKANRLIVEQIMTGSNEYMHPMNLSTIMAMDSGI
TYH45813	GtomGDSL29	367	5.59	40438.1	MAPSIVLVSWMVLGLVMATSTTQVEAARAFFVFGDSLVDNGNNNFLATTARADSPPYGIDTPSRRATGRFSNGKNIPDFISDALGSEPTLPYLSPELKGDRLLVGANFASAGIGILNDTGVQFINIIRMYKQLKYFQQYQTRLADLVGYEEAQRIVNDALVLITVGGNDFVNNYYLVPFSPRSRQFSLPDYVRYLISEYRKLLMRLYDLGARKVLVTGTGPMGCVPAELAMRSPSGQCVTELQRAAALYNPQLVQMINELNSQYGANIFIAANTEQKTNDFITNPTAYGFTTSKVACCGQWPYNGLGLCTMLSNLCPNRDEYAFWDPFHPSERANGIIVDMILSGSSNYMSPMNLSSLLALDSNTRT
TYH46191	GtomGDSL30	376	7.02	41456.4	MASKPYILLVFIFLPFANSIHFKFPSIFNFGDSNSDTGELISAGIESLEPPHGQIYFQTPSGRYCDGRLIIDFLMDAMDLPFLNAYLDSIGLPSFHKGCNFAAAGSTIQPATAQSVSPFSFGVQVAQFVRFKARVLELLAKGKRLGKYLPAQDYFQKALYMFDIGQNDLAGAFYSKTLDQVLASIPTILIEFETGIKALYDQGARNFWIHNTGPLGCLAQNVAKFGTDASSLDEQGCVRKHNQAAKIFNLQLHALTKKLQGLYTDSNFTYVDIYTIKSNLIANYSKLGFEQPIMACCGFGGPPLNYDSRISCGKTKVINGATVTAKACNDSSEYVNWDGIHYSEAANQYVSSQILTGKYSDPPFSDKMPFLLSLKF
TYH46192	GtomGDSL31	381	6.93	41797.7	MANTNTFLLQITTLFCLLFPVANSVVFNYPAVFNFGDSNSDTGELVAALGDILDLPNGQTYFKTPSGRFCNGRLTIDFLMDAMDLPFLNAYLDSIGLPSFHKGCNFAAAGSTIQPATAQSVSPFSFGVQVAQFVRFKARVLELLAKGKRLGKYLPAQDYFQKALYMFDIGQNDLAGAFYSKTLDQVLASIPTILIEFETGIKALYDQGARNFWIHNTGPLGCLAQNVAKFGTDASSLDEQGCVRKHNQAAKIFNLQLHALTKKLQGLYTDSNFTYVDIYTIKSNLIANYSKLGFEQPIMACCGFGGPPLNYDSRISCGKTKVINGATVTAKACNDSSEYVNWDGIHYSEAANQYVSSQILTGKYSDPPFSDKMPFLLSLKF
TYH48007	GtomGDSL32	361	5	39916.5	MEKWYGVTGLVLVLSLFFGVKGEPQVPCYFIFGDSLVDNGNNNELRSLARADYLPYGIDFANGPTGRFSNGRTTVDVIAELLGFDDYIPPYSTASGRQILGGVNYASAAAGIREETGQQLGARISFSGQVKNYQQTVQQVVNVLGDEDSAANYLRQCIYSIGLGSNDYLNNYFMPLYYSTSRQYSPEEYANSLIQEYTEQLQALYNYGARKFVLIGLGQIGCSPNELAQNSGDGRTCVERINAANRIFNNKLRGLVDQFNNANSDAKFIYINAYGIFQDITSNPAAYGFKVTNAGCCGVGRNNGQITCLPFQTPCQNRDEYLFWDAFHPSEAANVIIGRRSYSAQSPTDAYPIDIRRLAQL
TYH48555	GtomGDSL33	374	5.77	40765.2	MEVYSRRLMFLVFAFALVSIGYAQESAPLVPAILTFGDSVVDVGNNDYLPSIFRANYPPYGRDFANQKPTGRFCNGKLATDITAETLGFTTYPPAYLSPEASGNNLLIGANFASAGSGYDDRAASLNHAITLSQQVEYFKEYQAKLAKVAGSSKSASIIKDALYVLSAGSGDFLQNYYVNPLVNHAYTPEQYGSFLIDAFTRFVQYVSDTTRKIGVTSLPALGCIPLARTLFGYHEKGCVSRFNTDAQQFNEKLNAAATDLQKQHPNLKIVVFDIYKALLDVVNTPSNYGKVRVFPCFSLVGEKRDFFNGFLDATSGCCGTGTVETTVFMCNPYTLGTCPNASKYVFWDSVHPSQAANQVLADALITEGIELIG
TYH48556	GtomGDSL34	356	6.3	38712.8	MEVYSRRLMFLVFAFALVSIGYAQESNSTTLVPAILTFGDSVVDVGNNDYLPTIFRANYPPYGRDFANQKPTGRFCNGKLATDITAETLGFTTYPPAYLSPEASGNNLLIGANFASAGSGYDDRAASLNHAITLSQQVEYFKEYQAKLAKVAGSSKSVSIIKDALYVLSAGSGDFLQNYYVNPLVNHAYTPDQYGSFLIDAFTRFVQNVYGLGARKIGVTSLPPLGCIPLARTLFGYHEKGCVSRFNSDAQQFNKKLNAAATNLQKQHPDLKIVVFDIYKALLDVVNTPSNYGFVEATRGCCGTGTVETTEFLCNPHTLGTCPNASQYVFWDSVHPSQAANQVLADTLIVQGIPLL
TYH48919	GtomGDSL35	380	6.18	42241.6	MENVKVFSIIIAVFSVLSVESVGLKDLKTCNFGAVYNFGDSNSDTGGGSAAFWPAGKPCGETFFGRPVGRGCDGRLIIDFIPEHLGLPHLSPYLDSIGTSFRYGANFAIGGSTIRPQNESMSLNGVSPFSLDIQIVQFDQFKDRTGHFYNRSYPRHHRNLPRPEDFSKALYIFDIGQNDIAAGLRKKNDSAFHASVPDIVDQLAKAVQNLYEHGARTFWVHNTGPIGCLPVSLHYHDIKPEELDEQGCLKAQNAYSMEFNRQLKARVIKLREELPHAALTYVDIYAAKYELIGNAKKQGFVEAANICCGFHEDEIQIYCGHKQNINGTEIYAGSCENPSDFISWDGVHYTEAANRWVAHRIINGSFSDPPLPIKHACHIP
TYH48921	GtomGDSL36	391	8.45	42748.8	MEFARLIFAGILISLLSNRVAAMAADLPPCKFKAIYNFGDSNSDTGAISAAIFPRQWPNGETFFRKPAGRVCDGRLIIDFIAERLGLPLLSSYLDSIGSNFRHGANFAAGGSTIVPQNKTIAESGLSPFALNVQIFQFDQFKARTSDLYKEKKKHSCRNQVLPRSKEFGDALYAVDIGQNDIAYGLRTVGDAQLLASIPDIITQLVLAVQNEYMKQHLYTQGARTFWIHNTGPIGCLPSTLLTITNPPPGFLDNHGCVKSQNDIAQEFNRQLKSRVMKLRTDLPHAAITYVDIYAAKYGLISSSKQHGLVEARKICCGYHKNGIDVGCGGILALPNGTQISGPSCEDPSTYISWDGVHYTEAANHWIASRLINGSFSDPPVPITHACYTTS
TYH48922	GtomGDSL37	385	8.46	41954.9	MEFARLIFAGILISLLSNRVAAMAADLPPCKFKAIYNFGDSNSDTGAISAAIFPRQWPNGETFFRKPAGRVCDGRLIIDFIAERLGLPLLSSYLDSIGSNFRHGANFAAGGSTIVPQNKTIAESGLSPFALNVQIFQFDQFKARTSDLYKEKKKHSCRNQVLPRSKEFGDALYAVDIGQNDIAYGLRTVGDAQLLASIPDIITQLVLAVQHLYTQGARTFWIHNTGPIGCLPSTLLTITNPPPGFLDNHGCVKSQNDIAQEFNRQLKSRVMKLRTDLPHAAITYVDIYAAKYGLISSSKQHGLVEARKICCGYHKNGIDVGCGGILALPNGTQISGPSCEDPSTYISWDGVHYTEAANHWIASRLINGSFSDPPVPITHACYTTS
TYH49058	GtomGDSL38	380	7.53	41479.4	MEPVAMVMEKAWSFGLVLLWFSTLSCYLVNAADDKNGGFGASFIFGDSLVDAGNNNYLPTLSRANIPPNGIDFKASGGNPTGRYTNGRTIGDIVGEELGVPNYAVPYLAPNSTGKAILYGVNYASGGGGIMNATGRIFVNRLGLDIQIDFFNNTRKQFDKLLGSSKAKDYISKRSIFSITIGANDFLNNYLLPVLSIGARISETPDGFIDDMINLLSNQLTRLYKLDARKFVIGNVGPIGCIPYQKTINQLNENECVDLANKLAMQYNGRLKELLTELNGKLKGAIFVHANVYDLVMELITNYAKYGFTTASEACCGNGGQYAGIIPCGPTSSMCKDRDKHVFWDPYHPSEAANLIIARQLLHGSTKYISPVNLEQLRNL
TYH50654	GtomGDSL39	369	6.6	40135	MSELSNRQMIVRTVFQIMTVKVLLKICFAKDVIPANFVFGDSLVDAGNNNYIASLSKANFVPNGIDFGGPTGRFTNGRTIVDIIGQELGLPGFTPPYLAPTARGPAVLQGINYASGGGGILNDTGNIFGGRINFDAQLDNFENTRQDIISTIGVSATLELLQSSLFSVTMGSNDFINNYFTPIVSAEEQKLVPPQVFVASMIARFKLQLTRLYSLGARKIIVVNVGPIGCIPYERDLNPTAGTSCASRPNQLAQLFNTELRNLIKELTTSLKGSIFVYADVYRIVDDMIQNYRAYGFDSGSFACCYIAGSFGGLIPCGPSSKVCLDRSKYIFWDPFHPSDAANVIIAKRLLDGDSNDVFPINIRQLANV
TYH52060	GtomGDSL40	384	8.99	43261.2	MVKLHLWVFIILIYLLEFGLSDVIEVPPLNINQKDLMKHLSLIDIKIALPAIYVFGDSFVDNGKNKAILGNKDAIGGGYLPFGIDFDGKPTGRVTNGRIGVDFIATVAGLPYPPPIMGMSKIDRKRIQTGVNYASGSSGLLPQNGHFLHKNVINFFQQVDLFENTTMEDLKGKFDSYKGFTQYLSKSLFFIHHTGNDLSLTFEAEIAKKYSIDKYAKLLIKEFSKQLKRLYTLGTRKFFVSNVSPLGCSPFSINTKNHSGPCVEEINNRVSIYNELLPSLLKNLQSTLSGSKFVLGDIYKVFQDVFEMPESYGFKDVNTSCCIDNNGTKIQVYAPNIALCKDRKTRVFFDPFHPSETMHFLWARRFLKDSSVCSPINLIQLMQA
TYH52063	GtomGDSL41	257	8.57	28476.1	MVKLHIWVFIILIYLLDFGYGDAIEVPPLNINQKELMKHLSLVDIKIALPVIYVFSDSFCDNGNNKTILGNKDASGGGCFPFGIDFDGKPTGRVTNGRIGVDFIATVAGLPYPPPIMGILYTLGARKFFVSNVSPLGCSPFNINTKNHSGPCVEEIKNCASVYNDLLVGLLAKLQSTLHVKPRSYGFKDVNTSCCIDNNGTRIQVSAPNIAPYKDRKNHVFFDPFHPSETMHFFWARRFLKDSSVCSPINLIQLMQA
TYH52614	GtomGDSL42	388	7.09	43645.4	MVKLDISINFCVFMLFIYLLEFCYGDVIEVPPLNINQQDLLKHLSLRDIKIDFPALYVFGDSFVDNGNNKVILGNEDAIGGGYLPFGIDFDGKSTGQVTNGRIGVDFIATVGGLPYPPPIMGMSKIDRKTISIGFNYASGSSGLLPQNGHVLHKNVINFFQQVDLFENSTMKDLKGTFDSPKKLKKYLSKSLFFIHHASNDLGVTFEVEMKKKYSIDTYAKLLIKELSKQLQRLYTLGARKFFVSNVSPLGCSPYSINTIIHSGPCVEETNKRVSLYNDLLPDLLEKLQSSLSGSKFVHGDIYKVFQDVFESPESYGFKDVNSLCCIDKNGTRIQVCAPNIDPCEDRKTRVFFDPFHPSEAMHFLWARRFLKDSSICSPINLIQLMQA
TYH54854	GtomGDSL43	364	5.99	41213.6	MDTQNSLFSLFCFFLVCFFSGEQEVVEGRRLPWTSSPFGFRPKMLFVFGDSYADTGNTKIAETRSWKFPYGITFPGKPSGRFSDGFVSTDYIAGCLGMKTPIPYRWREQLSERVKDGLNIAYGGTGVFDTMVAEPNMTTQIDFLQQLLHDSVYTKRNLKTSVAFVSVAGNDYATYNAKNGSAQDFPAFMESLMNQLMVNLKRIHDMGVRKIGITSLLPLGCLPRNTAPFSFQHCDDTYNALVDLHNQLLPQVVNILNQQTNTSNSPSFFILDLYNAFWTVFNRNETYQGNDPTFEKPFEPCCFGVSGGFKCGNVDENGENKYTLCSDPRSKFFWDGVHPTEQGWYVVYKTPAFQNSLKQFYGLT
TYH54855	GtomGDSL44	365	5.99	41284.7	MDTQNSLFSLFCFFLVCFFSGEQEVVEGRRLPWTSSPFGFRPKMLFVFGDSYADTGNTKIAETRSWKFPYGITFPGKPSGRFSDGFVSTDYIAAGCLGMKTPIPYRWREQLSERVKDGLNIAYGGTGVFDTMVAEPNMTTQIDFLQQLLHDSVYTKRNLKTSVAFVSVAGNDYATYNAKNGSAQDFPAFMESLMNQLMVNLKRIHDMGVRKIGITSLLPLGCLPRNTAPFSFQHCDDTYNALVDLHNQLLPQVVNILNQQTNTSNSPSFFILDLYNAFWTVFNRNETYQGNDPTFEKPFEPCCFGVSGGFKCGNVDENGENKYTLCSDPRSKFFWDGVHPTEQGWYVVYKTPAFQNSLKQFYGLT
TYH55183	GtomGDSL45	406	5.2	45648	MLTNLLAIFLISAIVSHSKALRFPQELYNLSSNQIFIVDNLSRPPSSSASPTPLLSPAVSSPLVPALFIIGDSTVDCGNNNYLGTFARADRPPYGRDFDTHLPTGRFCNGRIPVDYLALHLGLPFVLSYLGQTGELEDMLHGVNYASAAAGIIFSSGSELGQHISLTHQIQQFSDTYQQFVLSLGEDVAIDLISSSVLYVSIGINDYIHYYLRNVSNVQNLYLPWGFNQFLASTMRQEIKNLYNTNVRRFVVMGLPPIGCAPYYLQRYKSNNGECVEEINDMIMEFNFFMRYMTDELLHELPDAGIIFCDVFQGSMDIIRNHKSYGFESTANACCGLGKYNGWMMCMSPQMACRNASDHIWWDQFHPTDAVNAILADNVWSSRHTEMCYPMNLEKMVFS…
TYH55952	GtomGDSL46	359	9.05	40433.8	MFLVPRVMFRISASLIFFLFNIMSAEKIPTIFIFGDSIVDVGNNNYINTLAKAMFPNGIDFCKNCLCGRFTNGRTVIDILEQRLGAKDFRPPYLAPNTTGDVVLRGVNYASSGSGILNDTGLIWGGRISLDEQISNFKETKARIVSIIGRRETKRLLKHQSLFIVVTGSNDFFLGKEMISDGSFLSLKFESQLRKLYYLEARKIIVTNIPRFGCTPFERDKNPNAKGCIASFNEDISSYNKRLKRLLMDLTANLTASTFVYADIHAMLKDILQNYRSYGFENSDDACCHKVGVHGGLLPCFSLSKICSNRTKYVFWDAFHLTETSNVIVASHMMDGGPKFMSPMNIRQLMYSSTVHPDD
TYH56068	GtomGDSL47	371	5.57	40466.2	MKLNVRWSCLLCLVLIGIAIEGVQCKVVQFIFGDSLSDVGNNMYLSKSLAQANLPFYGIDFGNGLPNGRFTNGRTVADIIGDSTGLPRPPAFLDPSLTEDVILESGVNYASGGGGILNETGGYFIQKFSLWKQIELFRGTKELITNKLGKQATDKFIGEANFVVALGSNDFINNYLMPVYGDSWKYNDQTFVRYLMETLQNQLLVLHNLGARKLMVFGLGPMGCIPLQRVLSTTGQCQERTNKLAISFNKAASQLLAGLDSRLPNASFKFGDAYDVVDNVIRNPKNYGFDNSDSPCCSFGRIRPALTCLPASTLCSDRSKYVFWDEYHPSDGANQLIANELIKKFGFLGGGNSSAPVPAPESAIAPSPDEE
TYH56545	GtomGDSL48	273	6.51	29640.5	MAYKLLKSLEVVAISVLFVILQNWANAKPQVPCYFIFGDSLSDNGNNNNLSTLAKVNYSPYGIDFPVGPTGRFSNGRTAVDFIAENLGFTSSMPPFAESQGENILNGVNYASGAAGIRDETGKHLTLYNTGARKFAVYGLSLIGCAPFAILEYGTNGSLCVDKLNNAAAHFNERLMPLVHQLNDDLPNAQFTYLGPAPDSTTFVTNGSCCKIGGGGGELCLKNSKPCSNRRRFIFWDGYHPTEAWNEKVAERAYSSESSLEANPFNIHKLAKL
TYH57111	GtomGDSL49	364	7.54	40015.4	MAKQWLVFAMVLVLGTLVSVTTAASLATFIFGDSLAEVGNNNHLQYSLARSDYPWYGIDFTGRKATGRFTNGRTIGDILSEKLGTSSPPPYLSLSQNDDAILQGVNYASGGAGILKETGQYFIQRLTFDDQINYFKKTKERIGAKIGAQAANKLCNEATYFIGIGSNDYVNNFLQPFLPDGQQYTHDEFVELLTSTLEQQFSRLYQFGARKILFHGLGPLGCIPSQRVKSKTGQCLKRVNEWMMEFNSKVQQLINSLNKRLPNAQMMFADTYPAVLDLIENPTAYGFKVSNTSCCNVDTSIGGLCLPNSKLCSERKDYVFWDAFHPSDAANEVLAQKLLSSLSSSASAPSPSPSPSPSLPPKPE
TYH57395	GtomGDSL50	379	5.33	41927.6	MALLYILHSLLKLAFLCSFWPTVIPLSLNYPAVFNFGDSNSDTGGLVAGKAFPMTQFNGETYFHEPSGRFCDGRLIIDFLMEAMELPYMNPYLESVGSPSFQTGCNFATGGSTILPANAASTSPFSFNLQLSQFFRFKNRALTLLSKDKELQNYLPAEDDFNKALYIFDIGQNDLDGVFYFPASDEQVVAFISKLMSELNYGMKRLYDAGARNFWVHNTGPLGCLPRIIATFGKKPSNLDEHGCVASHNRAATVFNKKLHDMCLQFLAHSPEANITYVDIFSIKLNLISNYSLYGFQQPLAACCGYGGPPLNFDTRIACGVTKDLNGSIVTANPCNNTAEYINWDGTHYTEAANGFVADEILTGNYSDSPHLRNSPFLT
TYH57630	GtomGDSL51	281	9.64	31362.9	MPPFAKSERKNILQGVNYASGASGILNETGSLMGARVPMSIQIRNHETIIARIRKILRNDSSTEKLLRQCIYSIQIGSNDFVNNYFKPNFYNSSHGYSVSEFATMLVRQFAHQIKDLYKTGARIFALFGLGQLGCTPNAIATHGTNGSLCVTKLNDAAFLFNQRLIPLVMALNSKLTDAKFTYLNYSPMKVAQLSLESPCCKTGAGGNRELCIHYSKPCSNRKQYAFWDGVHPTDASNVLIAKNLYGTRSFSDARPFNIRSLARKSSDDQQRQIWVEVLVN
TYH58492	GtomGDSL52	365	8.84	40566.8	MDNGGFSKDLILLLWIWVFLAMIDVSKCSLGRPLIINFGDSNSDTGGLAGTGLPIGLPHGITFFHRGTGRLGDGRLIIDFFCEHLNLSYLSPYLDSLAPNFPSGVNFAVSGAMTLPQFVPFVLDVQVRQFIRFKNRSIELQKTGTGSFIDEKGFRSAVYMIDIGQNDLLMALYASNLTYEPVAKQIPSFLAEIKLAIQNIYSYGGRKFWIHNTGPLGCAPKELALHPHNKTDLDRIGCFRVHNDLAKAFNRGLRNICKEMRTILKDATIVYVDVYSIKYKLFAKYKKYGFEDPFMACCGYGGPPNNYSQKATCGQPGSTICNNVSRSIVWDGVHYTEASNRVVATTILSGRYSTPQMKLESFGEP
TYH60096	GtomGDSL53	365	5.31	40268.9	MENSFTLVTIFGLLFTLGNVGPQAEAARAFFVFGDSLVDNGNNNYLATTARADAYPYGIDYPTHRATGRFSNGLNIPDLISEQIGSEPTLPYLSPELNGLRLLIGANFASAGIGILNDTGVQFVNIIRIGEQLQYFRQYQQRVSALIGPEQTQRLVNEALVLMTLGGNDFVNNYYLVPFSARSRQFALPDYVVYIISEYRKILLRLYELGARRVLVTGTGPLGCVPAELAQHSRAGECAIELQRASALFNPQLAEMLSGLNAELGSDIFVAVNTNEMHMDWINNPQQFGFVTSKVACCGQGPYNGIGLCTIASNLCPNRDIYAFWDPFHPSERANKLIVQQIITGSTKYMHPMNLSTIMELDSRV
TYH60097	GtomGDSL54	369	7.54	40142	MASSPALVSWLVLVLTLAMAVSTTQVEAARAFFVFGDSLVDNGNNNYLATTARADSPPYGIDTPSRRPTGRFSNGKNIPDFISEALGSEPLLPYLSPALNGDRLLVGANFASAGIGILNDTGIQFINIIRMFRQFEYFQEYQGRLANLIGTTEAQRIVSEALVLITVGGNDFVNNYFLVPFSARSRQFSLPDYVRYLISEYRKLLMRLYELGARKVLVTGTGPLGCVPAELAMRSPNGQCAAELQRAAGLFNPQLVQMINGLNSDLGANVFIAANTQQQTNDFISNPGAFGFTTSKIACCGQGPYNGLGLCTIASNLCPNRDLYAFWDPFHPSEKANKIIVNMILRGSTNYMSPMNLSTLLALDTIPRT
TYH60155	GtomGDSL55	326	8.73	35626.8	MKFVALLIPFAILLSMVKGQLVPAMFIFGDSIVDVGNNNDLVTLIKANFPPYGRDLAHHEPTGRFCNGKLAIDIIAEGLGFTDQQPAYMSDKANGEMLLIGANFASAASGYYNATATLYNTLSLSQQLENYKEYKNKLTAITGKSNASSIISNGIHLISFGSSDFLQNYYINPLLFTSIHLICSQIFSLNHMIISFSFLQNLYELGARRIGVTTLPPLGCLPAAITAFGHGSNQCVARLNNNAISFNNKLNHRSQRLKRRFSNLSFAEVRRACCGTGLLETSILCNQHSIGTCSNASQYVFWDSFHPTEAAKKILATNLSNSGDSL
TYH60159	GtomGDSL56	347	8.15	38257.6	MKFLAPFISLTFLLFEAKGQIVPALFIFGDSIVDVGNNNDLVTLIKANFPPYGRDFVDHEPTGRFSNGKLALDIIAEKLGFTNHQPAYMSDKANGEMLLIGANFASAASGYYNATAILYNTISLSQQLENYREYKNKLVDITGKSNASSRISRGIHLISAGSSDFLQNYYINPLLFATNTPDTFSDILLNSYDHFIQNLYELGARRIGVATLPPLGCLPAAITAFGHGNNHCVARLNNNAISFNNKLRHRSQRLTRRLSKLKLVVLDIYNPLYTLITEPAENGFAEVRRACCGTGLLETSILCNQHSIGTCSNASQYVFWDGFHPTEAANQILADKLFKSGSSLIQP
TYH60161	GtomGDSL57	319	7.65	35430.3	MKFLAPFIFLTFLLFEVKANFPPYGRDFVDHEPTGRFSNGELALDIIAEKLGFTDHQPAYMSDKANGEMLLVGANFASAASGYYNATAILYNTISLSQQLENYREYKNKLVDITGKSNASSRISRGIHLISAGSSDFLQNYYINPLLFTTYTPDTFSDILLNSYDHFIQNLYELGARRIGVATLPPIGCLPAAITAFGHGNNHCVARLNNNAISFNNKLKHRSQRLTRRLSKLKLVVLDIYNPLYTLITEPAENGFAEVRRACCGTGLLETSILCNQHSIGTCSNASQYVFWDGFHPTEAANQILADKLFKSGSSLIQP
TYH60403	GtomGDSL58	404	8.99	45726.3	MVFRNHFHVIIAFIFISLPFSSIALHVVTPIKEFKILPSTDPSSSHFNSINIKGHYSTKTNSNGCFNKIYAFGDSYTDTGNAQLLDSSKNLKKGQEKPNNGWLLIDFVRDALNISSLPPYKSVNANFSSGVNFAMAGATVFTEEFLSQHKINSTLMWKDGYHSFQTQIEWYNKFVSDIACKGENNESCKAYMENSLFWVGEIGIDDYVRALRSKVSLRWIKDMAMAHTSRLLATLLGSGAKYIVVEGLPPLGCYPFAKSSRHFVKDDMNCNAKINRVTKAHNHDLQDMLEGFRRRKGANVSISYADYFDAYKVITGNLNKFGFEDAFKACCGHHRNKILNFSFKILCGMSGAETCPDPDSYIHWDGIHLTEAMYRQLSEFFLHGNFCKPSFIHLIRVKK…
TYH62491	GtomGDSL59	351	8.51	38211.6	MKFSSNFIVVFVLFAFVLTVANGQPLVPAMFIFGDSVVDVGNNNNLYTIIKADFPPYGRDFLNHKPTGRFCNGKLASDFTAENIGFTDYPPAYLSKKAKGNNLLIGANFASASSGYYETTAKLYHTLSLSKQLENYKQYQNKLVAIAGKSNASSIISDGIYLISSGSSDFLQNYYINPLLYKSYTPDQFSDVLIESYANFIQNLYKLGARKIGVTTLPPLGCLPAAITVFGSDSNECVAKLNKVAVSFNNKLNATSQRLQTKLPNLKLVVFDIYQSLYNLVTKPADSGFAEARKACCGTGLLETSILCNPKSIGTCANASEYVFWDGFHPSEAANKILADDLLSSGISLIS
TYH62492	GtomGDSL60	275	8.39	29888	MNHLTENIGFTDYPPAYLSKKAKGNNLLIGANFASASSGYYETTAKLYHTLSLSKQLENYKQYQNKLVAIAGKSNASSIISDGIYLISSGSSDFLQNYYINPLLYKSYTPDQFSDVLIESYANFIQNLYKLGARKIGVTTLPPLGCLPAAITVFGSDSNECVAKLNKVAVSFNNKLNATSQRLQTKLPNLKLVVFDIYQSLYNLVTKPADSGFAEARKACCGTGLLETSILCNPKSIGTCANASEYVFWDGFHPSEAANKILADDLLSSGISLIS
TYH62644	GtomGDSL61	354	5.41	39232.4	MEGFALFMVALVSMGITNLAMVPEKTNRNVSAMYVLGDSSVDCGSNTLFYPIIHLNLSLLPCNGSNSILLPYLLAKKMGLPYAEPFYTQNGTIDGLLNGVNYGAAHATILSPTSLGHQSLNHQLRQVFETVQLLELQLGHESSRHFIRSSLFYLAFGKDDYIDLFLRNFSGVMAEYNGPQFAEILVNQMVHAVMNLYDMNVRKVVLMGILPLGCAPSLLFQWHIDDATGCVEMINEVVLRYNVLLEKSIVRLNEELPDAHLVFCDLYQGVKKIITFPHFFGFEDAKNACCGLGLYGAEIGCVTSDIACNTVSANVWWDLYNPTPKVNSLLAESTWSGQQLLSNICRPTTIRGLV
TYH63817	GtomGDSL62	350	5.43	38986	MASSIIIPWIFYIQILAISSKAIAAVPAIIVFGDSSIDSGNNNYLPTLAKCNFEPYGRDFPGGTPTGRFCNGRLPPDFVSEGFGLKPIIPAYLDPTFSISDFATGVCFGSSGSGYDNSTAAILKVFPLWKQVEFFKDYQTKLRAYLGDEKANEVISEALYIISVGTNDFLINYYNFPQRRAQFTIPKYEDFLIGNAEDFIRKIYSLGARKLSLTGLPPMGCLPLQRTLNLKNPHSCSEERNKVALKFNEKLKVSVVKLMIELPGLEVLYTDVYELLSQLITQPSQYGFEVAEAACCGTGLFETGILCNRLTPYTCLDADKYVFWDAFHPSERANKIMSDEMLPSLKLAFL
TYH63893	GtomGDSL63	354	5.18	38687.9	MAMSSTPNILLSLFSIHFLLSLVKINEAKVPAIIVFGDSSVDAGNNNYIPTIARSNFEPYGRDFNGGHPTGRFSNGKIATDFISQAFGLKGAIPAYLDPSYSISDFATGVTFASAGTGYDNSTSNVLSVIPLWKELEYYKDYQTKLKANLGDGKANDIIKDALYMISVGTNDFLENYYAVPGRSSQYTIKEYENFLVGIAGNFTKALYDLGARKISLGGLPPMGCMPLERTGNLMGGSECVNSYNNLAAEFNSKLNDLVIKQNKELNGMDMVFSDPYGIMLDIIQKPAFYGFEVTGVACCATGMFEMGYACSRTNPFTCSDADKYVFWDSFHPTEKTNAIVANHVVQTSLAKFF
TYH63895	GtomGDSL64	350	6.44	39145.9	MFFGSTPVLLWLFFLSLSPLTKAKVPAIIVFGDSSVDSGNNNLISTVLKSNFQPYGRDFYGGQPTGRFCNGRIPPDFISEAFGLKPAIPAYLDPAYNISDFATGVCFASAGTGYDNATSKVLNVIPLWKELEYYKEYQGKLRSYVGENKANEILREALYLMSLGTNDFLENYYVFPTRKSQFSVRQYQDFLLGLGENFVRELHALGVRKISITGLPPMGCLPLERATNILGQNDCVPEYNNVASGFNRKLEGLVAKLNKELPGMRMVSAPAYDIFYQIITRPSLFGFEVTGVACCSTGTFEMSYLCNQYNPFTCSDANKYVFWDAFHPTEKTNKIISDHLIPLLLAMFSH
TYH64428	GtomGDSL65	380	7.17	41847.5	MIMEEHWKLVYVIGILALGFAVKSNADGSISCGFPAIYNFGDSNSDTGGISATLNEILPPNGETFFGHPAGRASDGRLIIDFIAEGIKLPYLSAYMDSIGTNFRHGANFATGGSSVRPPGFSPFNLGIQISQFIQFKARTTTLYNQLSLNRRIPLSISNLPRPAEFSQALYTFDIGQNDLGHGFQTMSEKQVRDSIPDIVGELSKAIHILYNEGARFFWIHNTGPLGCLPYNVIYGKKPGNVDKNGCVKAQNEAAMEFNKQLKNKITWLRTQLPFAKFTYVDVYSAKYDLISNAKKLGFVDPFNFCCGSFYGYHINCGKKAIVNGTVYGNPCDHPSNHISWDGIHYSETASMLVSNRILNGSLSDPPVSIQDACHHQTDI
TYH64514	GtomGDSL66	380	6.55	42502.4	MEFWGVLISGVLVSWWVLSVNGANLPPCQFPAIYNFGDSNSDTGGISAAFEPIRAPYGVPYFHKPSGRDSDGRLIIDFIAERLKLPYLHAYLNSLGANFRHGANFATGGSTIRRPNETIYEYGISPFGLDMQIIQFEQFKARATEMYNQAKDPSEKDKLPRPEDFSKALYTFDIGQNDLSVGFRKLSFDQLRASIPDIINQLASAVHHLYEQGGRSFWIHNTGPIGCLPVNFFYILNPEPGYVDLYGCVKKQNEMAMEFNRQLKDRVIKLRTELPEASITLVDVYTAKIAMIGNAKNLGMADPLKPCCGYHVNYDHVWCGNKAIINKTEVFGASCKNPSMFVSWDGVHYTQAANQYVADRTLNGSLSDPAILITQACHKQ
TYH64575	GtomGDSL67	378	7.57	41733.6	MDPTSTIFSFLSVLLFGSTTNFNHDFPSESCHFPAIFNFGASNSDTGGYAAAFIQLQSPNGNTFFGMPAGRFCDGRLIVDFTAESLDLPFLSSYLNSLAINFSHGADFATATSTIRLPMADVVPYGHASPFYLPLQYLQFAQFKNRSQIIRRHGKRNICKSNAKALYTFDIGQNDLTQSLFLNMTIVQVIAAIPDIVNHFSDIIKNLYDLGARSFWVYNTRPLGCFPKILISFPLAEKDSVGCAKPYNLLAQRFNAELKNALARLRIEFPLATIVYVDLYSALYSLYTHPTKNGFEHPLVACCGYGGKYNYSEEAICGGKISVNGKNITVGSCKDPSVRVSWDGVHFTEAANKFAFDLVSSGDFSDPPIPLKLACHPR
TYH64576	GtomGDSL68	410	9.07	45487.3	MMKKSVIYHQLLCLFLTSLSFSFPGKSMDRTRTIFIFLSLLLYGSTTGFSCVFSSESCRFPAIFNFGASNSDTGGFAAAFFQPKPPYGDTFFGMPSGRACDGRLIVDFTVENLDLPFLSSYLNSLAINFSHGANFATVSSTIRLPTADVIPQGQASPFYLSLQCSQFAQFKNRSQIIRRQGGIYASLMPREETFAKALYTFDIGQNDLTQSLFLNMTIVQVIAAIPDIVNHFSDNIKNLYSLGARLFWVYNMRPIGCFPQILTSFPSAKKDSVGCAKLYNRLAQRFNAELKNALARLRIEFPLATIVYVDLYSALYSLYTHPTKNGFERPLVACCGYGGKYNYGRDAACGETINVNGKNIMVGSCKDPSVRVSWDGVHFTEAANKFAFDLVSSGNFSNP…
TYH64685	GtomGDSL69	361	6.21	39551	AFSYSDIVPATALCLILVLFSTRDAGGVCLASNKITFPALFAFGDSIVDTGNNNKRFTIAKANIPPYGRDFPGGAATGRFGNGKVFSDLLAEGLRIKPLLPAYLHPVLQGEDLETGVSFASGGSGFDEFTVKLQNALSIKDQLNLFKECVRKLEGGIGQEKANATISKSLFLVSQGNNDIAITYFLFHFLLDIDAYTTQLVNSASSFIKDMYELGARKFACLSLIPLGYLPISRTFGGGFQRNSVDWLTQAAVKFNSKLEHELNHLNSNLPGTRILYIDIYNPLVDLIQNHKKYGFEDSSHGCCGTGLIELNYGCNELLSSFTCSNSSSHVFWDAGHPSERAYRMIISQFVHNISHQLLDI
TYH64686	GtomGDSL70	363	5.16	39612.8	METIVFPFSSKFLLAKYLLVFALFISAKALIKLSINETIPAVIVFGDSIVDAGNNNDLNTVIRCDFLPYGQDFAGGVPTGRFCNGKVPSDLIAEELGIKDIVPAYLDPKLKPQDLLTGVTFASGGTGYDPLTPKLASVISLGEQLNYFKEYIGKLKAIAGEEKTNFILAKSMFLVVAGSDDIANTYFVLRARQLQYDVPAYTDLMVNSAAEFVKELYGLGARKIGVFSTPPIGCVPSQRTLGGGIERECAEDYNVAAILFNKKLSSVLNSFKTSMPDGRFVYIDVYNPLLGLIQNPQKNGFEVVDNGCCGTGNIEVAILCNKLSPSTCTDVSKYIFWDSYHPTEKAYRALVTPILQNIIGDFF
TYH67173	GtomGDSL71	302	6.3	33654.4	MKNKFFILVILFQTVDLALSTPKKYESIFNFGDSLSDTGNLLLSGALVFPVIGQLPYGETFFQHATGRCSDGRLIIDFIAEAFSLPYLQPYLAVKQGQSSQHGVNFAFSGATALDAEFFFHRNMGSILWTNNSLNVQLGWFRKLKSDLCSDNESCDDFFKKSLFLVGEIGGNDYNYAFFLGGSIKQLQSMVPSVVGAIANATSALIEEGAVELMVPGNFPIGCSAVYLTLFESPKKEDYDRHGCLKAFNGFAKYHNNQLKQALDTLRQKYPHARIFYADYYGAAMRYVHAPLHHEQGFMVGL
TYH67174	GtomGDSL72	370	6.45	40616.2	MKNKFFILVILFQTVDLALSTPKKYESIFNFGDSLSDTGNLLLSGALVFPVIGQLPYGETFFQHATGRCSDGRLIIDFIAEAFSLPYLQPYLAVKQGQSSQHGVNFAFSGATALDAEFFFHRNMGSILWTNNSLNVQLGWFRKLKSDLCSDNESCDDFFKKSLFLVGEIGGNDYNYAFFLGGSIKQLQSMVPSVVGAIANATSALIEEGAVELMVPGNFPIGCSAVYLTLFESPKKEDYDRHGCLKAFNGFAKYHNNQLKQALDTLRQKYPHARIFYADYYGAAMRYVHAPLHHGFYGGTLKACCGGGGPYNFNISARCGHPGSEACKDPSVYSNWDGIHLTEAAYRHIALALINGSSSLPPLISSPLSD
TYH68391	GtomGDSL73	357	5.08	39331.7	MGTIRNKLIIICSILSHILAKHIGFAQNISAFFVFGDSLVDVGNNYYINTLAKPEYPNGIDFRKGNPSGRYTNSRTIADVIGEEIGFEDYAPPFLAPNTTGDMILKGVNYASSGAGILQATGAFFGERISMDKQVDYFAKTRQDIISGIGAIAAQALLRNSLYFLGIGANDILFGESRSVFDTNDYVDEIISNFKSQLTRLYNLDARKIAVLNAPKVGLIPFERDIHLCGQACLSLQNRMAMLYNSKLKNLLEDLTENLPGSTFVYFDYYAVTEDIINNYSSYGFENDDHACCEVIGAHGGLIPCISSSQVCPDRTKYIFWDPFHPTDSAVVIGAKYALDGGLEYVSPINMRQLANS
TYH68392	GtomGDSL74	348	6.59	38758.6	MGTIWNKLMTICLVIEIIANHLRVPTIYSLVEVGNNNYINTLAKPGFPNGIDFPKGTPSGRFTNSRTIADIIEEELGFKDYAPPFFAPNTNGDLILKGVNYASSGSGILQSSGLIFGGRICMDKQVDYFAKTRQDIISRIGAPAAQALLRNSLYFVMIGSNDIIFGEYSLAFDFNHYVDGVVSKFKSQLTTLYNLDARKIVVLSSLKVGFMPFEIDIHFCGQDCVSPLNKLAKLYNSKLKSLLEDLTKNLSGSTFVYADYYAVVEDLINNYRSYDFEKANHACCELIGRHGGLFPCLPVCRICPDRTKYVFWDPFHLTESANLIVAKQLLDGGLEYVSPINIRQLANS
TYH68431	GtomGDSL75	362	9.14	39883	MVKLCVLFGVAVLLSLSFGFINGAPQVPCYFIFGDSLVDNGNNNRLSSLAKANYMPYGIDFPNGPTGRFSNGKTTVDVIAELLGFENYIPPYSAARGRQILGGVNYASAAAGIREETGQQLGARISFSGQVRNYRQTVSQVVNLLGSEANAANYLSKCIYSIGLGSNDYLNNYFMPLFYSTSRRYNPEQYANVLIQQYTQQLQALYNYGARKFVLIGVGQIGCSPNALAQNSRDGRTCVERINAANRIFNSKLKGLVDQFNNANSDAKFIYIDVYGIFQDVTSNPSAYGFRVTNAGCCGVGRNNGQITCLPSQRPCRNRNEYLFWDAFHPTEAANVIIGRRSYNAQSPSDAYPIDIRRLAQL
TYH68689	GtomGDSL76	371	4.96	40381.4	MRCLCQRNIENSGGIIFRKEPQVPCYFIFGDSLSDNGNNNNLATEAKVNYWPYGIDFPKGPTGRFTNGRTMQDIIVQLLGFQEFIPPFATSRGQEILKGVNYASGSAGILNESGQHLGVRISMDMQLSNHQSVISTIVEMLGKCAASKLLGKCMYAVQIGSNDYINNYFKPEMYNSSHLFTPEQYATYLIEQYSRKIKTLYNNGARMFALFGIGAIGCTPNAMAVHGTNGSACVEKMNTAAQLFNERLIPLVDELNSNSTDAKFTYLNPTGASAANSLGFTVANASCCDIGSGGDLCIPGSEPCGDRSQYVFWDAVHTSDAWNEVIAVEAYDSESNAIAYPFNVKKMAQLPNNNDADGDICEMGENSGVTV
TYH69409	GtomGDSL77	317	7.54	34958.2	MLLCSSLVIHFLILETTTISTPPPIFGLISILTARPSSNALLADSQMVDSSQILLPGKRKFTDGVNFASGGAGALVESHQGFVVDLETQIKYFNKVEKSLRQELGDAGAKKLMSKAVYLISIGGNDYFTKNSSVSDEEFVSMVLGNLTVALKEIYKKGGRKFGFPNLLPLGCLPYMKAQSGGSCIDELTAIAKLHSAELLKTLVKLQSQLEGFKYAYYNLYQSFTERLNNPSKYGFKDATTACCGSGPYGGVYSCGGKRGIEVYELCDKPGDHFFFDSYHPSEKAYRQFAELMWAGNTDIVWPYNLKMLFQDNAFYP
TYH70846	GtomGDSL78	356	8.58	38447.8	MDGYCCRRVIMFLVFAFAAISRGYGQESTTLVPAIITFGDSVVDVGNNDYLPTIFKANYPPYGRDFANKKPTGRFCNGKLATDITAETLGFTTYPPAYLSPEASGKNLLLGANFASAGSGYDDKAAMVNHAITLTQQLEYFKEYQAKLAKVAGSTKSASITKDALYVLSAGSGDFLQNYYVNPLLNHAYTPDQYGSFLIDTFTNFVKNLYGLGARKIGVTSLPPLGCVPLARTLFGYHEKGCISRFNTDAQQFNKKLNAAAANLQKQHPGLKIVVFDIFKALYDIVKSPSNYGFVEATKGCCGTGTVETTAFLCNPKAPGTCSNASQYVFWDSVHPSQAANQVLADALIVQGIALI
TYH71002	GtomGDSL79	130	5.13	14589.5	MARLVLLWCFFIFTATSVNLVCSRSPQKDHTALFVFGDSLYDPGNNNYIDTIIKANYYPYGETFFKYPTGRFSDGRIIADFIAEFANLPLIPPYLQPGNHEFTYGVNFASAGAGALSETYQGFVIDLKTQ
TYH71003	GtomGDSL80	363	7.56	40536.3	MASLRLFLCFFLFTASSVNIVCSRSLQKDHIALFVFGDSVYDPGNNNYIDTIARANYYPYGETFFKYPTGRFSDGRLIPDFIAEYANLPLIPPYLQPGNHEFTTGVNFASAGAGALSETNQGFVIDLKTQLSYFKKVAKQLRQELGDAEAMAFLSKAVYLINIGSNDYVLPFTSNSTVFQYFSKQQYVGMVIGNLTETIKEIHMEGGRKFGFRNFGSMGCIPLLKALVPGNTGSCFEQVNELAKLHNAALTEALEEMEIKLVQFKYSMHHLNIYLSELTKNPGRFGFKEVNKACCGSGPYRGISSCGGRRGVTEYELCSDPTQYFYFDSSHVSEKANKQIAQLMWSGPPNITGPFNLKAFFQL
TYH71004	GtomGDSL81	371	7.55	41494.5	MASLRLFLCFFLFTASSVNIVCSRSLQKDHIALFVFGDSVYDPGNNNYIDTIARANYYPYGETFFKYPTGRFSDGRLIPDFIVLWLIYVAAEYANLPLIPPYLQPGNHEFTTGVNFASAGAGALSETNQGFVIDLKTQLSYFKKVAKQLRQELGDAEAMAFLSKAVYLINIGSNDYVLPFTSNSTVFQYFSKQQYVGMVIGNLTETIKEIHMEGGRKFGFRNFGSMGCIPLLKALVPGNTGSCFEQVNELAKLHNAALTEALEEMEIKLVQFKYSMHHLNIYLSELTKNPGRFGFKEVNKACCGSGPYRGISSCGGRRGVTEYELCSDPTQYFYFDSSHVSEKANKQIAQLMWSGPPNITGPFNLKAFFQL
TYH71005	GtomGDSL82	383	9.39	43411.6	MARLSSFFIFSFFLQVALFATCCRGESKEQQHQLPKKHVPFIIFGDSILDAGNNNYINTSTLDQANFWPYGLTFFNYPTGRFSDGRLIPDFIAKYAKLPLIPPFLQPGFRQYYLGVNFASAGAGALVETFQGFVIDLKTQLRYYYKVDSWFRHKLGNGEAKATMSRAVHLFSIGTNDYASPFLTNSTILNNYNKSTYVGMVIGNITTVINGMYKRGGRKFAFINLPDLGCVPGMRVIKSGNNGSCFEEATRLASLHNKALSKLLYDLEKQLKGFKYSLFDLNSNLRQRMEHPSKYGFKEGETACCGTGEYRGVLSCGGKRPVKEFQLCKHPQKYVFWDSLHLTERTYKQLADQMWGGATSDSHDVGPYNIKQLFSNSLNHRYN
TYH71066	GtomGDSL83	365	8.63	40760.9	METMLNMSTIISAIFYQILVIQLLLNMCSAKEVPAIFAFGDSLFEVGNNFYLDTLAKPTFPNGIDFTKGKRRASGRYTNARTILDIIEEELGFTNYTPPYLSPQTTGDVILKGVNYASSGSGIFNSTGSKFGDHICMDEQINNFAKSRQDIVSKIGAAAARKLLRDALYFIAVGANDIILLSSNVSLSHVENIKYLDNMISKFKSQLLSVYNLDARKIAVTSAAPLGCIPFERDKFSIDDCVPHVNELVKLYNVRLKILLSELTKHLAGSIFIYMNSYTTLEDVLQNYKSYGFTNADSACCRVYGKHGGKLPCIFFARVCPNRTQYVFWDAYHPTEKTNFILAKHALDGSRQYISPINIRQLANS
TYH71186	GtomGDSL84	364	8.27	39773.7	MGKWRGVFGVAALLLVLSVCLGVRGAPQVPCYFIFGDSLVDNGNNNQLSSLARANYLPYGIDFPNGPTGRFSNGKTTVDVIAELLGFDNYIPPYSTASGRQILGGVNYASAAAGIREETGQQLGARISFSGQVRNYQRTISQVVNLLGDETSAANYLSKCIYSIGLGSNDYLNNYFMPLYYSTSRQYTPEQFADVLIQQYTEQLQALYNYGARKFALIGVGQIGCSPNELAQYSGDGKTCVERINAANRIFNDKLKGLVDQFNNANSDAKFIYINAYGIFQDITSNPATYGFKVTNAGCCGVGRNNGQITCLPAQTPCPNRKEYLFWDAFHPTEAANVIIGRRSYSAQSSADAYPIDIRRLAQL
TYH71251	GtomGDSL85	379	7.82	41617.9	MASLYSLCLSKQQLFGILLILTFFSSSRTKRCYKSIISFGDSLADTGNWVILLQQNKPTPAFPPFGGTYFNRPTGRCCDGRLIVDFFAQKLGLPLVPPYFRDANCSNCRKFQKGVNFAVVGATALDNAYLARKGIINELTNVSLGVQLGLLKTLLPSLCSSSSACNEFLNNSLILMGEIGGNEFNLAFIQGISSEVIGGLVPEVIKAISAAIEELIELGAMTFVVPGTIPLGCLPVLLTRFRTSNKQAYDRYGCLIWLNDFAHYYNEYLKKELESMRRLHPRINIIYADYYQASMPLYLSPRSFGFKSTLTACCGGEGPYNVNVTLSCGDPGTKSCDDPSSYVNWDGAHFTDEAHRVISNGLLDGSCTIPRFEFPSCAS
TYH71268	GtomGDSL86	367	5.69	41099.1	MESCHKFCFPLLTLLSLYMFFVAHAEGSLTPRPFNNKITAAFVFGDSTVDPGNNNYVKTLFRGNFPPYGKDFRDHVPTGRFTNGKLSTDLIVSYVGIKEYLPPYLDPNLSIEELMTGVSFASAGSGFDPLTPQISSVISLPKQLEYFKEYKNRLQSAIGNRRTEAIIKEAVFLISCGTNDFVVNYFTLPIRRKSYTVSAYQQFVLQSFKQVLQDLWDEGARRIAVTGLPPMGCLPAVITLYSENAILERGCIEKLSQVGMEYNQMLQNELNSMQGRLAHLDSKITYVDIFTPLVDIIQGLGKHDFDEVSHGCCGSGYLEAGFLCNPGSFVCNDASKYVFFDSIHPTEKTYINLFMASRPVIDSLIQD
TYH71706	GtomGDSL87	288	7.59	31579.4	MDTRLWSVSSTSLLSPLLVILALLMCETKALVKLPPNETVPAVIAFGDSIVDTGNNNNLMTLIKCNFRPYGQDFNGGIPTGRFSDGKTPSDLLAQELGIKDRLPAYLDPDLKPQDLPTGVSFASGGSGYDPMTPELASVISMADQLNHFKEYIAKLKQLVGEEKKKFIIANSLYLVVAGSDDIANTYFVLRARKMQYDVPAYTDLMLNSATEFLKELYGLGARRIAVFSAPPIGCVPSQRTLAGGTERHCANEYNVAARLFNKKLSAALNTLRNKHAWWEICALNLQT
TYH71707	GtomGDSL88	291	8.49	32050	MDTRLWSVSSTSLLSPLLVILALLMCETKALVKLPPNETVPAVIAFGDSIVDTGNNNNLMTLIKCNFRPYGQDFNGGIPTGRFSDGKTPSDLLAQELGIKDRLPAYLDPDLKPQDLPTGVSFASGGSGYDPMTPELASVISMADQLNHFKEYIAKLKQLVGEEKKKFIIANSLYLVVAGSDDIANTYFVLRARKMQYDVPAYTDLMLNSATEFLKELYGLGARRIAVFSAPPIGCVPSQRTLAGGTERHCANEYNVAARLFNKKLSAALNTLRNKHAWWEICVRRYLQTPP
TYH72321	GtomGDSL89	380	6.81	41766.3	MATSLCTHVPALFLLLLLLLLLLLLLLVSAPCNAGILRTCKFDAIYQLGDSISDTGNLIREHPFSPFARLPYGETFFKHATGRCSNGLLIIDFLALSAGIPFLQPYLNSNALFTRGRGVNFAVAGSTALPVETLADNGVVAPVTNSSLSRQLDWMLTHFNGICHDEDDCLEKLKTALFIVGEIGGNDYNYALFQGKSFDQVRSMMPLVIQAIKDAVTRVVGYGATRVIVPGNFPIGCFPVHLTVFRSNDSDAYDGFNCLKDLNNLSSHHNGLLKQAIKELRKELPHATILYGDYYNGYMRLLNKAKFLGLDPNSTQKASCGIGGDYNMELNKMCGAAEVGVCKNPDEYISWDGVHLTQKAYQLISGWLIHGVYWKLRCGV
TYH72703	GtomGDSL90	383	8.63	42474.3	MESMRLFSLSGLFVLTLVALMIPASIGRGWQRCRFPAIYNFGDSNSDTGACNAAVAEIPSPYGQTFFEQPSGRASDGRLIIDFLAENLGLPYLSAYLDSIGTNFRHGANFATGGSCIQPACGYGPFNLATQVSQFIHFKARTTALYNQLCLNRKIAAHCIDLPRPDDFSKAIYTLDIGHNDLAYGYLQHRAKGRIRASIPNMLTLFSQAVHVLYSEGARLFWIHNMDPIGCLPFSVMMYQPKAHNVDRNGCVMPQNEMAKEFNRQLRDKVSQLRAQLPSAAFTYVDVYSAKYALISDAKQQGFVDPRTFCCGSYGHHGHHVDCGKKVNGTVYGSSCRYPSRHISWDGIHFTEAANLWVANSTLNGFFSDPPVSIDKACHRPQP
TYH72704	GtomGDSL91	419	8.79	46379.9	MESMRLFSLSGLFVLTLVALMIPASIGRGWQRCRFPAIYNFGDSNSDTGACNAAVAEIPSPYGQTFFEQPSGRASDGRLIIDFLAENLGLPYLSAYLDSIGTNFRHGANFATGGSCIQPACGYGPFNLATQVSQFIHFKARTTALYNQLCLNRKIAAHCIDLPRPDDFSKAIYTLDIGHNDLAYGYLQHRAKGRIRASIPNMLTLFSQAVHVRKHGMLLEACKKCTVCSSSSSSSSSSIYLHLSMFQVLYSEGARLFWIHNMDPIGCLPFSVMMYQPKAHNVDRNGCVMPQNEMAKEFNRQLRDKVSQLRAQLPSAAFTYVDVYSAKYALISDAKQQGFVDPRTFCCGSYGHHGHHVDCGKKVNGTVYGSSCRYPSRHISWDGIHFTEAANLWVANSTL…
TYH72769	GtomGDSL92	373	5.07	40896.6	MAMAMAKPWMYCLLVCLGMALNNVASGQGENPFEPDGGRRREMVPAMFIFGDSLIDNGNNNDLPSFAKANYFPYGIDFNGGPTGRFSNGYTMVDEIAELLGLPLIPAYSEASGGQVLHGVNYASAAAGILDITGRNFVGRIPFDQQIQNFQTTLDQLADNLGAIEAAEALGKCIFFVGMGSNDYLNNYLMPNFPTRNQYDGQQYADLLVQKYNQQLRALYNLGARKFVLAGLGRMGCIPSILAQSTGGSCSEEVNQLVLPFNANVKTMMNSLNANLPGARFIYVDIAHLFEDIVANARTYGFSVVNRGCCGIGRNRGQITCLPFQTPCENRDEYVFWDAFHPTEKVNIIMARKAFNGDPSIVYPINIQQLANL
TYH73082	GtomGDSL93	376	8.82	41108.4	MAKKAGKGFILVCLQLLLCFSQINWIRAKGEDGSDDEIKGMFVFGSSLVDNGNNNYLENSTAKADFLPYGIDFPKGPSGRFTNGKNVIDLLGEMLKLPCLIPPFSDPSTKGSKVVHGVNFASGASGILDDTGFLAGQVISLNQQIRNFETVTLPEVKNQLGVNRRENRKATKKYMFIMGTGGNDYLFNYFARKGEYNVSLETFTANLTTSLSLQLKKLYRLGARKFVLMSIYPLGCSPMLNAMRKDGCIEVMNQAAILFNDGLKSIIDAAKSDMPTSNLVLVNSYNIVTDIIQNPSSKGFKDANNPCCEVVPLTQLAGNGVSCKKGGRICMDRSAHVFFDGLHPTEKVNVEIATKAFSSDLKTEVYPINVNQLAQL
TYH74867	GtomGDSL94	399	6.26	44353.7	MATSSSCSSLKQHFLMFLVVTISSIINSQVNGCFTSIFSFGDSLTDTGNLLEISLSDSTNPPHSAFLPYGRTFFHHPTGRFCDGRLVIDFIAEALGFSFLPPFYGSKSGKWEKFQKGANFAVASATALNSSFLAEQGIHSVSTNISLGVEVNSFKHLLPSLCSSSSNCKELLRNSLIVMGEIGGNDYNHAFMQGKNIENIRQLVPLVVDIISSSINELIELEAMTFLVPGNFPIGCSPSLLTKFHGSERDQYDPLTGCLTWLNQFSQHHNELLRKELENIRNLHPQISIIYVDYYKAAMRFYHSPKQFGFKETLKACCGIGGLYNYDPLIFCGYPQLKQCCNDPSSYISWDGIHYTEAVNKWLAHTVFEELMSTIPSLGSLCPSSTVNKLRILYPMFGV
TYH74868	GtomGDSL95	389	6.62	43108.6	MATSSSCSSLKQHFLVFLIVIISSIINSLVNGCFTSIFSFGDSLTDTGNLLELSISESTKPPHSAFLPYGCTFFHRPTGRFCDGRLVIDFLAEALGFSFLPPFYGSKTNFAVAGATALNSSFLAEQGIHSVSTNISLGVEVNSFKHLLPSLCSSSSNCKELLRKSLIVMGEVGGNDYNHAFKQGKNIENIRRLVPLVVDIISLSIKELIELGAVTFLVPGNFPIGCSPSLLTSFHGSEKDQYDPLTGCLTWLNQFSQHHNELLRKELENIRNLHPQINIIYVDYYKASTPFYQSPKNYGFKETLKACCGIGGLYNYDPLIYCGYPPLKQCCNDPSSYISWDGIHFTEVVNKWLAHTVFEELMNTIPRLGSLCPLSTVNKLRILYPMFGV
TYH74869	GtomGDSL96	382	8.48	42577.8	MLSMATCSSCWVLKQYLIVGFLFVIIISSIQPVNGCFTSIFSFGDSLTDTGNLLEISLLESNKLPPSAFPPNGRTFFHHPSGRRCYGRLVIDFLAEALGIPFLRPSYTTKVGRLQKFQKGMNFAVAGATALNSSFLQENGIHNRSTNISLGDELNSFKHLLPSLCSSSADCKKLLRNSLIVMGVIGGNDYNHAFREKNNEAARKFVPLVVHTIASAIHELIELGAVTFLVPGNFPIGCSPDLLTNYQGSNKDKYDPLTGCLTWLNQFSQHHNELLRTELEKLRNRHPDINIVYADYYNIAMRFYHSPKQFGFKETLKACCGIGGLYNYNSSRSCGYPPLKSSCNDPSSYISWDGIHYTEAANKWLANVVFEDLMKSTTCVPY
TYH74870	GtomGDSL97	382	8.48	42577.8	MLSMATCSSCWVLKQYLIVGFLFVIIISSIQPVNGCFTSIFSFGDSLTDTGNLLEISLLESNKLPPSAFPPNGRTFFHHPSGRRCYGRLVIDFLAEALGIPFLRPSYTTKVGRLQKFQKGMNFAVAGATALNSSFLQENGIHNRSTNISLGDELNSFKHLLPSLCSSSADCKKLLRNSLIVMGVIGGNDYNHAFREKNNEAARKFVPLVVHTIASAIHELIELGAVTFLVPGNFPIGCSPDLLTNYQGSNKDKYDPLTGCLTWLNQFSQHHNELLRTELEKLRNRHPDINIVYADYYNIAMRFYHSPKQFGFKETLKACCGIGGLYNYNSSRSCGYPPLKSSCNDPSSYISWDGIHYTEAANKWLANVVFEDLMKSTTCVPY
TYH74874	GtomGDSL98	202	7.08	22126	MGFSSSCSLFKHHLIISFVINIAIITISHVNGCFTSIFSFGDSLTDTGNLHQLSLSESKKLSHFDFPPYGRTFFGYPTGRCSDGSLVIDFIAEDFGFPFLAPYFGGENGKPRNIENGVNFAIAGATALDDVFFKERGIHNPLTNGSLGVQLGYFKDVLPSFCSSSSGVDRARGGHYFGPWKPSNWMLPSISHILSRFRYGGL
TYH74875	GtomGDSL99	208	5.93	22602.6	MGFSSSCSLFKHHLIISFVINIAIITISHVNGCFTSIFSFGDSLTDTGNLHQLSLSESKKLSHFDFPPYGRTFFGYPTGRCSDGSLVIDFIAEDFGFPFLAPYFGGENGKPRNIENGVNFAIAGATALDDVFFKERGIHNPLTNGSLGVQLGYFKDVLPSFCSSSSDCKDFLKKSLIVMGEIGGNDYNYAFLQGKKHCGDSTLCSSCC
TYH74916	GtomGDSL100	361	8.03	39766.5	MVKMDGNNFIFFLTICVLSWRMELLKAQMVPAVYVFGDSLVDVGNNNFLPVSFAKANFPHNGVDFPTRKPTGRFCNGKNAADLLAEKLGLPSSPPYLSLSVNNITSHLTGASFASGGAGIFNSTDHVFGQAIPLSNQVDDFVSLNKILMKLGSSAAQNHTSKSLFAFVIGSNDLFDYFGSPNLRKQNTPQQYVDLMVTTLKQQLMRLYAVGARRFFLGGVGAIGCIPVERVKNKSHGCNAEHNFWAVEYNDGLKAMLNELKSKLRGFYYSFFDTYGIMQTITQNASTYGFNEVEAACCGLGELRAIVPCLPFVTQCSNRTDHMFWDLYHPTEATTGIVVDTLFDGPSRYCVPINVRQLVSG
TYH76142	GtomGDSL101	378	8.48	42020.8	MMGFSWKLFYVFGILFWGFSQRWRTVESNGGSFSCEFRAIYNFGDSNSDTGGISAAMSEILTPNGETFFGHPAGRACDGRLIIDFIAENLKLPYLSAYLDSVGTNFRHGANFATGGSSSRPPGYSPFNLWVQISQFIQFKARTTSLYNQLPLNRRNPLTISNLPRPAEFSQALYTIDIGQNDLAHGFQYTTVKQVLASIPDIIGQLPQAIHTLCNEGARFFWVHNTGPIGCLPVSVLYEISKPWNLDKNGCVRLQNEVAVEFNRQLKDMISVLRAQLPFARFTYVDVYSAKYTLVSGAKNLGFVEAVNFCCGNCMKKGMANGTVYGNPCNHPSKHISWDGIHYSQAANIWVAERILNGSFSDPPLSIQSACHHQTTIL
TYH76143	GtomGDSL102	278	8.51	30989.2	MMGFSWKLFYVFGILFWGFSQRWRTVESNGGSFSCEFRAIYNFGDSNSDTGGISAAMSEILTPNGETFFGHPAGRACDGRLIIDFIAENLKLPYLSAYLDSVGTNFRHGANFATGGSSSRPPGYSPFNLWVQISQFIQFKARTTSLYNQLPLNRRNPLTISNLPRPAEFSQALYTIDIGQNDLAHGFQYTTVKQVLASIPDIIGQLPQAIHTLCNEGARFFWVHNTGPIGCLPVSVLYEISKPWNLDKNGCVRLQNEVAVEFNRQLKDMISVGAKCNK
TYH76417	GtomGDSL103	347	5.19	38213.7	MSTSKSNLFMCASAGTNPKFPAIIIFGDSTVDPGNNNYIDTIFKGNVAPYGINFPGHVPTGRFSDGKLVTDFVASSLGIKDAVPPFLDPNLSDDDLRTGVSFASAGSGYDDLTTLLSNVITVSRQVEMFRSYIEKLKGIVGDEEANNIIAQALVVVSAGTNDLIFNFFDIPTRRLEFDISGYQSFLLRRLEDFVKQIYDLGCRNIVVAGLPPVGCLPVQMTVRLEKPMNRQCLEDQNSDARSYNEKLVKLLPEIQAELPRSKLVYADIYHPLMDMIIHPQQYGNVETTVGCCGTGVLGLSLFCNSVTSACGNPSQYVFWDSVHPTQQVYRQLAKYIVKEVVPKLLPN
TYH77045	GtomGDSL104	354	8.86	39250.6	MDTPTPLFSLLCFFLFSLFLGEEQHVVEGSRVWTFGFRPKMLFVFGDSYADTGNNRKALASSWKLPYGITFPGKPAGRFSDGRVLTDFIAGYLGIKTPVPYRYRKELGGRLKYGLNFAYGGTGVFDTPAPEPNMTTQIDFLQQLLNDSVYSKRALKTSVALVSLAGNDYSNYIATNGSTAGFPAFIGRVVNQLKVNLKRIHNLGVRKIAASALQPLGCLPQSTAQFSFEQCNESENALVGLHNQLLAQAVNDLNKETNSSSFFVLDMYNAFWNVFNQKQAHQVSPTFVNPFEPCCVGVSAAFSCGSVDENGVKQYTLCSNPKSKFFWDTVHPTEQGWRAVYSTPALQSSLKQFW
TYH78658	GtomGDSL105	339	7.51	36676	MAKTCFHGVFVSIAVTSLLLLQAEAPSPPPPAVYIFGDSTLDVGTNNFIPECAARADFYFNGIDFPYSKPTGRFSNGLNTADQIVRLLGLKKSPPPFLYLVNVPSNFQKNILQGANFASGGSGILRDTGKAKRVIPLEEQIQQFSTIRSNITNMTGSEEATDKILSKAFILISIGSNDMFEYLLDLSKPMSLAEFNATLISTYEYHIKTLYELGARTFGILTVPPIGCTPFARAVFTGNNSCSEPAQAMAVQFYFDVASSLEQFSSTVQDMKYSVGNTFLMTSVLTGDKLAFGLKNIAAACCGNGTYGCNQTASFGSTVTSICFGTSFIRHKGLRSWLP
TYH78695	GtomGDSL106	365	6.12	39864.8	MGFLSQFETCFWTIILFLFMVLNCHVNEAALVLPKNVTVTAVFVFGDSIVDPGNNNNLPTIAKGNFLPYGRDFKDGPTGRFSNGKVPSDLIAEEFGVKGLVPAYLDPKTQLQDLLTGVSFASGAAGYDPLTAKTANVIAMSGQLELFKECIKKIKGAVGEERAATIISKAIYIVCTGSNDISNTYFSTPFRRPHYDINGYAEFNARYANQFLQDLYGLGARRIGLLGLPPIGCVPSQRTIGGGKNRDCYEAENQLAIAYNAKLSGVIDSLKAVDTLPDTKFIFLDIYYPLLSLIQNPAKYGFEVATKGCCGTGLIEASVFCNPTSIPLSCPDASKYVFWDGYHPSEKAYKILVPIIINTHINEFF
TYH80408	GtomGDSL107	367	6.02	40902.4	MATSKLFIMLAVLICMAPINTCSSAAASTASMATRPPSPKFPAIFVFSDSTVDTGNNNYVKTLFKANLPPYGENFPDHIPTGRFSDGKLVPDFLASFLGIKDDVPPFLKPNLSENELRTGVTFASAGSGYDYLTTRLSNAIPVSKQVEMFKSYINKLKGIVGKDKGNNIIGEALVIISAGTNDFVFNFYDIPTRRLEFDIVGYQHFLLQKLEDFLKELYELGCRKMIVAGLPPISCLPIQMTAKFQIPTNRKCLEDQNSDAESYNKKLAKLLPELQAKLPGSKLAYADVYEPLFDMINYPQQYGFVEIKRGCCGTGIIEALFLCNAMTPICRNPSEFLFWDCIHPSQQAYIYLANYIIEEVVPLFDK
TYH83019	GtomGDSL108	372	5.16	40980.6	MSLFLFMLLVSILNPVVSHKSCDFPAVFNLGDSNSDTGGYASAFTTPTSPYGDTYFHMPARRFSDGRLIIDFIAEAFGLPFINAYLDSVGTNFSHGINFATAASTIRLPISVIPNGGFSPFYLGFQYSQFEQFKVRSQMIRKQGGLLAGLMPKEEYFSKALYTFDIGQNDLAEGFFPNLTIQEVNASIPDIINKFSENIKNIYNLGARFFWVHNTGPIGCLPYVLVAFASAEKDPAGCLKPYNEVAQYFNLKLQESIAQLRNEFPSAAFTYVDIYSVKYSLFAEPPKHGFELPLVTCCGYGGEYNYSASVLCGGTITVNGTEIFVGSCDNPPVRVVWDGIHFTEAANKFIFDQISTGSFSDPAVPLKQACQS
TYH83020	GtomGDSL109	372	5.17	40901.5	MSLFLFMLLVSILNPVVSHKSCDFPAVVNLGDSNSDTGGYASAFTPPTSPYGETYFHMPARRFSDGRLTIDFIAEAFGLPFINAYLDSVGTNFSHGINFATAASTIRLPISVIPNGGFSPFYLGLQYSQFEQFKVRSQMIRKQGGLLAGLMPKEEYFSKALYTFDIGQNDLAEGFFPNLTIQEVNASIPDIINKFSENIKNIYNLGARFFWVHNTGPIGCLPYVLVAFASAEKDPAGCLKPYNEVAQYFNLKLQESIAQLRNEFPSAAFTYVDIYSVKYSLFAEPQKHGFELPLVTCCGYGGEYNYSAAVLCGGTITVNGTEIFVGSCDNPSVRVVWDGIHFTEAANKFIFDQISTGSFSDPAVPLKQACQS
TYH83442	GtomGDSL110	362	8.07	39956.8	MDILIKPTLKLFISFAILMVQYGNAERVPALFVFGDSLVDVGNNNFLNSIAKSNYFPYGIDFNMQPTGRFCNGKTFVDIIGEMLGVPYPSPFADPYTAGVKLLGGVNYASAAAGILDESGQHYGERYSLRQQVLNFETTLDQLRTMMGRDNLTSFLAKSIAILVFGSNDYINNYLMPSIYASSFNYNPTQFSNLLLNRYAPQLLTLYNLGIRKMFIAGIGPLGCIPNQRATGQAAPGRCVDYVNDILGTFNQGLKSLVDQLNKRPGAIVTYGNTYGAVGDILNNPSTYGFNVVDKGCCGIGRNQGQITCLPFAYPCTNRDQYVFWDAFHPTQAANVILARRAFYGPPLDTYPLNIQQMTLIH
TYH84406	GtomGDSL111	492	8.64	53088	MMISKYSFHVLFLILLVSFSFSYAHFRHITPKEIDPKSFNSHSSPLSPSLTSKGSGLLSGSSSSKDSSLFDNLSSSNASGSSNISDSSSVSTNSKGFAFSGSFRGSGSLSGSTNSGASNNKEFNINLKANLSGCFSKVFAFGDSYTDTGNARLIGILKSFVGAVLTRRVSQGGNSNFKLGGRSSNGRMVVDFLCDSLNISTPIPYKAISSDFDFDSNSGVNFAVGGATSLSGDFFVNHKIGHTLMWKGIPLGFQTQIEWFNHFVTRIACKRKTEEECKAEMGKHLIWLGQMGVDDFARVIGSSVSMRWLTDITVNHISKILTTLLDSGGKFVVVQGLPPVGCCPLSKLLTPQSEKDEMGCSLVINRAVMAHNELLQKTLEDFRVRHGTEVTISYADYFN…
TYH84477	GtomGDSL112	365	5.27	40076.4	MAVAISLLLVASLLGSSCGCHFPAIYNWGDSNSDTGSVSAAFGRVPWPCGESFFGKPAGRYSDGRLIIDFIANELKLPFLSAYLDAIDSNFRHGANFAASGSTIQPADDKLFDTGFNPLSLDIQLLQFQQLKERTNELYDQAKNPDITDRLPRPEEFSKSLYILDCGQNDLHYGIITSIEDQFKAFIPNIINQFAAAVEKLFQQGARVFWIHNTGPIGCLPTVIINFPPKPGNVDQAGCIKSYNELAQEFNKQLKDTVSQLKAKLPGARLIYVDIYSAKFSLISEANKYGFVDPFVNCCGDHHVECGKTAVVNGTEIFGASCSDPSKHISWDGIHYTEAANYWVVNRILDGSLSDPPLPITKACL
TYH84478	GtomGDSL113	408	8.3	45426.2	MEGQRPSVGNGIIGRWKTAWASRNSVKTFTIAAFFAVAFSLFILSGRQRNLGGSGTCDFPAVFNFGDSNSDTGGKSAAFHRIPLPNGNTFFQKPSGRYWNGELIIDFIAEKLGLPHLSAYLDSIGTNFRHGANFATGGSTIQRLDARMFKIGYSPISLDIQLSQFEQFKERINELYKEGVNSNIKSKLPRPEDFSQALYTFDIGQNDLDCAFKSMTEKQAIESVPGIINQFAQAVKRLHNQGARTFWIHNTGPIGCLPFEVLDYPQQHENVDQNGCLRSLNEIAHEFNRQLKDSVIQLRLQFPDAALTYVDIYSAKYSLISHAKHHGFANPLGYCCGHHRDNLCWRKKTSNGTEISATPCSNPSAYISWDGIHYSHAANLWVANKVLDGLVSDPPTPIT…
TYH84479	GtomGDSL114	387	8.76	42895.7	MAFGLSSIFVITIFAISFTNLASVSLVLARKPCRFPAIFNFGDSNSDTGGLSAAFGQAPPPNGFSYFGAPAGRYTDGRLLIDFIAESLGLPYLSAFLDSVGTNFSHGANFATAGSTIRPQNTTLQQSGFSPISLNVQFYEFNDFHARTQVVRKRGGVFEILMPKKEHFSNALYTFDIGQNDLTAGYFSNMSTDDVKTYVPDVLNQFQTIIQYIYNQGGRYFWIHNTGPVGCLPYVMERIPVLAGQIDDYGCASPFNEVAQFFNRGLKKIVEQLRKNLPHAAITYVDVYSVKYSLISQGRKHGFKHPLRTCCGHGGKYNYNKNLGCGAKVNKHGKEVLVGPPCKDPWTYVNWDGVHFTEAANKYIFERIVDGSLSDPPTPLNMACYRN
TYH84482	GtomGDSL115	392	8.98	43039.2	MEPHSFKKVVIGLIFSMTLLPSSSSSSAPCNLPAIFNFGDSNSDTGGLSAAFGQTPAPNGETYFHAPAGRYCDGRLLIDFIAESFGLPYLSAYLDSVGSNFSHGANFATAGSTIRRQNTTIFQSGASPISLDVQLVQFSEFHTRSKIISKQGVFHKLLPKEDYFSKALYTSDIGQNDLTAGYKLNLTTEQVKAYVPDVLLQLSEAVKRVYDQGGRTFWIHNTGPVGCLPYVLDRFFTSATQLDKYGCGSPFNEVAQYFNQRLKDVVIQLRKQLPLAAITYVDVYSVKYTLVSQAKKLGFELPLIACCGHGGKYNFNNSLRCGGKITMKGKEILIAKSCGNPSVRVNWDGIHFTEAANKWIFQQITSGSFSDPPLPLKMACHLSKDGAMNKFR
TYH86036	GtomGDSL116	362	7.97	40703.7	CQCICFFLSVVFIFVNLISCHNNKIELRHENHVALFIFGDSLLDNGNNNYISTILDFRANFWPYGETFFNYPTGRFSDGRLIPDFIAQFAGLPLIPPYLKPGNPEFRNGVNFASAGAGALLETHQGLVVDLGTQIKYFKKVETSLRQELGVAKAKNLLSKAVYLIGIGGNDYLTKNSTMVSNEEFVSMVIGNLTLAVKEIYKKGGRKFGFMEMMPLGCLPYIKAQNGGCCINGITQLAELHNSGFPKALNELKEKLNGLKYAHYNFFESVSERLNNPSKYGFKDATACCGYGEGRGVYSCGGKRGITEFILCENPDDYLFFDAYHFSEKAYRQFAKLMWSGTIDIVWPYNFKTLFQANDQMF
TYH87068	GtomGDSL117	387	9.02	43152.8	MKLSHLHLPTLNQSFFFNKGMDDGRGFRVKNLMLFLLFFCLLSLRMEFSRAQMVPAVFVFGDSLVDVGNNNYLPVSIAKADFPHNGIDFPTKKPTGRFSNGKNAADLLAEKLGLPSSPPYLSLLKKTDESSYINGVSFASGGAGIFNGTDQTYGQSIPLLKQVDNYIVVYKSLVQQMGPSGAEKHLSKALFTIVIGSNDMLDYFGSSDLRKKSAPQQFVDLMANTLKGQLKRLYETGARKFVLTGIGVIGCIPAERVKNKTHKCNEECNFWSVKYNEELKAMLKGLKSERQGINYSYFDTYSIMQNVIQKPSSYGFNEIESACCGLGDLKAKVPCVPISKYCSNRKDHVFWDLYHPTEATARIFVDTLFDGPSQYCIPMNVRQLVSA
TYH87103	GtomGDSL118	349	5.13	39446.9	MAIKVFSFFFFVYLLVEMHEISAMVPAVIVFGDSTVDPGNNNQISTVLKSNFAPYGRDYFGGQPTGRFSNGRIATDFISEAYGIKPAIPAYLDPKFDIRDFATGVSFASAGTGYDKATSDVLSVIPFWKEMVYYKEFQDKLRGYLGNDIANHHLSESLHLISIGTNDFLENYYPFPTRSSEYPVDKYEIFLIGIANNFIRELYNLGARKIAISGLPPMGCLPLERTTNIMHGSACIEEYNDVAKDFNQKLQDSVTELNRELGGIQLVMSNPYYKLLEMIQNPILFGFENVATACCGTGYFEMSYMCDRMNPFTCSDANKYIFWDSFHPTEKANFILADHAFKTTLTVFR
TYH88595	GtomGDSL119	386	6.52	42554.1	MAFDGSSIIVVAIFGVFLVNLTSSLVLAKGPCQFPAIFNFGDSNSDTGGLSAAFGQAPPPNGMSYFGHPAGRYCDGRLVIDFLAESLGLPYLSAFLDSLGTNFTHGANFATAGSTIRPQNTTLHQSGFSPISLNVQFYEFHDFHVRSQIVRKRGGVYETMLPKEEDFSSALYTFDIGQNDLTSGYFLNMSVDEVKAYVPDVLNQFLTIIKDIYDVGGRYFWIHNTGPVGCLPYVMERIPVLAGQIDRYGCASPFNEVAQFFNHGLKKTVQQLRKDLPHAAITYVDVYSVKYSLISQGRNHGFNQPLRTCCGHGGKYNYNKNLGCGGKVHKQGKDVLVAAPCQDPSTHVNWDGVHFTEAANRYIFERIVDGSFSDPPHPLNMACYRN
TYH88625	GtomGDSL120	963	7.96	98062.7	MTNGPTASSHSSASHSSGFKTPGSSTSTSSSMANGPTTSGHTPSPSESTISSTNSGSSVGIGSSTSSHSTTNNESGSKTSGFSTNTDSSENNGHKSFSSTLSPSTGSSLNTSSSTPFGSSSSPSTSIGSPESNSHMASNHSNSGYSKHTGSSTTSGHSSTGNSFGSKTSSSSTNIGSATTDGHTATGSTLSASSGSSSHKTNSHMTSSHTKSSSSTHTGSSSHTGSLTTSGSKTSGSSTNTGSATTDGSATTGSILSHSSGSSSHKTNSHMSSGHTKSGSSTHTGSSKHTGSFTTSGSKTSGSSTSTGSTTTNGHATTGSATIDGHETTSSISSHSSGSSSHKTNSHSTSAPTKSCSCTCTPTDSSNHTGSATTDGHTTTGSISSHSSGSSSHKTNSHT…
TYH88789	GtomGDSL121	354	8.9	38435.7	MAKGLAFVALSLIIGVLQSANAEVPAIFILGDSTVDVGTNNYLPDSNITANFPHNGVDFPFQRATGRFSNGLNTADFLAKFFGFKRSPVSFLSLNGTLAIKKRRFRGVNFASAGSGLLDITGQTSTQKANVVPMGEQVYQFSMVYNDLVASKGTSEAQNFLSKSLIFISVGSNDIVGNHYSKNPIPKEQFIPNLAVVYEKHLRNLINVGARKFGIISVPPVGCCPSQRVSANGECLKELNDQAEAFFSTMDTLMRNLSYENKDIKYSLGNTFNITKPVIDNPQNSSFTDVKNACCGNGTLHCTPLASLCSNRHKYLFWDLFHPTQAASRLAASILSVGDSRFATPVNFSQLAEA
TYH89346	GtomGDSL122	357	6.59	39812.1	MDTQSFLFSVFCFLFYFLSGEPQVVEGTRLSWTSSPFGFKPKMLFAFGDSYADTGNTKIAVTRSWHFPYGITFPGKPSGRFSDGFVSTDFVAGYLGMKTPIPYRWRKELSGRVKYGLNFAYGGTGVFDTLVAEPNMTTQIDFLQQLINDSVYTKRVLRTSVALVSLAGNDYSYYLETNGSAAAFPGFIQSVVNQLMVNMKRIHDLGVRKIGVMSLIPLGCTPQNTAGSSFQRCNETENDLVMLHNNLLLQAVNTLNQQTNSTLFFIIDLHNAFSTVFNGTEIHQGSPTFENPFEPCCFGVTEGFFCGSVDENGGKKYTLCSNPKTKLFWDGNHPTSEGWRAIYSTPAFQNTLKQFID
TYH89394	GtomGDSL123	352	6.41	37912.9	MRASSEFLATLVLVLVSVSSVAHGDPLVPALIIFGDSVVDVGNNNNLNTLIKSNFPPYGRDFVNHRPTGRFCNGKLATDFTAEYLGFTSYPPAYLSRDAIGNALLTGANFASAASGLYDSTANLYRAITLTQQLNYYREYQTKLVNMAGNNGANNIISGAIHLLSAGSSDYIQNYYINPLVSRIYTPDQFSDILIRSYTTFIQNLYGLGARRIGVTTLPPTGCLPAAITLFGAGSNQCVARLNQDAIAFNNKLNSTSLSLQDRLPGLKLVVFDIYQPLLDMVTKPSDNGFFESRRACCGTGTLETSLLCNSRALGTCSNATSYVFWDGFHPSEAANQVLAGDLLAQGVSLIS
TYH89804	GtomGDSL124	381	5.9	42611.7	MASSKSSPPGFVFSILIIISFFNFITCNNQHILSSCNFDAIYQLGDSIADTGNDVQDNPSSKFARLPYGETFKKATGRCSDGLLMIDYIALSAGIPFLDPYLNKDGLFDYGLNFAFAGATAMSAEDLAKWNVSFVPTGISLSRQLDWMFSYFNTTCHGNKDCFKKNGKALFMVGEIGGNDYNYAFLQRKTIKVVKTMVPEVVETIKQATKRVIGYGATRLVVPGNFPIGCFPVYLTKYQTNDATAYDELHCLKELNNFSIYHNDLLQKAIGELKEEHPDVIVVYGDYYNAFLWLLSKGDVLGFDPTSLQKACCGIGGDYNYGLSIWCGDPKVPVCKNPNERLSWDGVHLTQRAYELMATWLVRDMYPKLQREYIVSYSSAV
TYH91595	GtomGDSL125	362	9.05	39696.5	MASSASLMVLALLMASIAAIAEARAFFIFGDSLVDGGNNNYLETTARADSPPYGIDYPTGRPTGRFSNGLNIPDLIGKQIGLSESPLPYLSPDFNGKKLLLGANFASAGVGILNDTGVQFVNILRMYRQLELFEEYKRRLSGLVGTRQANRVVSQALVLITVGGNDFVNNYYLVPFSARSRQYSLPDYVRFLISEYRKLLMKLYKAGARRVLVTGTGPLGCVPAKLAMRGNNGGCSQELQRAASLYNPQLVQMINGLNAKIGRDVFISANTQKMHNDFVSDPQAFGFTTSEIACCGQGPYNGLGLCTQLSNLCPNRDLYTFWDPFHPSEKANRLIVEQIMRGSNEYMNPTNLSTIIAFDSKM
TYH91598	GtomGDSL126	369	5.16	40273.7	MANSMVLVSLMALGLLMVFSTTTQVEAAARAFFVFGDSLVDNGNNNYLATTARADSPPYGIDTPTRRPTGRFSNGKNIPDFISDALGSEPTLPYLSPELRGEKLLVGANFASAGVGILNDTGIQFINIIRMFRQLQYFQDYQTRLAELVGNDEAQQIVSDSLVLITVGGNDFVNNYFLIPFSARSRQFLLPDYVTYLISEYRKILMRLHDLGARRVLVTGTGPLGCVPAERAMRSPNGECAPELQQAASLFNPQLVQMINGLNSEYGANIFIAANTQLQTSDFITNPGAYGFTTSKIACCGQGPYNGIGLCTVFSNLCSNRDEYVFWDPFHPSERANGIIVNNIVSGSTNYVSPMNLSTLLALNSNTRN
TYH91684	GtomGDSL127	380	7.52	42377.6	MAPKPYIFLVIALLFIFLPLTTSIHFKLPAIFNFGDSNSDTGELVAAGFYSLEPPYGRSYFTKPSGRYCDGRLIIDFLLEAMDLPFLNAYLDSIGRTSFRKGCNFAAAGSTIEPPTARAVSPFSFRVQVAQFIRFKHQVLRLMAKGKKLHKYLPDEDYFQNGLYMFDIGQNDLAGAFYSKTFDQILALIPLILTEFETGIKTLYDQGAKNFWVHNTGPLGCLAQNVAKFGTDPSSLDELGCVSKHNQAAKVFNLQLHTLCKKLQGPYADSNFTYVDIYTIKWNLIANYSKFGFDQPIMVCCGYGGPPLNYDSRIGCGKTEVLNGTTMTAKACSDSSEYVNWDGIHYSEAANQYVSSQILSGKYSDPPFSDKMPFLLGLKF
TYH91882	GtomGDSL128	372	9.22	41633.1	MKTVGELSLLVCLIIVFFNGRGWSQRLPRPRRQQSQVPCFFIFGDSLVDNGNNNGMLTLARANYRPYGIDFPQGTTGRFTNGRTFVDALAQLMGFTRYIPPYSRARGPELLRGVNYASGAAGIRDETGDNLGAHSSMNGQVANFANTVIQMRRLFRGDTNALSSYLNTCIYYCGLGSNDYLNNYFMPNFYTTSSYFTTKAYADALIQDYTRQLTQLHSLGARKVIVTAVGPIGCIPYQLARYHGNSSRCNENINKAILLFNSELRKLVDRFNGGQLQGAKFVYLDSYKSSNDLYQNGTAYGFEVIDKGCCGVGRNNGQITCLPLQQPCADRRKYLFWDAFHPTELANVIFAQSAYQSQSYTYPVNIQQLATL
TYH92192	GtomGDSL129	294	5.88	33130.8	MACKLVTLFFFVNLLMQIPKVRATVPAIIVFGDSTVDPGNNNQVSTVLKSNFEPYGRDYYGGQPTGRFSNGRIATDFISEALRIKPAIPAYLDPKYDIEDFATGVSFASAGTGYDNATSDVLSVIPFWKELEYYKEYQNKLRKHLGKDEANQRFSESLHLISIGTNDFLENYYILPTRSSEYSVDEYQSFLIGIASNFIRELYKLGARKVVIGGLPPMGCLPLERTTNMFFGSDCINEYNDVAKDFNKKLQGAVTELKQELGGIHLVMSSPYDKLMEMIRNPSHFVQTLLTLRP
TYH92193	GtomGDSL130	349	5.11	39339.7	MACKLVTLFFFVNLLMQIPKVRATVPAIIVFGDSTVDPGNNNQVSTVLKSNFEPYGRDYYGGQPTGRFSNGRIATDFISEALRIKPAIPAYLDPKYDIEDFATGVSFASAGTGYDNATSDVLSVIPFWKELEYYKEYQNKLRKHLGKDEANQRFSESLHLISIGTNDFLENYYILPTRSSEYSVDEYQSFLIGIASNFIRELYKLGARKVVIGGLPPMGCLPLERTTNMFFGSDCINEYNDVAKDFNKKLQGAVTELKQELGGIHLVMSSPYDKLMEMIRNPSHFGFEDAETACCGTGFFEMSYLCDNMNPFTCSDANKYVFWDAFHPTEKTNAILADYVVKTTLAEFR
TYH92203	GtomGDSL131	366	7.63	40231.2	MKSMDSRRVLVGRNIMFFFLICVLGWSLKLSEAQMVPALFVFGDSQVDVGNNNHLFFSIAKANFPHNGVDFPTKKATGRYSNGKNAADFLAEKLGLSSSPAYLSLSSNTHASYMNGVSFASGGSGILNTSSQVLGQSIPLSDQVNNFLSVHKVMLQKMGTDGLEKHFSKSLFAIVIGSNDILNYFESEDEKDTPEHLVNLMVNNLKAEIKKLYGFGAHKILVSGVGAIGCVPAQRAKHSTHECNEEVNMWVVKYNEGLKEVLKGLKSELPGLNYAFLDLYGIMQKVIRDPSAHGFKEVRAACCGLGELRAKIPCLPFSSYCPNRADHVFWDLYHPTEAMSRIVADTVFDGPSEYCVPMNVRQLIAA
TYH92707	GtomGDSL132	367	5.1	40132.6	MESSVVVPWLILGVLMAISSTQVEAAARAFFVFGDSLVDNGNNNYLATTARADSPPYGIDTPSRHPTGRFSNGKNIPDFISDALGSEPTLPYLSPELKGDKLLVGANFASAGIGILDDTGIQFMNIIRMFRQFQYFEEYQKKLADLVGKDEAQRIVSEALVLITVGGNDFVNNYFLVPFSARSRQFNLPDYVRYLISEYRKLLVRLYDLGARKVLVTGTGPLGCVPAELAMRSPSGQCATELQQAAALYNPQLVEMVNGLNSQLGANIFIAANTQQQTSDFISNPGAYGFATSKIACCGQGPYNGLGLCTQLSNLCSNRNEYVFWDAFHPSERANEIIVDMILNGSTNYMNPMNLNAFLALDTKTKT
TYH94362	GtomGDSL133	353	8.93	39200.8	MEKRFVFVVFSLVIGVVQSVNAEVPAIFVLGDSTSDVGTNNYLPQSTIKANFPHHGIDFPFAIPTGRFSNGFNTADFLAKLFGFKKSPPPFFSQNVKFSIKIRKFGGINFSSAGCGLLGSTGQTTPLQKNVITMEEQLFQFSTVHNDLLTFKGPLETEKFLSKSLFFISIGSNDIMNNYYSSNPIPKEYFIPKLGLVYEKHLRNLISLGARKFGIVSVPALGCCPSQRIYQANGECLEELNNQARAFFSTMELLLGNLRLEFKDKHSVSFSQSNDTINRRYFKFVKTACCGSGTLNAQGSCSPISDLCSNRNEYLFWDSFHPTQTASKLAAFTLYGGEPRFVSPINFSQLPDA
TYH94976	GtomGDSL134	428	8.92	47092	MFDQLPCIKQSIPLQIVESNQMQTPYNIYKPLKVYRQKYLGISSTVASISFEEITMASVKPWSLVLVVFCIMSLSYFVNGAGSNEGLGASFIFGDSLVDAGNNNYLQTLSRANIPPNGIDFKASGGQPTGRYTNGRTIGDIVGEELGVPSYAVPYLAPNSTGKAILYGVNYASGGGGIMNATGRIFVNRLGLDIQIDYFNNTRKQFDKLLGPSKAKDYISKRSIFSITIGANDFLNNYLLPVLSFGARISESPDAFIDDMINHIRNQLTRLYQLGARKFVIGNVGPIGCIPYQKTINQLNENECVDLANKLAMQYNRRLKELLSELNGKLQGAIFVHANVYDLVMELITNYTKYGFTTASKACCGNGGQFAGIIPCGPTSSLCKDREKHVFWDPYHPSE…
TYH95364	GtomGDSL135	346	8.68	38727.1	MPFSFFHLLCYITIIFAEVDAVNEGASKSKSKLRLFVFGDSYVDTGNWRKSIGSSWKEPYGITFPGKPSGRFSDGRVLTDYIASYLGIRTPIAYKWRKEVKRSNLEYGMNFAYGGTGVLDTLANQPNMTTQIDFFQRLVEQKVYGKQDLDNSVALVSVAGNDYATYLARNTHDLQKLGDFTKKIMDQLEINIDRIRGLGVKRIAVTLIEPMGCIPLQAVSSSYSNCSQALNLGSKFHNQMLNQSLQNLNAKDNSTVFITLDLYDAFFSALNKFTTHAPGSLGLKPCCEGKDMGKYYCGSVDESGAKLYTICENPNLSFFWDTLHPSQNGWHSIFSSLRSSLHKLTI
TYH95365	GtomGDSL136	347	8.68	38798.2	MPFSFFHLLCYITIIFAEVDAVNEGASKSKSKLRLFVFGDSYVDTGNWRKSIGSSWKEPYGITFPGKPSGRFSDGRVLTDYIASYLGIRTPIAYKWRKEVKRSNLEYGMNFAYGGTGVLDTLANQPNMTTQIDFFQRLVEQKVYGKQDLDNSVALVSVAGNDYATYLARNTHDLQKLGDFTKKIMDQLEINIDRIRGLGVKRIAVTLIEPMGCIPLQAVSSSYSNCSQALNLGSKFHNQMLNQSLQNLNAKDNSTVFITLDLYDAFFSALNKFTTHAPAGSLGLKPCCEGKDMGKYYCGSVDESGAKLYTICENPNLSFFWDTLHPSQNGWHSIFSSLRSSLHKLTI
TYH96240	GtomGDSL137	361	8.36	40171.1	MEKKNLYTHLLILLVLINLSSSLNVPAIFIFGDSVFDAGNNHFIKNCNVQADFPPYGSTFFHHPTGRFTDGRTVADFISQFIGIGLQQPYLEAQIAMMNGSRKEYPSNGLNFASAGSGVLQGTNKDWGMLPIQEQLRQFKTLIEEKAINRSVVERSLFFLESGSNDIFNYFLPLDTPKLDPDAYVEAMIKEVTNLTDQIYKVGARRIVVFSLGPVGCVPARDLLPAAPINRCYGKMNAMVKKYNKALESLVNDISTRHPGAIGVYGAVYDTVHHIRAAPTRYGFSNVNSACCGDGPLGGQVQCGKEGYKICQNPQGFLFWDYFHPTQHTYELISEALWEGKKSRIRPINLKTLTNLTLALV
TYH97038	GtomGDSL138	386	5.83	42914.5	MATLFSTHSSSQNILITFTIIFLSSSLLPSSSGITETDQRRPFKKIYAFGDSFTDTGNTGSLTGPNGFVHVSNPPYGTTFFHHPTNRYSDGRLVIDFVAQSLSLPFLPPYRNRKANRTYGVNFAVAGSTVINHAFFVKNNLSLDITPESIQTQMMWFDKYLESEGCKDPESDQCKEAFDDALFWVGEIGVNDYAYTLGSTVSGDTIRKLAINSFTEFLQGLLKKGAKYVVVEALPTTGCLPLAMTLAPSDDRDDIGCVKSVNNQSNAHNLVLQSKVSDLRQQFPQAIIVYADYWNAYRTVMQSPEKYGFKESFKACCGTGEPYNFEVFNTCGNPSVTACSNPAQYINWDGVHLTEAMYKVVADMFIDGNLCNPPFKTLLERKLRQP
TYH97920	GtomGDSL139	398	7.51	44310	MESFEVILKPICLVILIVLCLHAMPSSCNFTSFVFGDSLVDAGNNDYIFTLSKADSPPYGIDFTPSGGQPTGRFTNGRTIADIVGQSLGAKSFPPPYLAPNTEALAILRGINYASGASGIMDKTGFFFVSPIIHSLCFFFISKKRTNVKYMQIGRIPLGEQVSNFEQNRIYMVNAMGENYTRKFLKKAIFSLTIGSNDVLNYIQPSIPFLRHDKVSPTTFLDFMISNLTLQLERLHEMGARKFIVVGVGPLGCIPFVRALKLLRSGQCSSAVNALIQAYNQRLKELLSRLNQEMGPETIFVFANSYDVFMDIIANYHQYGLENANDPCCGGYFPPFVCFKSSDANTSALCEDRSKYVFWDAYHPTEAANLIIAKQLVDGDESVSFPINIRKLYNYNNS
TYH99045	GtomGDSL140	328	7.05	36550	MKLEIALSLLLVVLVGITIIQGCNGKAVQFIFGDSLSDNGNNNRLSMTLAKANLPYYGIDFGNGLPNGRFTNGRTVADIIGDSTGLPRPPAFLDPSVNEDVILENGVNYASGGGGVLNETGTYFIQRLSLWKQIELFHGTTELITKKLGKQASDKFFQEARYVVALGSNDFINNYLMPVYRDSWTYNDQTFVEYLMETLEKQLLVLHKLGARQLMVFGLGPMGCIPLQRVLSTTGKCQERANKLALSFNKVANNLLISLEPKLTNASFKFGDAYDVVDDVIRNPYKYGFDQRLHAHRHQHCAEIEPNMYFGTSTIHQTVPMNLLLKNL
TYH99046	GtomGDSL141	368	5.4	40484.2	MKLEIALSLLLVVLVGITIIQGCNGKAVQFIFGDSLSDNGNNNRLSMTLAKANLPYYGIDFGNGLPNGRFTNGRTVADIIGDSTGLPRPPAFLDPSVNEDVILENGVNYASGGGGVLNETGTYFIQRLSLWKQIELFHGTTELITKKLGKQASDKFFQEARYVVALGSNDFINNYLMPVYRDSWTYNDQTFVEYLMETLEKQLLVLHKLGARQLMVFGLGPMGCIPLQRVLSTTGKCQERANKLALSFNKVANNLLISLEPKLTNASFKFGDAYDVVDDVIRNPYKYGFTNADSPCCSLGRIRPALTCTPASTLCGDRTKYVFWDEYHPSDSANELIAKELIKKFGFPEVDSPSPAPESDIAPSPSND
TYH99472	GtomGDSL142	363	5.94	39900.5	MERMSWALVWLSLAFKWVVAISVCDGQFPAMFVMGDSLVDNGNNNGLSSLAKSNYPPYGIDFQGGPTGRFTNGKSIIDLLGDLLGLPLLPAFTVTFTGQQDIRVGVNYASAAAGILDESGLNLGDRFSLRQQVENFKTTLNQLRNQMEQDTLNQYLAKSLVVINIGSNDYINNYLMPSIYSSSSTYTPEAFAEHLINDYDAQIMALYNLGLRKFLLAAIGPLGCIPNQLAKGFAPPGKCVSAVNDMVEIFNRRLKNLVDQLNHGNYTEAIFVYGNTYGAFNDILGNPATYGFKVVDKGCCGVGRNKGQITCLPFSIPCTNRDEYVFWDAYHPTQAFNKIIAQKAYSGPQSACYPINVKQMAQL
TYI00043	GtomGDSL143	392	8.27	42864.3	MPLSLPKIIVHFRHVLVVLSVGMAMLSTCLTQDSKCEFKAIFNFGDSNSDTGGFWAAFPAQSGPFGMTFFHKPSGRATDGRLILDFLAQALGMPFISPYLQSIVSDYRHGVNFATLASTVLLPNTSLFVTGISPFSLAIQLNQMKEFKAKVVEYHSGNTKGSTQLPSPDIFGKSIYTFYIGQNDFTSNLKAIGIEGVKQYLPQVVSQIAATVKELFGLGGRTFFVLNLAPVGCYPALLVQLPHETSDLDKFGCLISYNKAVVDYNNMLKEALSQTRRELSNVSLIYVDTHAVLLQLFQDPTSHGLRYGTKACCGYGGGNYNFHPEVYCGNTKVMNGTKVTASACKDPNNYVSWDGIHATEAANKLTTLAILNGSYFDPPFPLHKLCYLHPVG
TYI00266	GtomGDSL144	384	6.24	43062.1	MIEVKENASKLDMGVVKEGRYPLVPFFTLYMILFLYLPLLPHSVHCQCTKTPIIFNFGDSNSDTGGYADGVGLNFAPPNGRTYFHQPARRLSDGRLMIDFLCESLNTDYLTPYLNSLGPNFTNGVNFAIIGSATLPRYVPFSLFVQVSQFLRFRSRSPALMLNGYKDLVGNEDFENALYTIDIGQNDLAASFDNLTYSQVIERIPSFITEIKNAIWNIYEKGGKKFWVHNTGPLGCLPQKLALLARNATELDEHGCLQPLNNAAKTFNAQLRVLCEQLRRELINVTIVYVDIYSIKYDLIANASNYGFESPLMACCGNGGPPYNYNANINCGRTGYTVCHEGSKFISWDGVHYTEAANAIFTSKILSTHYSTPQLSFNFFCNNM
TYI01035	GtomGDSL145	355	8.04	39103.8	MELKQMAPSIHILWLLSIQFLVLVNGGKIPAIIVFGDSSVDSGNNNYIPTVARSNFQPYGRDFNGRRPTGRFSNGKITTDFISEAFGLKPAIPAYLDPSYSISDFATGVTFASAATGYDNATSNVLSVIPLWKQLEYYKNYQKKLRAYLGDRKANGVISGALYLISVGTNDFLENYYAIPGRSSEYTIEEYESFLVGIAASFTEKLYELGARKISLGGLPPMGCMPLERTGNLMGGSECVDSFNNLAADFNGKLNALVIKQNKKFHGMQMVFSDPYGILMKIIQKPAVYGFEVTAVACCATGMFEMGYACSRRNPFTCSNADEFVFWDSFHPTQKTCSIIATYIVQNALAKFLSL
TYI01145	GtomGDSL146	352	5.88	39393.7	MSNNFITSNIFLFSLHQFLLLVHTKPLVPALYVFGDSLFDSGNNNVLPTMARANFPPYGHNFVQHFTGRFTNAEFLELPYPPPYLGIHDSVPLTGLNYASSACGILPQTGTIFGKCLSLGEQFDLFKWTIESKLPTHFNSLEELSKHLADSIFIFTTGSNDYIQNYLEPTLFSTNHDYDPQSFAQLLIDDLSNHFQSVYKLGARKIIMHEIAPLGCIPHYTRKYQVVVGKCHEQTNQIVSYFNTKLHELLKSLTSSLQGSILVLARINSLGYDVITNPSKYGYSDASNPCCTTWGNGSAACIPLLEPCPNPNQHFFWDGYHNTETGNSVAASLCFNTSEFCTPFSIKDLIQI
TYI01349	GtomGDSL147	362	5.56	39751.3	MAKRNISCFLVVLVSLLAVALAEATTEPPAVYIFGDSTLDVGTNNYIPECLAKADFYFNGIDFPYSEPTGRFSNGLNTADEIVRLLGLRRSPPPFLQLVNDPSTFRKNILKGANFASGGSGILNSTGQYQYRKVISMGDQIQQFSTVRSNITNMTASDAATDAILSKAFFLISVGSNDIFEYLLNITRPPMTIPEFNATLVSTYEYHLKTLYELGARKLGILTVPPIGCTPFARARANGNCSEPARRFAQAFYTEAVALLEKLSSQVPDLRYSLANTYLMTTGMMENMFAFGLRDITSACCGNGTYACNQTASFCSNRDEYLFWDQFHPTQRVSELAALTLFGGSESFVAPMNFSQLLGVNI
TYI02624	GtomGDSL148	367	5.59	40289.9	MAPSIVLVSWMVLGLVMATSTIQVEAARAFFVFGDSLVDNGNNNFLATTARADSPPYGIDTPSRRASGRFSNGKNIPDFISDALGSEPTLPYLSPELKGDRLLVGANFASAGIGILNDTGVQFINIIRMYKQLKYFQQYQTRLADLVGFEEAQRIVNDALVLITVGGNDFVNNYYLVPFSPRSRQFSLPDYVRYLISEYRKLLMRLYDLGARKVLVTGTGPMGCVPAELAMRSPSGQCATELQRAAALYNPQLVQMINELNSQYGANIFIAANTEQKTNDFINNPTAYGFTTSKVACCGQGPYNGLGLCTVLSNLCPNRDEYAFWDPFHPSERANGIIVDMILGGSSNYMSPMNLSSLLALDYNTRT
TYI02957	GtomGDSL149	376	6.65	41502.4	MASKPYILLVFIFLPFANSIHFKFPSIFNFGDSNSDTGELISAGIESLEPPHGQSYFQTPSGRYCDGRLIIDFLMDAMDLPFLNAYLDSIGLPSFHKGCNFAAAGSTIQPATAQSVSPFSFGVQVAQFVRFKARVLELLAKGKRLDKYLPAQDYFQKALYMFDIGQNDLAGAFYSKTLDQVLASIPTILIEFETGIKALYDQGARNFWIHNTGPLGCLAQNVAKFGTDASSLEEQGCVRKHNQAAKIFNLQLHALTKKLQGLYTDSNFTYVDIYTIKSNLIANYSKLGFEQPIMACCGFGGPPLNYDSRISCGKTKVINGATVTAKACNDSSEYVNWDGIHYSEAANQYVSSQILTGKYSDPPFSDKMPFLLSLKF
TYI02958	GtomGDSL150	381	6.21	41870.8	MANTNTFLLQITTLFCLLFPVANSVVFNYPAVFNFGDSNSDTGELVAALGDILDLPNGQTYFKTPSGRFCDGRLTIDFLMDAMDLPFLNAYLDSIGLPSFHKGCNFAAAGSTIQPATAQSVSPFSFGVQVAQFVRFKARVLELLAKGKRLDKYLPAQDYFQKALYMFDIGQNDLAGAFYSKTLDQVLASIPTILIEFETGIKALYDQGARNFWIHNTGPLGCLAQNVAKFGTDASSLEEQGCVRKHNQAAKIFNLQLHALTKKLQGLYTDSNFTYVDIYTIKSNLIANYSKLGFEQPIMACCGFGGPPLNYDSRISCGKTKVINGATVTAKACNDSSEYVNWDGIHYSEAANQYVSSQILTGKYSDPPFSDKMPFLLSLKF
TYI04715	GtomGDSL151	361	5	39884.5	MEKWYGVLGLVLVLSLFCGVKGEPQVPCYFIFGDSLVDNGNNNELRSLARADYLPYGIDFANGPTGRFSNGRTTVDVIAELLGFDDYIPPYSTASGRQILGGVNYASAAAGIREETGQQLGARISFSGQVKNYQQTVQQVVNLLGDEDSAANYLRQCIYSIGLGSNDYLNNYFMPLYYSTSRQYSPEEYANSLIQEYTEQLQALYNYGARKFVLIGLGQIGCSPNELAQNSGDGRTCVERINAANRIFNNKLRGLVDQFNNANSDAKFVYINAYGIFQDITSNPAAYGFKVTNAGCCGVGRNNGQITCLPFQTPCQNRDEYLFWDAFHPSEAANVIIGRRSYSAQSPTDAYPIDIRRLAQL
TYI05224	GtomGDSL152	356	6.3	38607.7	MEVYSRRLMVLVFAFALVSIGYAQESNSTTLVPAILTFGDSVVDVGNNDYLPTIFRANYPPYGRDFANQKPTGRFCNGKLATDITAETLGFTTYPPAYLSPEASGSNLLIGANFASAGSGYDDRAASLNHAITLSQQVEYFKEYQAKLAKVAGSSKSAAIIKDALYVLSAGSGDFLQNYYVNPLVNHAYTPDQYGSFLIDAFTRFVQNVYGLGARKIGVTSLPPLGCIPLARTLFGYHEKGCVSRFNTDAQQFNKKLNAAATNLQKQHPDLKIVVFDIYKALLDVVNTPSNYGFVEATRGCCGTGTVETTEFLCNPHTLGTCPNASQYVFWDSVHPSQAANQVLADTLIVQGIPLL
TYI05720	GtomGDSL153	380	8.33	41542.5	MEPVAMVMEKAWSFGLVLLWFSTLSCYLVNAADDKNGGFGASFIFGDSLVDAGNNNYLPTLSRANIPPNGIDFKASGGNPTGRYTNGRTIGDIVGEELGVPNYAVPYLAPNSTGKAILYGVNYASGGGGIMNATGRIFVNRLGLDIQIDFFNNTRKQFDKLLGPSKAKDYISKRSIFSVTIGANDFLNNYLLPVLSIGARISETPDSFIEDMINHLSNQLTRLYKLDARKFVIGNVGPIGCIPYQKTINQLNENECVDLANKLAMQYNGRLKELLTELNGKLKGAIFVHANVYDLVMELITNYAKYGFTTASEACCGNGGQYAGIIPCGPTSSMCKDRDKHVFWDPYHPSEAANLIIARQLLHGSTKYISPVNLKQLRNL
TYI05868	GtomGDSL154	385	8.61	42120.1	MEFARLIFAGILISLLSNRVAAMAADLPPCKFKAIYNFGDSNSDTGAISAAIFPRQWPNGETFFRKPAGRVCDGRLIIDFIAERLGLPLLSSYLDSIGSNFRHGANFAAGGSTIVPQNKTIAESGLSPFALNVQIFQFDQFKARTSDLYKEKKKHSCRIQVLPRSKEFGDALYVVDIGQNDIAYGLRTVGDAQLLASIPDIINQLVLAVQHLYTQGARTFWIHNTGPIGCLPSTLLTITNPPPGFLDNHGCVKSQNDIAQEFNRQLKSRVMKLRTDLPHATITYVDIYAAKYGLISSSKQHGFVEVRKICCGYHKNGIDVGCGGILALPNGTQISGPSCEDPSTYISWDGVHYTEAANHWIASRLINGSFSDPPIPITRACYTTS
TYI05869	GtomGDSL155	380	6.31	42211.6	MENVKVFSIIIALFSVLSVESVGLKDLKTCNFGAVYNFGDSNSDTGGGTAAFWPAGKPCGETFFGRPVGRGCDGRLIIDFIAEHLGLPHLSPYLDSIGTSFRYGANFAIGGSTIRPQNESMSLNGVSPFSLDIQIVQFDQFKDRSGYFYNRSYPRDRHNLPRPEDFSKALYIFDIGQNDIAAGLRKKNDSAFHASVPDIVDQLAKAVQNLYEHGARTFWVHNTGPIGCLPVSLHYHDIKPEELDEQGCLKAQNAYSMEFNRQLKARVIKLREKLPHAALTYVDIYAAKYELIGNAKKQGFVEAANICCGFHEDEIQVYCGHKQNINGTEIYAGSCENPSDFISWDGVHYTEAANRWVAHRITNGSFSDPSLPIKHACHKP
TYI07136	GtomGDSL156	402	6.72	43808.3	MLSLSGLINDLRLSYRTVLALFSFGCILVLDFIMSELSNRQMIVRTVFQIVTVKVLLKICFATDVIPANFVFGDSLVDAGNNNYIASLSKANFVPNGIDFGGPTGRFTNGRTIVDIIGQELGLPGFTPPYLAPTARGPVVLQGINYASGGGGILNHTGNIFGGRINFDAQLDNFENTRQDIISSIGVSATLELLQSSLFSVTMGSNDFINNYFTPIVSAEEQKLVPPQVFVASMIARFKLQLTRLYTSSARKIIVVNVGPIGCIPYERDLNPTAGTSCANRPNQLAQLFNTELRSLTKELTTSFKGSIFVYADVYRIVDDMIQNYRAYGFDSGSFACCYIAGSFGGLIPCGPSSKVCPDRSKYVFWDPFHPSDAANVIIAKRLLDGDSNDVFPINIRQL…
TYI08451	GtomGDSL157	343	8.92	38197	LVDIKIALPAIYVFGDSFVDNGNNKAILGNKDAIGGGYLPFGIDFDGKPTGRVTNGRIGVDFIATVAGLPYPSPIMGMSKIDRKTIRTGVNYASGASGLLPQNGHFLHKNVINFSQQVDLFENSTMEDLKSTFDSPEGFTQYLSKSLFFIHHASNDLGLTFEVEMEKKYSIDKYAKLLIKEFSKQLKRLYTLGARKFFVSNVSPLGCSPFNINTKNHSGPCVEEINNRVSVYNGLLPGLLEKLQSILPGSKFVLGDIYKVFQDVFEMPRSYGFKDVNTSCCIDNNGTRIQVCAPNIAPCKDKKNRVFFNPFHPSETMHFLWARRFLKDSSICSPINLIQLMQA
TYI09016	GtomGDSL158	388	8.01	43638.5	MVKLDISINFCVFMLLVYLLEFVYGDVIEVPPLNINQQDLLKHLSLGDIKIDFPALYVFGDSFVDNGNNKVILGNEDAIGGGYLPFGIDFDGKPTGRVTNGRIGVDFIATAGGLPYPPPIMGMSKIDRKTIRTGVNYASGSSGLLPQNGHVLHKNVINFFQQVDLFENSTMKDLKSTFDSPKRLKKYLSKSLFFIHHASNDLGVTFEVELKKKYSIDKYAKLLIKELSKQLQRLYTLGARKFFVSNVSPLGCSPYIINTIIHSGPCVEEINKRISLYNDLLPGMLEKLQSSLSDSKFVHGDIYKVFQDVFESPESYGFKDVNTSCCIDKNGTRIQVCAPNIDPCEDRKTRVFFDPFHPSEAMHFLWARRFLKDSSICSPINLIQLMQA
TYI11278	GtomGDSL159	344	5.78	38895.9	MDTQNSLFSLFCFFLVCFFSDEQVVVEGRRLPWTSSPFGFRPKMLFVFGDSYADTGNTKIAETRSWKFPYGNTFPGKPSGRFSDGFVSTDYIAGYLGMKTPIPYRWREQLSERVKDGLNIAYGGTGVFDTMVAEPNMTTQIDFLQQLLHDSVYTKRNLKTSVAFVSVAGNDYATYNAKNGSARDFPAFMESLMNQLMVNLKRIHDMGVRKIGITSLLPLGCLPRNTAPFSFQHCDDTYNALVALHNQLLSQVVNTLNQQTNTSNNPSFFILDLYNAFWTVFNRNETYEGNDPTFEKPFEPCCFGVSAGFKCGNVDENGENKYTLCSDPISKFFWDGVHPVEKLN
TYI11611	GtomGDSL160	407	5.27	45767.1	MLTTHLLAIFLISAIVSHSKALRFPQELYNLSSNQIFIVDNLSRPPSSSASPTPLLSPAVSSPLVPALFIIGDSTVDCGNNNYLGTFARADRPPYGRDFDTHLPTGRFCNGRIPVDYLALHLGLPFVPSYLGQTGELEDMLHGVNYASAAAGIIFSSGSELGQHISLTHQIQQFSDTYQQFVLSLGEDVAIDLISSSVLYISIGINDYIHYYLRNVSNVQNLYLPWGFNQFLASTMRQEIKNLYNTNVRRFVVMGLPPIGCAPYYLQRYKSNNGECVEEINDMIMEFNFFTRYMTDELLHELPDAGIIFCDVFQGSMDIIRNHKNYGFESTANACCGLGKYNGWMMCMSPQMACRNASDHIWWDQFHPTDAVNAILADNVWSSRHTEMCYPMNLEKMVF…
TYI12361	GtomGDSL161	363	8.92	40615.7	MVEHVFGIPRVMFRISASLIFFLFNSMSAEKIPTIFIFGDSIVDVGNNNYINTLAKAMFPNGIDFCKNCLSGRFTNGRTVIDILEQRLGAKDFRPPYLAPNTAGDAVLRGVNYASSGSGILNDTGLIWGGRISLDEQISNFEETKARIVSIIGRRETKRLLKHQSLFIVVTGSNDFFLGKETISNGSLLSSKFESQLRKLYYLEARKIIVTNIPRFGCTPFERDKNPNAKGCIASFNEDISSYNKRLKRLLTDLTANLTASTFVYADIHAMLKDILQNYRSYGFENADDACCHKVGVHGGLLPCFSLSKICSNRTKYVFWDAFHLTEISNVIVASHMMDGGLKFMSPMNIRQLVYSSTVHPDD
TYI12482	GtomGDSL162	371	5.23	40556.2	MKLNVRWSCLLCLVLIGIAIEGVQCKVVQFIFGDSLSDVGNNMYLSKSLAQANLPFYGIDFGNGLPNGRFTNGRTVADIIGDSTGLPRPPAFLDPSLTEDVILESGVNYASGGGGILNETGGYFIQRFSLWKQIELFRGTTELITNKLGKQATDKFIGEANFVVALGSNDFINNYLMPVYSDSWKYNDQTFVRYLMETLQNQLLVLHNLGARKLMVFGLGPMGCIPLQRVLSTTGQCQERANKLAMSFNKAASQLLANLDSRLPNASFKFGDAYDVVDNVIRNPNNYGFDNADSPCCSFGRIRPALTCLPASTLCSDRSKYVFWDEYHPSDSANQLIANELIKKFGFLAGGNSSAPVPAPESAIAPSPDEE
TYI12483	GtomGDSL163	380	5.39	41664.5	MKLNVRWSCLLCLVLIGIAIEGVQCKVVQFIFGDSLSDVGNNMYLSKSLAQANLPFYGIDFGNGLPNGRFTNGRTVADIIGDSTGLPRPPAFLDPSLTEDVILESGVNYASGGGGILNETGGYFIQRFSLWKQIELFRGTTELITNKLGKQATDKFIGEANFVVALGSNDFINNYLMPVYSDSWKYNDQTFVRYLMETLQNQLLLDFRGFFPKVLHNLGARKLMVFGLGPMGCIPLQRVLSTTGQCQERANKLAMSFNKAASQLLANLDSRLPNASFKFGDAYDVVDNVIRNPNNYGFDNADSPCCSFGRIRPALTCLPASTLCSDRSKYVFWDEYHPSDSANQLIANELIKKFGFLAGGNSSAPVPAPESAIAPSPDEE
TYI12962	GtomGDSL164	355	8.87	39616.2	MAYKLLKSLEVVAISVLFVILQNSANAKPQVPCYFIFGDSLSDNGNNNNLNTLAKVNYSPYGIDFPKGPTGRFSNGKNMQDYIAEYLGFTRSMPPFAESKGENILNGVNYASGAAGIRDETGKDLGDRIPLDKQIQNHKIIIVRLSRLMRNIIETRLLLNRCIYSIQIGSNDYINNYFKPEFYDTSRRFTQMQYATLLVHQLSNQLKTLYNNGARKFAVYGLSLIGCAPFAISEYGTNGSFCVDKLNNAAALFNEMLMPLIHQLNNDLPYAKFTYLTPSPNSTTFVTNGTCCTIGGGGGELCLKNSKPCSNRGRFLFWDGFHPTEAWNEKVAERAYSSESSLEANPFNIHKLAKL
TYI13530	GtomGDSL165	358	6.44	39271.6	MAKQCLVFAMVLVLGTLVSVTTAASLASFVFGDSLAEVGNNNHLQYSLARSDYPWYGIDFTGRKATGRFTNGRTIGDILSEKLGTSSPPPYLSLSQNDDAILQGVNYASGGAGILNETGQYFIQRLTFDDQINCFKKSKERIGAKIGAQAANKLCNEATYFIGIGSNDYVNNFLQPFLPDGQQYTHDEFVELLTSNLEQQFLRLYQLGARKILFHGLGPLGCIPSQRVKSKTGQCLKRVNEWVMEFNSEVQKLINSLNKRLPNAQMMFADTYPAVLDLIENPTAYGFKVSNTSCCNVDTSIGGLCLPNSKLCSERKDYVFWDAFHPSDAANEVLAQKLFSSLSSSASAPSPSLPPKPE
TYI13805	GtomGDSL166	379	5.36	42071.7	MALLYILHSLLKLAFLCSFWPTVSPLSLNYPAVFNFGDSNSDTGGLVAGKAFPMTQFNGETYFHEPSGRFCDGRLIIDFLMEAMEFPYMNPYLESVGSPNFQTGCNFATGGSTILPANAASTNPFSFNLQLSQFFRFKNRALTLLSKDKQLQSYLPAEDDFNKALYMFDIGQNDLDGVFYFPASDEQVVAFISKLITELNYGMKRLYDAGARNFWVHNTGPLGCLPRIIATFGRKPSNLDEYGCVASHNRAATVFNKKLHDMCLQFLAQSPEANITYVDIYSIKLNLISNYSLYGFQQPLAACCGYGGPPLNFDTRIACGVTKDLNGGIVTANPCNNTAEYINWDGTHYTEAANRFVADEILTGNYSDSPHLRNSPLLT
TYI14776	GtomGDSL167	366	8.84	40598.7	MDNGGFSKDLILLLCIWVFLAMIDVSKCSVGRPLIVNFGDSNSDTGGVLAGTGLPIGLPHGITFFHRGTGRLGDGRLIIDFFCEHLNLSYLSPYLDSLAPNFTSGVNFAVSGAMTLPQFVPFVLDVQVRQFIRFKNRSIELQKTGSGSFIDEKGFRSAVYMIDIGQNDFLMALYASNLTYEPVAKQIPSFLAEIKLAIQNIYSYGGRKFWIHNTGPLGCAPKELALHPHNKTDLDRIGCFRVHNDLAKAFNRGLRNISKEMRTILKDATIVYVDVYSIKYKLFAKYKKYGFEDPLMTCCGYGGPPNNYSQKATCGQPGSTICNNVSRSIVWDGVHYTEASNRVVATTILSGRYSTPQMKLESFGEH
TYI16423	GtomGDSL168	365	5.2	40356	MENSFTLVTIFGLLFTLGNVGPQAEAARAFFVFGDSLVDNGNNNYLATTARADAYPYGIDYPTHRATGRFSNGLNIPDLISEQIGSEPTLPYLSPELNGQRLLIGANFASAGIGILNDTGVQFVNIIRIGEQLQYFRQYQQRVSALIGPEQTQRLVNEALVLMTLGGNDFVNNYYLVPFSARSRQFALPDYVVYIISEYRKILLRLYELGARRVLVTGTGPLGCVPAELAQHNRAGECAIELQRASALFNPQLAEMLSGLNNELGADIFVAVNTNEMHMDWINNPQQFGFVTSKIACCGQGPYNGIGLCTIASNLCPNRDIYAFWDPFHPSERANRLIVQQIITGSTKYMLPMNLSTIMELDSRV
TYI16424	GtomGDSL169	369	8.49	40212.1	MASSLALVSWLVLVLTLAMAVSKTQVEAARAFFVFGDSLVDNGNNNYLATTARADSPPYGIDTPGRRPTGRFSNGKNIPDFISEALGSEPLLPYLSPELNGDRLLVGANFASAGIGILNDTGIQFINIIRMFRQFEYFQEYQGRLANLVGTTKAQRIVSEALVLITVGGNDFVNNYFLVPFSARSRQFSLPDYVRYLISEYRKLLMRLYELGARKVLVTGTGPLGCVPAELAMRSPNGQCAAELQRAAGLFNPQLVQMINGLNSDLGANVFIAANTQQQTNDFISNPGAFGFTTSKIACCGQGPYNGLGLCTIASNLCPNRDLYAFWDPFHPSEKANRIIVNMILRGSTNYMSPMNLSSLLALDTIPRT
TYI16488	GtomGDSL170	347	8.09	38061.4	MKFVALLIPFAILLSMVKGQLVPAMFIFGDSIVDVGNNNDLVTLVKANFPPYGRDFAHHEPTGRFCNGKLAIDIIAEGLGFTDHQPAYMSDKANGEMLLIGVNFASAASGYYNATAILYNTFSLSQQLENYKDYKNKLTAITGKSNTSSVISNGIHLISSGSSDFLQNYYINPLLFTSYTPNMFSDILIESYDNFIQNLYELGARRIGVTTLPPLGCLPAAITAFGHGSNQCVARLNNNAISFNNKLNHRSQRLKRRFSKLKLVVLDIYSALYTIITKPDENGFAEVRRACCGTGLLETSILCNQHSIGTCSNASQYVFWDSFHPTEAANKILATNLSNSGSSLIQP
TYI16493	GtomGDSL171	342	7.07	38068.4	MKFLAPFIFLTFQLFEVKGQFVPALFIFGDSIFDVGNNNDLVTLIKANFPPIGRDFVDHEPTGRFCNGKLALDIIAEGLRFTDHQPAYMNDKANGEMLLIGANFASATSGYYNATAILYNTISLSQQLENYREYKNKLVDITGKSNASSRISRGIHLISDGSSDFLQNYYINPLLFTTYTPDTFSDILLNSYDHFIQNLYELGARRIGVATLPPLGCLPAAITAFGHGNNQCVARLNNNAISFNNKLKHRSQRLTRRLSKLKLVVLDIYNPLYTLITEPAENGFAEVRRACCGTGLLETSILCNQHSIGTCSNASQYVFWDSFHPTEAANQILAQKLITSGM
TYI16495	GtomGDSL172	347	6.7	38666.1	MKFLAPFIFLTFLLFEVKGQFVPALFIFGDSIFDVGNNNDLVTLIKANFPPYGRDFVDHEPTGRFCNGKLALDIIAEQIGFTDYQLAYMSDKANGEMLLIGANFASAASGYYNATAILYNTISLSQQLENYREYKNKLVDITGKFNASSRISRGIHLISAGSSDFLQNYYINPLLFTTYTPDTFSDILLNSYDHFIQNLYELGARRIGVTTLPPLGCLPAAITAFGHGNNQCVARLNNNAISFNNKLKHRSQRLTRRLSKLKLVVLDIYNPLYTLITEPAENGFAEVRRACCGTGLLETSILCNQHSIGTCSNASQYVFWDSFHPTEAANQILAHELIRSGSSLIQP
TYI16742	GtomGDSL173	404	9.15	45815.5	MGSKNHFHVIISFIFISLPFSSIALHVITPIKEFKILPSTDPSSSHFNSINIKGHYSSKTNSNGCFNKIYAFGDSYTDTGNAQLLNISKNLKKGQEKPNNGWLLIDFVRDALNISSLPPYKSVNANFSSGVNFAMAGATVFTEEFLSQHKINSTLMWKYGYHSFQTQIEWYNKFVSDIACKGKNNESCKADMENSLFWVGEIGIDDYVRALRSKVSLWWIKDMAMAHTSRLLATLLDSGAKYIVVEGLPPLGCYPFAKSARHFVKDDMNCNAKINRVTKAHNHYLQDMLEGFRRRKGANVSISYADYFDAYKVITGNLNKFGFEDAFKACCGHHRNKILNFSFKILCGMSGAETCRDPDSYIHWDGIHLTEAMYRQLSEFFLHGNFCKPSFIHLIRVKK…
TYI18869	GtomGDSL174	351	8.03	38301.7	MKFSSNFIVVFVLFAFVLTMANGQPLVPAMFIFGDSVVDVGNNNNLYTIIKADFPPYGRDFLNHKPTGRFCNGKLASDFTAENIGFTDYPPAYLSKKAKGNNLLIGANFASASSGYYETTAKLYHTLSLSKQLENYKQYQNKLVAIVGKSNASSIISDGIYLISSGSSDFLQNYYINPLLYKSYTPDQFSDVLIESYANFIQNLYKLGARKIGVTTLPPLGCLPAAITVFGSDSNECVAKLNTEAVSFNNKLNATSQRLQTKLPNLKLVVFDIYQSLYNLVTKPADNGFAEARKACCGTGLLETSILCNPKSIGTCANASEYVFWDGFHPSEAANKILADDLLSSGISLIS
TYI19016	GtomGDSL175	362	5.33	40022.3	MEGFALFLVALVSMGITNLAMVPGKTNRNVSAMYLLGDSSVDCGSNTLFYPIIHLNLSLLPCNGSNSILLPYLLAKKMGLPYAEPFYAQNGTIDGLLNGVNYGAAYATILSPTSLSHQSLNHQLRQVFETVQLLELQLGHESSRHFIRSSLFYLAFGKDDYIDLFLRNFSGVMAEYNGPQFAEILVNQMVHAVMNLYDMNVRKVVLMGILPLGCAPSLLFQWHIDDATGCVEMINEVILRYNVLLEKSIVRLNEELPDAHLVFCDLYQGVKKIITYPQFFGFEDAKNACCGLGLYGAEIGCVTSDIACNTVSANVWWDLYNPTPKVNSLLAESTWSGQQLLSNICRPTTIRGLVYSSVSPPT
TYI20104	GtomGDSL176	350	6.03	39209.1	MASSIIIPWIFYIQILTISSKAIDAVPAIIVFGDSSIDTGNNNYLPTFAKCNFEPYGRDFPGGTPTGRFCNGRLPPDFVSEGLGLKPIVPAYLDPTFNISDFATGVCFGSSGTGYDNSTAAILKVFTLWKEVEFFKDYQTKLRAYLGDEKANEVISEALYIISVGTNDFLINYYNFPQRRTQFTIPKYEDFLIGNAEDFIRKIYSLGARKLSLTGLPPMGCLPLQRTLNRKNPHSCSEERNKVAFEFNEKLKASVVKLMIELPGLKVLYVDVYELLSRLITRPSRYGFEVAEAACCGTGLFETGVLCNRLTPHTCLDADKYVFWDAFHPSERANKIMSDELLPSLKLAFL
TYI20189	GtomGDSL177	354	5.18	38713.9	MAMSSTPNILLSLFSIHFLLSLVKINEAKVPAIIVFGDSSVDAGNNNYIPTIARSNFEPYGRDFNGGHPTGRFSNGKIATDFISQAFGLKGAIPAYLDPSYSISDFATGVTFASAGTGYDNATSNVLSVIPLWKELEYYKDYQTKLRANLGDGKANDIIKDALYMISIGTNDFLENYYAVPGRSSQYTIKEYENFLVGIAGNFTKALYDLGARKISLGGLPPMGCMPLERTGNLMGGSECVNSYNNLAAEFNSKLNDLVIKQNKELNGMDMVFSDPYGIMLDIIQKPAFYGFEVTGVACCATGMFEMGYACSRTNPFTCSDADKYVFWDSFHPTEKTNAIVANHVVQTSLAKFF
TYI20191	GtomGDSL178	350	6.89	39141.9	MAFGSTPVLLWLFFLSLSPLTKAKVPAIIVFGDSSVDSGNNNLISTVLKSNFQPYGRDFYGGQPTGRFCNGRIPPDFISEAFGLKPAIPAYLDPAYNISDFATGVCFASAGTGYDNATSKVLNVIPLWKELEYYKEYQRKLRSYVGENKANEILREALYLMSLGTNDFLENYYVFPTRKSQFSVRQYQDFLLGLGENFVRELHALGVRKISITGLPPMGCLPLERATNILGQNDCVPEYNNVASGFNRKLEGLVAKLNKELPGMRMVSAPAYDIFYQIITRPSLFGFEVTGVACCSTGTFEMSYLCNQYNPFTCSDASKYVFWDAFHPTEKTNKIISDHLIPLLLAMFSH
TYI20414	GtomGDSL179	323	9.57	36416	MSSPWFFVTLLTLIAIVSPTPLAEARAFFVFGDSLVDNGNNNYLATTARADSPPYGIDYPTHRPTGRFSNGLNLPDIISEQIGSEPTLPYLSPDLRGRKLLIGANFASAGVGILNDTGVQFVNIIRMFRQFEYFQEYQRRVTKIVGQQQAQRLVNQALVLITLGGNDFVNNYFLVPFSARSRQFSLPDFCRYLISEYRKILLRLHELGGRRVLVTTTGPLGCVPAELAMRSRNGECVPEVQRAAAIFNPLLVQLIQQLNSQLGSTVFISANAFSMNMDFITNPQRFGSMLWARTLQWTWIMYQIVEPVPQPRRLRLLGQFSPE
TYI20415	GtomGDSL180	363	9.14	40553.6	MSSPWFFVTLLTLIAIVSPTPLAEARAFFVFGDSLVDNGNNNYLATTARADSPPYGIDYPTHRPTGRFSNGLNLPDIISEQIGSEPTLPYLSPDLRGRKLLIGANFASAGVGILNDTGVQFVNIIRMFRQFEYFQEYQRRVTKIVGQQQAQRLVNQALVLITLGGNDFVNNYFLVPFSARSRQFSLPDFCRYLISEYRKILLRLHELGGRRVLVTTTGPLGCVPAELAMRSRNGECVPEVQRAAAIFNPLLVQLIQQLNSQLGSTVFISANAFSMNMDFITNPQRFGFVTSKVACCGQGPYNGLGLCTRLSNLCPNRDVYAFWDNFHPSERANRLIVQQFMIGSTQYMNPMNLSTIIAMDSRT
TYI20700	GtomGDSL181	380	8.04	41962.6	MIMEEHWKLVYVIGILALGFAVKSNADGSISCGFPAIYNFGDSNSDTGGISATLNEILPPNGETFFGHPAGRASDGRLIIDFIAEGIKLPYLSAYMDSIGTNFRHGANFATGGSSVRPPGFSPFNLGIQISQFIQFKARTTTLYNRLSLNRRIPLSISNLPRPAEFSQALYTFDIGQNDLGHGFQTMSEKQVRDSIPDIIGELSKAIHILYKEGARFFWIHNTGPLGCLPYNVIYGKKPGNVDKNGCVKAQNEAAMEFNKQLKNKITWLRTQLPFAKFTYVDVYSAKYDLISNAKKLGFVDPFNFCCGSFYGYHINCGKKATVNGTVYGNPCDHPSNHISWDGIHYSETANMLVSNRIRNGSLSDPPVSIQDACHHETDI
TYI20789	GtomGDSL182	380	6.55	42516.4	MEFWGVLISGVLVSWWVLSVNGANLPPCQFPAIYNFGDSNSDTGGISAAFEPIRAPYGVPYFHKPSGRDSDGRLIIDFIAERLKLPYLHAYLNSLGANFRHGANFATGGSTIRRPNETIYEYGISPFGLDMQIIQFEQFKARATEMYNQAKDPSEKDKLPRPEDFTKALYTFDIGQNDLSVGFRKLSFDQLRAAIPDIINQLASAVHHLYEQGGRSFWIHNTGPIGCLPVNFFYILNPEPGYVDQYGCVKKQNEMAMEFNRQLKDRVIKLRTELPEASVTLVDVYTAKIAMIGNAKNLGMADPLKPCCGYHMNYDHVWCGNKAIINKTEVFGVSCKNPSMFVSWDGVHYTQAANQYVADRTLNGSLSDPAIPVTLACHKQ
TYI20840	GtomGDSL183	383	8.33	42717.7	MDPTSTIFSFLSVLLFGSTTNFNRVFPSESCRFPAIFNFGASNSDTSGYAAAFIQLKSPNGDTLFGMPAGRFCDGRLIVDFTTESLDLPFLSSYQNSLAINFSHGSNFATASSTIRLLTANVVPYGHASPFYLPLQYLQFAQFKNRSQIIKRHGGIYASLLSREDTFSKALYTFDIGQNDLTQSLFFNMTIVQILPAIPNIVNHFSNIIKNLYNFGARSFWVYNTRPLGYFPKILTSFPLAEKDFIICAKPYNLLAQHFNAELKNALARLRIEFPLATIVYVDLYSALYSLYTHPTKNGFEHPLVLCCDYGGKYNYSEEAICGGNISVNGKSITVGSCKDPSVRVSWDGVHFTEAANKFAFDLVSTRDFSDPPIPLKLACHPR
TYI20841	GtomGDSL184	383	8.98	42099	MDPTRTIFIFLSVLLYGSTTGFSRVFSSESCRFPAIFNFGASNSDTGGFAAAFIQPKPPNGDTFFGMPSGRVCDGRLIVDFTAESLGLPFLSSYLNSLATNFSHGANFATVSSTIRLPTADVIPQGQASPFYLSLQYSQFAQFKNRSQIIRRQGEIYASLMPREETFAKALYTFDIGQNDLTQSLFLNMSIVQVIAAIPDIVNHFSDNIKNLYSLGARSFWVYNTRPIGCFPQILTSFPSAKKDSVGCAKPYNQLAQRFNAELKNALARLRIEFPLATIVYADLYSAIYSLYTHPTKNGFERPLVACCGYGGKYNYGRDATCGGTISVNGKNIMVGSCKDPSVRVSWDGVHFTEAANKFAFDLVSSGDFSNPPIPLKLACRPR
TYI20950	GtomGDSL185	151	6.42	17021.4	MYELGARKFACLSLIPLGYLPISRTFGGGFQRNSVDWLTQAAVKFNSKLEHELNHLNSNLPGTRILYIDIYNPLVDLIQNHKKYGFEDSSHGCCGTGLIELNYGCNELLSSFTCCNSSSHVFWDAGHPSERAYRMIISQLVHNISHQLLDI
TYI20951	GtomGDSL186	121	7.74	12821.9	MPVPATALCLILVLFSTRNAGGVCLAPNKITFPALFAFGDSIVDTGNNNKRFTIAKANIPPYGRDFPGGAATGRFGNGKVFSDLLAEGLRIKPLLPAYLHPVLQGEDLETGVSFASECFIH
TYI20952	GtomGDSL187	363	5.43	39701.9	METIVFPFSSKFLWAKYLLVFALFISAKALIKLPINGTIPAVIVFGDSIVDAGNNNDLNTVIRCDFLPYGQDFAGGVPTGRFCNGKVPSDLIAEELGIKDIVPAYLDPTLKTQDLLTGVTFASGGTGYDPLTPKLASVISLGEQLNYFKEYIRKLKAIAGEEKTNFILAKSMFLVVAGSDDIANTYFVLRARKLQYDVPAYTDLMVNSAAEFVKELYGLGARKIGVFSTPPIGCVPSQRTVGGGIERECAEDYNVAAILFNKKLSSVLNSFKTSMPDGRFVYIDVYNPLLGLIQNPQKNGFEVVDNGCCGTGNIEVAILCNKLSPSTCTDVSKYIFWDSYHPTEKAYRALVTLILQNIIGDFF
TYI23156	GtomGDSL188	370	6.3	40557.1	MKNKFFILVILFQTVGLALSTPQKYESIFNFGDSLSDTGNLLLSGALVFPVIGQLPYGETFFQHATGRCSDGRLIIDFIAEAFSLPYLEPYLAVKQGQSSPHGVNFAFSGATALDAEFFFQRNMGSILWTNNSLNVQLGWFRKLKSDLCSDNESCDDFFKKSLFLVGEIGGNDYNYAFFLGGSIKQLQSMVPSVVGAIANATSALIEEGAVELMVPGNFPIGCSAVYLTLFESPKKDDYDRHGCLKAFNGFAKYHNNQLKQALDTLRQKYPHVRIFYADYYGAAMRYVHAPLHHGFYGGTLKACCGGGGPYNFNISARCGHPGSEACKDPSVYSNWDGIHLTEAAYRHIALALINGSSSHPPLISSPLSD
TYI24409	GtomGDSL189	357	5.11	39297.8	MGTIRNKLIIICSILSHILAKHIGLAYNISAFFVFGDSLVDGGNNYYIDTLAKPEYPDGIDFPKGIPSGRYTNSRTIADIVEEEIGFIDYAPPFLAPNTTGDMILKGVNYASSGAGILQATGAFFGERINMDKQVDYFAKTREDIISRIGATAAQALLRNSLYFLGIGANDILFGELRSVLGTNDYVDEIISNFKSQLTRLYNLDARKIAVLNAPKVGLIPFERDVHLCGQACVSLLNRMAMLYNSKLKNLLEDLTENLPGSTFAYIDYYALTEDIINNYRSYGFENDDHACCEVIGAHGGLVPCISSSRVCPDRSKYIFWDPFHPTDSAVVIGAKYALDGGLEYVSPINIRQLANS
TYI24410	GtomGDSL190	361	6.65	39997.1	MGTIWNKLMTICLVIEIIGNHLRVPTICFAHNITAFFVFGDSLVEVGNNNYINTLAKPVFPNGIDFPKGTPSGRFTNSRTIADIIEEELGFKDYAPPFLAPNTNGDMILKGVNYASSGSGILQSSGLIFGGRICMDKQVDYFAKTRQDIISRIGAPAAQALLRNSLYFVMIGSNDIIFGECSLALDFNHYVDGVVSKFKSQLTTLYNLDARKIVVLSSLKGGFMPFEIDIHFCAQDCVSSLNKFAKLYSSKLKSLLEDLTKNLSGSTFVYADYYAVTEDLINNYRSYGFEKANHACCELIGRHGGLFPCLPVCRICPDRTKYVFWDPFHLTESANLILAKQLLDGGLEYVSPVNIRQLANS
TYI24451	GtomGDSL191	362	9.13	40063.3	MVKLCVLFGVAVLLSLSFGFINGAPQVPCYFIFGDSLVDNGNNNRLSSLAKANYMPYGIDFPNGPTGRFSNGKTTVDVIAELLGFENYIPPYSAARGRQILGGVNYASAAAGIREETGQQLGARISFSGQVRNYRQTVSQVVNLLGSEANAANYLSKCIYSIGLGSNDYLNNYFMPLFYSTSRRYNPEQYANVLIQQYTQQLQALYNYGARKFVLIGLGQIGCSPNELAQNSRDGRTCVERINAANRIFNNKLKGLVDQFNNANSDAKFIYIDVYGIFQDITSNPSAYGFRVTNAGCCGVGRNNGQITCLPLQRPCRNRNEYLFWDAFHPTEAANVIIGRRSYNAQKPSDAYPIDIRRLAQL
TYI24717	GtomGDSL192	383	4.78	41730	MANLASKLQPWWLLLVIPFLFVSNTYHCVNAEPQVPCYFIFGDSLSDNGNNNNLATEAKVNYWPYGIDFPKGPTGRFTNGRTMQDIIVQLLGFQEFIPPFATSRGQEILKGVNYASGSAGILNDSGQHLGVRISMNMQLSNHQSVISTIVEMLGNCAASKLLGKCMYAVQIGSNDYINNYFKPEMYNSSHLFTPEQYAAYLIEQYSRQIKTLYNNGARMFALFGLGAIGCTPNAIAVHGTNGSACVEKMNTAAQLFNERLVPLVDELNSNFTDAKFTYLNPTGASAANSLGFTVANASCCEIGSGGDLCIPGSEPCGDRSQYVFWDAVHTSDAWNEVIAVEAYDSESKAIAYPFNVQKMAQLPNNNDADGDICEMGENSGVTV
TYI24721	GtomGDSL193	383	4.78	41730	MANLASKLQPWWLLLVIPFLFVSNTYHCVNAEPQVPCYFIFGDSLSDNGNNNNLATEAKVNYWPYGIDFPKGPTGRFTNGRTMQDIIVQLLGFQEFIPPFATSRGQEILKGVNYASGSAGILNDSGQHLGVRISMNMQLSNHQSVISTIVEMLGNCAASKLLGKCMYAVQIGSNDYINNYFKPEMYNSSHLFTPEQYAAYLIEQYSRQIKTLYNNGARMFALFGLGAIGCTPNAIAVHGTNGSACVEKMNTAAQLFNERLVPLVDELNSNFTDAKFTYLNPTGASAANSLGFTVANASCCEIGSGGDLCIPGSEPCGDRSQYVFWDAVHTSDAWNEVIAVEAYDSESKAIAYPFNVQKMAQLPNNNDADGDICEMGENSGVTV
TYI25462	GtomGDSL194	217	8.34	23452.4	MLLCSSLVIHFLILETTTISTPPPIFGLISILTARPSSNTLLADSQMVDSSQILLFAGIPIIPPYLQPGKRKFTDGVNFASGGAGALVESHQGFVVDLETQIKYFNKVEKSLRQELGDAGAKKLLSKAVYLISIGGNDYLTKNSSVSDEEFVSTVLGNLTVALKEIYKKGGRKFGFPNLLPLGCLPYMKAQSGGYCIDELTDIAKLHNAELLKTLVK
TYI25463	GtomGDSL195	248	7.62	27346.4	MANLSASYISFLLCFTCINLISSHYLPENHVALFIFGDSLFDPGNNNYINTTADFRANFYPYGETFFKYPTGRFSDGRLIPDFIAQFAGIPIIPPYLQPGKRKFTDGVNFASGGAGALVESHQGFVVDLETQIKYFNKVEKSLRQELGDAGAKKLLSKAVYLISIGGNDYLTKNSSVSDEEFVSTVLGNLTVALKEIYKKGGRKFGFPNLLPLGCLPYMKAQSGGYCIDELTDIAKLHNAELLKTLVK
TYI26902	GtomGDSL196	306	8.87	33828.7	MDGYYSRRVIMFVVFAFAAINRGYGQESTTLVPAIITFGDSVVDVGNNDYLPTIFKANYPPYGRDFANKKPTGRFCNGKLAIDITAETLGFTTYPPAYLSPEASGKNLLIGANFASAGSGYDDKASMVNHAITLTQQLEYFKEYQAKLAKVAGSTKSASIIKDALYVLSAGSSDFLQNYYVNPLLNHAYTPDQYGSFLIDTFTNFVKNLYGLGARKIGVTSLPPLDCVPLARTLFSYHEKGCISRFNTDAQQFNKKLNAAAANLQKQHPGLKIVVFDIFKALYDIVNFPLTMVLLKQQKDVVEREQ
TYI27041	GtomGDSL197	364	7.99	40690.4	MARLVLLWCFFIFTATSVNLVCSRSPQKYHTALFVFGDSLYDPGNNNYIDTLIKANYYPYGETFFKYPTGRFSDGRIIADFIAQFANLPLIPPYLQPGNHEFTYGVNFASAGAGALSETYQGFVIDLKTQLGYFKKVVNLMRKELGDAEATVIFSKAVYLINIGGNDYISFLTSNSTVFQSSSKQEYVAMVMGNLTESIEEIYKKGGRKFGFLNMGSLGCVPSMKALAPGNTTGSCFEQVNEIAKLHDAALPKALEELETKLVQVKYSMHYLNISYSERRNNPEKYGFKEANIACCGSGPYRGMFSCGGRRGVTKYELCSDPNDYLFFDSDHLTEKANKQIAQLMWSGTPNITGRYNLKALFEV
TYI27042	GtomGDSL198	364	8.63	40716.3	MASLRLFLCFFLFTASSVNIVCSRSLQKDHIALFIFGDSVYDPGNNNYIDTTARANYYPYGETFFKYPTGRFSDGRLTSDFIAEYANLPLIPPYLQPGNHEFTAGVNFASAGAGALSETNQGFVIDLKTQLSYFKKVAKQLRQELGDAEAMAFLSKAVYLINVGSNDYVLPFTTNSTVFQYFSKQQYVGMVIGNLTETIKEIHKEGGRKFGFRNFGSMGCIPLLKALVPGNTTGSCFEQANELAKLHNAAFTKALEEMEIKLVQFKYSMHHLNIYLSELTKNPRRFGFKEVNKACCGSGPYRGISSCGGRRGVTEYELCSDPTQYFYFDSSHVSEKANRQIAQLMWSGPPNITGPYNLKAFFQP
TYI27043	GtomGDSL199	377	9.45	42840.2	MARLSSFFIFSFFLQVALFATCCRGELKEQQHQLPKKHVPFFIFGDSILDAGNNNYINTSTLDQANFWPYGLTFFNYPTGRFSDGRLIPDFIAKYAKLPLIPPFLQPGFRQYYLGVNFASAGAGALVETFQGFVIDLKTQLRYYYKVDSWLRHKLGNDEAKATMSRAVHLFSIGTNDYASPFLTNSTILNNYNKSTYVGMVIGNLTTVINGIYKRGGRKFAFINLPDLGCVPGMRIIKSGNNGSCFEEVTRLASLHNKALSKLLYGLEKRLKGFKYSLFDLNSNLRQRMEHPSKYGFKEGETACCGTGEYRGVLSCGGKRPVKEFQLCKHPQKYVFWDSLHLTERTYKQLADQMWGGTTSDSHDVGPYNIKQLFRIH
TYI27108	GtomGDSL200	342	9.25	38138.1	MGTILNMSTIISAILYQILVIQLLLNMCSAKEVPAIFAFGDSLYEVGNNFYLDTLAKPTLPNGIDFTKGKRRASGRYTNARTILDIIGKPRLLSIVLNIKNELGFTNYTPPYLSPQTTGDVILKGVNYASSGSGIFNSTGSKFGDHICMDEPINNFEKSRQDIVSKIGAAAARKLFKRCTLLYGNRVYNLDARKIAVTSAAPLGCIPFERDKFSIDDCVPHVNELAKLYNVRLKILLSELTKHLAGSIFIYMNSYTTLEDVLQNYKSYGFMNADSACCRVYGKHGGKLPCIFYARVCPNRTQYVFWDAYHPTEKANFILAKHALDGSRQYISPINIRQLANS
TYI27252	GtomGDSL201	364	5.92	39781.7	MGKWCGVFGVAALLLVLSVFLGVRGAPQVPCYFIFGDSLVDNGNNNQLSSLARANYLPYGIDFPNGPTGRFSNGKTTVDVIAELLGFDNYIPPYSTASGRQILGGVNYASAAAGIREETGQQLGARISFSGQVRNYQRTISQVVNLLGDETTAANYLSKCLYSIGLGSNDYLNNYFMPLYYSTSRQYTPEQFADVLIQQYTEQLQALYNYGARKFALIGVGQIGCSPNELAQYSGDGKTCVERINAANRIFNDKLKGLVDQFNNDNSDAKFIYINAYGIFQDITSNPATYGFKVTNAGCCGVGRNNGQITCLPAQTPCPNRNEYLFWDAFHPTEAANVIIGRRSYSAQSSSDAYPIDIRLLAQL
TYI27318	GtomGDSL202	379	7.82	41381.8	MASVYSLCLSKQQLIGILLIIIFFSSSTAKGCYKSIISFGDSLADTGNWVILLQQNKPTPAFPPFGGTYFNRPTGRCCDGRLIVDFFAQKLGLPMVPPYFRDANCSNCRKFRKGVNFAVVGATALDNAYLARKGIINELTNVSLGVQLGLLKTLLPSLCSSSSACNEFLKNSLILMGEIGGNEFNLAFIQGISTEVIGGLVPEVIKAISAAIGELIELGAMTFVVPGTIPLGCLPVLLTRFQTPNKQAYDRYGCLIWLNDFAHYYNEYLKKELESMRRLHPRINIIYADYYQASMPLYLSPRSFGFKSTLTACCGGEGPYNVNVTLSCGDPGTKSCDDPSSYVNWDGAHFTDEAHRVISNGLLDGSCTIPRFEFPSCAS
TYI27338	GtomGDSL203	365	8.87	40594.9	MAQNMARRRVVLVQILALALAAVMPLLSGGVDIQQVRVLAAKFNVTCVVVFGDSSVDPGNNNYIATPFKGNFLPYGKDFFRGHPTGRFSNGRLATDFIAEALGYTNEIRPFLNKRLRPVDILHGVSFASAASGYDELTANLSHVLPVSKQLEYFREYKMRLRQLVGARKAENIIKNAVAVMSMGTNDFLQNYYLEPIRPKQYTLEEYQNYLASCMSDDVKTMHSLGITRLVVVGVPPLGCMPLVKTLMNQETCVEKYNNFSSSFNSKLQFKLEVARTTLGMKIGYVDAYGIFEDAVNNSKKYGFIEASKGCCGTGTIEYGDTCRGMSTCADASKYVFWDAVHPTERMYEIIAGQAIDSLRKQLMA
TYI27339	GtomGDSL204	368	6	41259.3	MESCHKFSFPLLTLLSLYMSFFVAHAEGLLTPRPFNNKITAAFVFGDSTVDPGNNNYVKTLFRGNFPPYGKDFRDHVPTGRFTNGKLSTDLIVSYVGIKEYLPPYLDPNLSIEELMTGVSFASAGSGFDPLTPQISSVISLPKQLEYFKEYKKRLQSAIGNRRTEAIIKEAVFLISCGTNDFLVNYFTLPIRRKSYTVSAYQQFVLQSFKQVLQDLWDEGARRIAVTGLPPMGCLPAVITLYSKNAILERGCIENLSQVGMEYNQMLQNELNSMQGRLAHLDAKITYVDIFTPLIDMIQGLGKHDFDEVSHGCCGSGYLEAGFLCNPGSFVCNDASKYVFFDSIHPTEKTYINLFMASRPVIDSFIQD
TYI27778	GtomGDSL205	223	8.12	24895.8	MADQLNLFKEYIAKLEQLVGEEKKNFIIANSLYLVVAGSDDIANTYFVLGARKMQYDVPAYTDLMLNSATEFLKELYGLGARRIAIFSAPPIGCVPSQRTLAGGTETHCANEYNVAARLFNKKLSAELNTLRTSIPGGKFVYVDIYKPLLDLIDNPQKHGFKFADVGCCGTGNLEVAVLCNKWIPSTCTDASKYIFWDSYHPTEKAYRALIIPLLPKYVNKFL
TYI27779	GtomGDSL206	223	8.12	24895.8	MADQLNLFKEYIAKLEQLVGEEKKNFIIANSLYLVVAGSDDIANTYFVLGARKMQYDVPAYTDLMLNSATEFLKELYGLGARRIAIFSAPPIGCVPSQRTLAGGTETHCANEYNVAARLFNKKLSAELNTLRTSIPGGKFVYVDIYKPLLDLIDNPQKHGFKFADVGCCGTGNLEVAVLCNKWIPSTCTDASKYIFWDSYHPTEKAYRALIIPLLPKYVNKFL
TYI28400	GtomGDSL207	372	6.84	40820	MATSLCTHVPALFLLLILLVSAPCNAGILRTCKFDAIYQLGDSISDTGNLIREHPFSPFARLPYGGTFFKHATGRCSNGLLIIDFLALSAGIPFLQPYLNSNALFTRGHGVNFAVAGSTALPVETLADNGVVAPVTNSSLSRQLDWMFTHFNGICHDEDDCLEKLKTALFIVGEIGGNDYNYALFQGKSFDQVRSMMPLVIQAIKDAVTRVVGYGATRVIVPGNFPIGCFPVHLTVFRSNDSDAYDGFNCLKDLNNLSSHHNGLLKQAIKELRKELPHATILYGDYYNGYMRLLNKAKFLGLDPNSTQKACCGIGGDYNMELNKMCGAAEVGVCKNPDEYISWDGVHLTQKAYQLISGWLIHGVYWKLRCGV
TYI28814	GtomGDSL208	407	7.87	45032.3	MESMRLFSMSGLFVLPLVALMIPASIGSGWQRCRFPAIYNFGDSNSDTGACNAAVAEIPSPYGQTFFKQPSGRASDGRLIIDFLAENLGLPYLSAYLDSIGTNFRHGANFATGGSCIQPACGYSPFNLATQVSQFIHFKACTTALYNQLCLNCEVCRVDHSRETLGDGVAGRVMMEGLIPAHCIDLPRPDDFSKAIYTLDIGHNDLAYGYLQHRAEGRIRASIPNMLTLFSQAVHVLYSEGARIFWMHNMDPMGCLPFSVTMYQPKAHNVDRNGCVMPQNEMAKEFNRQLKDKVSQLRTQLPSAAFTYVDVYSAKYALISNAKQQGFVDPRTFCCGSYGHHGHHVDCGKKVNGTVYGSSCRYPSRHISWDGIHFTEAANLWVANRTLNGFFSDPPVSID…
TYI28880	GtomGDSL209	373	4.97	41028.8	MAMAMAKLWMYCLLVCLGMALNNVASAQGENPFEPDGGRRREMVPAMFIFGDSLIDNGNNNDLPSFAKANYFPYGIDFNGGPTGRFSNGYTMVDEIAELLGLPLIPAYSEASGDQVLHGVNYASAAAGILDITGRNFVGRIPFDQQIQNFQTTLDQLADNLGAIEAAEALGKCIFFVGMGSNDYLNNYLMPNFPTRNQYDGQQYADLLVQKYNQQLRTLYNLGARKFVLAGLGRMGCIPSILAQSTAGSCSEEVNQLVLPFNANVKTMMNSLNANLPGARFIYVDIAHLFEDIVANARTYGFSVVNRGCCGIGRNRGQITCLPFQTPCENRDEYVFWDAFHPTEKVNIIMARKAFNGDPSIVYPINIQQLANL
TYI29202	GtomGDSL210	376	8.88	41171.6	MAKKAGRGFILVCLQLLLCFSQLNCIRAKGEDGSDDEIKGMFVFGSSLVDNGNNNYLENSTAKADFLPYGIDFPKGPSGRFTNGKNVIDLLGEMLKLPCLIPPFSDPSTKGSKVVHGVNFASGASGILDDTGFLAGQVISLNQQIRNFETVTLPEVKKQLGVNRRENRKAMKKYMFIMGTGGNDYLFNYFVRKGEYNVSLETFTVNLTTSLSHQLKKLYRLGARKFVLMSVYPLGCSPMLNALRKDGCIEVMNQAAILFNDGLKSIIDAAKSDMPTSNLVLVNSYNIVTDIIQNPSSKGFKDANNPCCEVVPLTQLAGNGVSCKKGGRICMDRSAHVFFDGLHPTEKVNVEIAAKAFTSDLKTEVYPINVNQLIQL
TYI30259	GtomGDSL211	328	5.64	36109.6	MSSSKSNLFMVALLLVSMTIINTCGANASTNPKFPAIVIFGDLTVDPGNNNYIDTIFKGNIAPYGINFPGHVPTGRFSDGKLVTDFVASSLGINPFLDPNLSNDDLCTGVSFASADSGYDDLTTLLSMSSRFQGKANNIIAEALVVVSAGTNDLIFNFFDLPTRRLEFDISGYQSSVLQRLEDFVKQIYDLGCRNIVVAGLPPVGCLPVQMTFRLENPMNRQCLENQNSDARSYNKKLVKLLPKIQVELPRSKLVYTDIYQPLMDMITHPQQYGIVETTVGCCGTGVLGLSLFCNSYVFWDSVHPTQKVYQQLAKYIVKEVVPKLLPN
TYI30691	GtomGDSL212	378	8.31	42214	MMGFSWKLFYLFGILFWGFSQRWRTVESNGGSFSCGYPAIYNFGDSNSDTGGISAVMFEILSPNGETFFGHPAGRACDGRLIIDFIAENLKLPYLSAYLDSVGTNFRHGANFATGGSSIRPPGYSPFNLWVQISQFIQFKARTTSLYNQLTLNRRNPLTISNLPRPAEFSQALYTIDIGQNDLAHGFQYTTVKQVLASIPDIIGQLPQVIHTLYNEGARFFWVHNTGPIGCLPVSVLYEMSKPWNLDKNGCVRLQNEVAMEFNRQLKDMISQLRAQLPFARFTYVDVYSAKYTLVSDAKNLGFVEAVNFCCGNCTKKGMANGTVYGNPCNHPSKHISWDGIHYSQAANMWVAERILNGSFSDPPLSIQSACHNQTTIL
TYI31888	GtomGDSL213	258	9.39	28285.5	MVKMDGNNFIFFLTICVLSWRMELLKAQMVPAVYVFGDSLVDVGNNNFLPVSFAKANFPHNGVDFPTRKPTGRFCNGKNAADFLAEKLGLPSSPPYLSLSTNNITSHLTGVSFASGGAGIFNSTDRVFGQAIPLSDQVDDFMSVNKILMKLGSSAAQNQTSKSLFAFVIGSNDLFDYFGSSNLRKQKTPQQYVDLMVTTLKQQLMRLYAVGARRFFSAGVGAIGCIPLERVINKNHGCNAENNFWAVKYNDGLKGSMR
TYI31889	GtomGDSL214	361	8.05	39804.5	MVKMDGNNFIFFLTICVLSWRMELLKAQMVPAVYVFGDSLVDVGNNNFLPVSFAKANFPHNGVDFPTRKPTGRFCNGKNAADFLAEKLGLPSSPPYLSLSTNNITSHLTGVSFASGGAGIFNSTDRVFGQAIPLSDQVDDFMSVNKILMKLGSSAAQNQTSKSLFAFVIGSNDLFDYFGSSNLRKQKTPQQYVDLMVTTLKQQLMRLYAVGARRFFSAGVGAIGCIPLERVINKNHGCNAENNFWAVKYNDGLKVMLNELKSELQGFNYSYSDTYAIMQTITQNASTYGFNEIEAACCGLGELRARVPCLPLATQCSNRTDHMFWDLYHPTEATTRIVVDTLFDGPPPYSVPINVRQLVSG
TYI31946	GtomGDSL215	1063	8.18	119657	MRRPKSRAVRKQQKNNELQEIEILSEWIESQKPESGSNPLSLDPLKSKSPIGRIVDPESGAVLFSRYAGARKFCELPLSKRTKNGLEGGGFKKMTDIQVASLPHALCGRDILGAAKTGSGKTLAFVIPVLEKLHRERWGPEDGVGSIIISPTRELAGQLFDVLKTVGKHHNFSAGLLIGGRKEVDSEKERVNELNILVCTPGRLLQHMDETPNFDCSQLQVLVLDEADRILDIGFKKTLNAIVSQLPKRRQTLLFSATQTKSVQDLARLSLKDPEYISVHEKAVTATPSRLQQTAMIVPLEQKLDMLWSFIKAHLRSKILVFLSSCKEVKFVFEAFKKLRPGIPLKCLHGRMNQEKRLGIYSQFCESQSVLFSTDVASRGLDFNKAVDWVVQVDCPEDV…
TYI31947	GtomGDSL216	671	6.15	75322.2	MDETPNFDCSQLQQVLVLDEADRILDIGFKKTLNAIVWQWVFLHHVFLFKHHLIISFIINIAIITISHVNGCFTSIFSFGDSLADTGNLLQLSLSESKKLFHFDFPPYGRTFFDYPTGRCSDGRLVIDFIAEEFGLPFLPPYFGGENGKPRNLENGVNFAVVGATALDDVFFKERGIHNPFTNASLAVELGFFKDVLPSLCSSSSDCKEFLKKSLIVMGEIGGNDYSHAFLQGKSTKEILHFVPLVVDTIASAITELIGLGAVTILVPGDLPIGCSSAYLTYFQGSDMADYDPLTGCITWLNQFSEFHNEQLQKKLDQMRKLHRNVNIIYADYYNIAMRFTETLRSCCGGGGRYNYSASVACGDPPLTTSCKDPSSHVSWDGLHYTEATYRWISKGVLE…
TYI31949	GtomGDSL217	259	5.18	28274.3	MATCFSSSSSWLKLQFIIVVFLFAVISSISSPVNGCFTSIFSFGDSVSDTGNLIEISNLEIGKIPHSAFPPNGRTFFHRPTGRFCDGRLVIDILAEALGLPFLPPYYRYKNATSEKFENGVNFAVGGAGALNSSFPGIYNPITVISLVDEVNSFKQFLNLRTDFKQLLRNSLIVMGEIGGNDYSHAFKQGKSIEDVRNFVPPVVDSITSSINELIELGAVTFLVPGNFPIGCSASYLTLFQGSDKDQYDPLTGCLTWLC
TYI31951	GtomGDSL218	394	6.39	44041.1	MATCFLSSYWLKQQFIIVVFLFTVISSISQPVNGCFTSIFSFGDSMSDTGNSIEISVLETGKIPHGAFPPNGRTFFHRPTGRACDGRLVIDFLAEALGLPFLPPYYRYKNGTSDKFESGVNFAVGGAGALNSSFPGIYNPNTNVSLVDEVNSFIQFLNLRTDFKQLLRNSLIVMGEIGGNDYSHAFKQGKSIEDVRNFVLPIVDSITSSINELIELGAVTFLVPGNFPVGCFASYLTLFQGSDKDQYDPLTGCLTWLNQFSQNHNQLLRKELEKIRNLHPDTNIVYADYYSTTFRIYNSPNKFGFKETLKACCGTGGLYNYNLSRACGYPPLRRCCNDPSSYMSWDGIHYTEAVNRLIANVVFEELMNSIHSLNNLCPASTINKLRMIYPKSEM
TYI31952	GtomGDSL219	379	8.32	42146.2	MATCSSCWVLKQCLIVGFLFVIIVSIIQPVNGCFTSIFSFGDSLTDTGNLLEISLLESNKLPPSAFPPNGRTFFHHPSGRRCDGRLVIDFLAEALGIPFLQPSYTTKVGRLQKFQKGKNFAVAGATALNSSFLQENGIYNRSTNISLGDELNSFKHLLPSLCSSSADCKKLLRNSLIVMGVIGGNDYSHAFREKNNEAARKFVPLVVHTIASAIHELIELGAMTFLVPGNFPIGCSPELLTNYQGSNKDKYDPLTGCLTWLNQFSQHHNELLRTELEKLRNRHPDINIVYADYYNIAMRFYHSPKQFGFKETLKACCGIGGLYNYNSSRSCGYPPLKSSCNDPSSYISWDGIHYTEAANKWLANAVFEDFMKSITCVSH
TYI31953	GtomGDSL220	399	7.55	44481.1	MATSSSCSSLKQHFLVFLIVIIRSIINSPVNGCFTSIFSFGDSLTDTGNLLEISISESTKTPHSAFLPYGRTFFHHPTGRFCDGRLVIDFLAETLGFSFLPPFYGSKSGKWEKFQKGANFAVASATALNSSFLAEQGIHSVSTNISLGVEVNSFKHLLPSLCSSSSNCKELLRKSLIVMGEIGGNDYNHAFKQGKDIDNIQRLVPLVVDIISSSINELIELGAVTFLVPGNFPIGCSPSLLTKFHGSEKDQYDPLTGCLTWLNQFSQHHNELLRKELENIRNLHPQINIIYVDYYKAAMPFYQSPKKFGFKETLKACCGIGGLYNYDPLIYCGYPPLKQCCNDPSSYISWDGIHYTEVVNKWLAHTVFEELMNTIPRLRSLCPSSTVNKLRILYPMFGV
TYI31954	GtomGDSL221	399	6.93	44390.9	MATSSSCSSLKQHFLVFLIVIISSIINSPVNGCFTSIFSFGDSLTDTGNLLQISLSDSTKPPHSAFLPYGRTFFHHPTGRFCDGRLVIDFLAEALGYSFLPPFYGSQSGKWEKFQKGANFAVASATALNSSFLAEQGIHSVSTNISLGVEVNSFKHLLPSLCSSSSYCKELLRNSLIVMGEIGGNDYNHAFMQGKHIENIRKLVPLVVDIISSSINELIELGAVTFLVPGNFPIGCSPSLLTKFHGSEKDQYDPLTGCLTWLNQFSQHHNELLRKELENIRNLHPQINIIYVDYYKAAMRFYHSPKQFGFKETLKACCGIGGLYNYDPLIYCGYPPLKQSCNDPSSYISWDGIHYTEVVNKWLVHTVFEELMSTIPSLGSLRPSSTVNKLRILYPMFGV
TYI32826	GtomGDSL222	354	8.97	39344.8	MDTPTPLFSLLCFFLFSLFLAEEQHVVEGSRVWTFGFRPKMLFVFGDSYADTGNNRKALASSWKLPYGITFPGKPAGRFSDGRVLTDFIAGYLAIKTPVPYRYRKELGGRLKYGLNFAYGGTGVFDTPAPEPNMTTQIDFLQQLLNDSVYPKRALKTSVALVSLAGNDYSNYIATNGSTAGFPVFIGRVVNQMKVNLKRIHNLGVRKIAASALQPLGCLPRSTAQFSFEQCNESENALVGLHNQLLAQAVNDLNKETNSSSFFVLDIYNAFWNVFNQKQAHQVSPTFVNPFEPCCVGVSAAFSCGSVDENGVKQYTLCSNPKSKFFWDTVHPTEQGWRAVYSTPALQSSLKQFW
TYI35549	GtomGDSL223	367	6.14	40851.4	MPTSKLFIMLAVLICMAPINTCSSAAASTASLTTRPPSPKFPAIFVFGDSTVDTGNNNYVKTIIKANLPPYGENFPGHIPTGRFSDGKLVPDFLSSFLGIKDDVPPFLKPNLSENELRTGVTFASAGSGYDYLTSSLSNAIPVSKQVEMFKSYINKLMGIVGKDKANNIIGEALVMISAGTNDFVFNCHDIPTRRLEFDIVGYQHFLLQKLEDFLKELYELGCRKMMVAGLPPIGCLPIQMTVKFQIPTNRKCLEDQNSDAESYNKKLAKLLPELQAKLPGSKLAYTDVYEPLFDMINYPQQYGFVEIKRGCCGTGYIEALFLCNPMTPVCRNPSEFLFWDSIHPSQQTYIYLANYIIQEVLPLFDK
TYI36682	GtomGDSL224	492	8.73	53021.2	MTISKYSFHVLFLILLVPFSFSYAHFRHITPKEIDPKSFNSHSSPLSPSLTSKGSGLLSGSSSSKDSSLFDNLSSSNASGSSKISDTSSVSTNSKGFAFSGSFRGSGLLSASTNSGASNNKEFNINLKANLSGCFSKVFAFGDSYTDTGNARLIGILKSFVGAVLTGRVSQGGNSNFKLGGRSSNGRMVVDFLCDSLNIPTPIPYKAISSDFDFDSNSGVNFAVGGATSLSGDFFVNHKIGHTLMWKGIPLGFQTQIEWFNHFVTRIACKRKTEEECKAVMGKHLIWLGQMGVDDFARVIGSSVSMRWLTDITINHISKILTTLLDSGGKFVVVQGLPPVGCCPLSKLLTPQSEKDEMGCSLVINRAVMAHNELLQKTLEDFRVRHGTEVTISYADYFN…
TYI36725	GtomGDSL225	408	7.62	45434.3	MEGQRPSFSNGIIGRWKTAWASRNSVKTFTIAAFFAVAFSLFILSGRQRNLGGSGSCDFPVVFNFGDSNSDTGGKSAAFHRIPLPNGNTFFQKPSGRYCNGELIIDFIAEKLGLPHLSAYLDSIDTNFRHGANFATGGSTIQRLDARMFKIGYSPISLDIQLSQFEQFKERINELYKEGVSSNIKSKLPRPEDFSQALYTVDIGQNDLDCALKSMTEKQAIESVPGIINQFAQAVKRLHNQGARTFWIHNTGPIGCLPFEVLDYPQQHENVDQNGCLRSLNEIAHEFNRQLKDSVIQLRMQFPDAALTYVDIYLAKYSLISDAKHHGFVNPLGYCCGHHRDNLCWRKKTSNGTEISATPCSNPSAYISWDGIHYSHAANLWVANKVLDGLVSDPPTPIT…
TYI39320	GtomGDSL226	372	5.54	40896.4	MSVFLFMLLVSILNPVVSHKSCDFPAVFNLGDSNSDTGGYASAFTPPTSPYGDTYFHMPARRFSDGRLIIDFIAEAFGLPFINAYLDSVGTNFSHGINFATSASTIRLPISVIPNGGFSPFYLGLQYSQFEQFKVRSQVIRKQGGLLASLMPKEEYFSKALYTFDIGQNDLGEGFFSNLTVQEVNASIPDIINKFSANIKNIYNLGARFFWVHNTGPIGCLPYVLVAFASTEKDPAGCLKPYNEVAQYFNLKLKESIAQLRNEFPSAAFTYVDIYSVKYSLFAEPQKHGFELPLVTCCGYGGEYNYSAAVLCGGTITVNGTEIFVGSCDNPSVRVVWDGIHYTEAANKFIFDQISTGSFSNPAVPLKQACQS
TYI39708	GtomGDSL227	362	7.54	39814.5	MDILIKPTLKLFISFAILMVQYGNAERVPALFVFGDSLVDVGNNNFLNSIAKSNYFPYGIDFNMQPTGRFCNGKTVVDIIGEMLGVPYPSPFADPNTAGVKLLGGVNYASAAAGILDESGQHYGERYSLRQQVLNFETTLDQLRTMMGHDNLTSFLAKSIAISVFGSNDYINNYLMPSIYSSSFNYNPAQFSNLLLNRYAPQLLTLYNLGIRKMFIAGIGPLGCIPNQRATGQAAPGRCVDYVNDILGTFNQGLKSLVDQLNKRPGAIVTYGNTYGAVGDILNNPSTYGFNVVEKGCCGIGRNQGQITCLPFAYPCTNRDQYVFWDAFHPTQAANVILARRAFYGPPLDTYPLNIQQMTLIH
TYI41056	GtomGDSL228	365	6.12	39932.9	MGFLSQFQTCFWTIILFLFMVLNCHVNEAALVLPKNVTVTAVFVFGDSIVDPGNNNNLPTIAKGNFLPYGRDFKDGPTGRFSNGRVPSDLIAEEFGVKGLVPAYLDPKTQLQDLLTGVSFASGAAGYDPLTAKTANVIPMSGQLELFKECIKKIKGGVGEERAATIISEAIYIVCTGSNDISNTYFSTPFRRPHYDINGYAEFNARYANQFLQDLYGLGARRIGLLGLPPIGCVPSQRTIGGGKNRDCYEAENQLAIAYNAKLSGVIDSLKAVYTLPDTKLIFLDIYYPLLSLIQNPAKYGFEVATKGCCGTGLIEASIFCNPTSIPLSCPDASKYVFWDGYHPSEKAYKILVPIIINTHLNEFF
TYI41095	GtomGDSL229	363	5.43	39453.1	MAKTCFHGVFVSIAVTSLLLLQAGAPSPPPPAVYIFGDSTLDVGTNNFIPECAARADFYFNGIDFPYSKPTGRFSNGLNTADQIVRLLGLKKSPPPFLYLVNDPSNFQKNILQGANFASGGSGVLRDTGKAKRVIPLEEQIQHFSTIRSNITNMTGSEEATDKILSKAFILISIGSNDMFEYLLNLSKPMSLAEFNATLISTYEYHIKTLYELGARTFGILTVPPIGCTPFARAVFTGNNSCFEPAQAMAVQFYFDVGSSLEQFSSTVQDMKYSVGNTFLMTGVLTGDMLAFGLKNIAAACCGNGTYGCNQTASFCSNRDEYLFWDQFHPTQRASELVALTLFGAAEPIMVPMNFSQLLGVNI
TYI42420	GtomGDSL230	355	8.58	40100.4	MKLLHLHLPTLNQSFFFNKEMDDGRRFRVKNFLLFLLFFCLLSLRMEFSRAQMVPPVFVFGDSLVDIMFEIFVNLKTEKLGLPSSPPYLSLLKKTDESSYINGVSFASGGAGIFNGTDQTYGQSIPLLKQVDNYIVVYKSLVQQMGSPGAEKHLSKSLFTIVIGSNDILDYFGSSDLRKKSTPQQFVDSMANTLKGQLKRLYETGARKFVLTGIGAIGCIPAERVKNKTHECNEECNFWSVKYNEELKAMLKGLKSELQGINYSYFDTYSIMQNVIQKPSSYGFNEIESACCGLGDLKAKVPCVPISKYCSNRKDYVFWDLYHPTEATATIFVHTLFDGPSQYCIPMNVRQLVSA
TYI42457	GtomGDSL231	349	5.04	39421.8	MAIKVFSFFFFVYLLVEMHEISAMVPAVIVFGDSTVDPGNNNQISTVLKSNFAPYGRDYFGGQPTGRFSNGRIATDFISEAYGIKPAIPAYLDPKFDIRDFATGVSFASAGTGYDNATSDVLSVIPFWKEMVYYKEFQDKLRGYLGNDIANHHLSESLHLISIGTNDFLENYYTFPTRSSEYPVDKYEIFLIGIASNFIRELYNLGARKIAISGLPPMGCLPLERTTNIMHGSACIEEYNDVAKDFNQKLQDSVTELNRELGGIQLVMSNPYYKLLEMIQNPILFGFENVATACCGTGYFEMSYLCDRMNPFTCSDANKYIFWDSFHPTEKTNFILADHAFKTTLTVFR
TYI43704	GtomGDSL232	2355	9.1	233580	MMISKHFFHVLSIVLFLSFSFPYAHFTEIDQDSTNLHPLPVSLGSSSFSSSGSFKHSSSSHASHSFKSSHSLKSSENHGDASGHGSSSISHSSSASGSSSHSSSSSHSGSFKSSGSFKGFSSPIDSNNSKDSGLGHGDSSSSTTSSSLSGSSHSKSSNSLSHSSSSSHSGSWKGSSSFGDSNNSKDSSLGHGDSRSSATSSSLSGSSHSKSSSSLSHSSSSSHSGSWKGSSSFEDSNKPKDSSSAMTSHSSLGSGDNFSNSKGSDSSKTKSGNSSSLSGSINSMGSNSSKTFNSALGSTTSNSSKSSRSNNSKDSSSATASGSSSSLGSSKSKASGLSAHSSFEKHGGATGHGSSSLSHSVSASGSSSYSSSYSHSSSSSHSSSFKHSNSGSSRSSTNS…
TYI43705	GtomGDSL233	2367	9.1	234720	MMISKHFFHVLSIVLFLSFSFPYAHFTEIDQDSTNLHPLPVSLGSSSFSSSGSFKHSSSSHASHSFKSSHSLKSSENHGDASGHGSSSISHSSSASGSSSHSSSSSHSGSFKSSGSFKGFSSPIDSNNSKDSGLGHGDSSSSTTSSSLSGSSHSKSSNSLSHSSSSSHSGSWKGSSSFGDSNNSKDSSLGHGDSRSSATSSSLSGSSHSKSSSSLSHSSSSSHSGSWKGSSSFEDSNKPKDSSSAMTSHSSLGSGDNFSNSKGSDSSKTKSGNSSSLSGSINSMGSNSSKTFNSALGSTTSNSSKSSRSNNSKDSSSATASGSSSSLGSSKSKASGLSAHSSFEKHGGATGHGSSSLSHSVSASGSSSYSSSYSHSSSSSHSSSFKHSNSGSSRSSTNS…
TYI43706	GtomGDSL234	2305	9.09	228797	MMISKHFFHVLSIVLFLSFSFPYAHFTEIDQDSTNLHPLPVSLGSSSFSSSGSFKHSSSSHASHSFKSSHSLKSSENHGDASGHGSSSISHSSSASGSSSHSSSSSHSGSFKSSGSFKGFSSPIDSNNSKDSGLGHGDSSSSTTSSSLSGSSHSKSSNSLSHSSSSSHSGSWKGSSSFGDSNNSKDSSLGHGDSRSSATSSSLSGSSHSKSSSSLSHSSSSSHSGSWKGSSSFEDSNKPKDSSSAMTSHSSLGSGDNFSNSKGSDSSKTKSGNSSSLSGSINSMGSNSSKTFNSALGSTTSNSSKSSRSNNSKDSSSATASGSSSSLGSSKSKASGLSAHSSFEKHGGATGHGSSSLSHSVSASGSSSYSSSYSHSSSSSHSSSFKHSNSGSSRSSTNS…
TYI43707	GtomGDSL235	2301	9.08	228557	MMISKHFFHVLSIVLFLSFSFPYAHFTEIDQDSTNLHPLPVSLGSSSFSSSGSFKHSSSSHASHSFKSSHSLKSSENHGDASGHGSSSISHSSSASGSSSHSSSSSHSGSFKSSGSFKGFSSPIDSNNSKDSGLGHGDSSSSTTSSSLSGSSHSKSSNSLSHSSSSSHSGSWKGSSSFGDSNNSKDSSLGHGDSRSSATSSSLSGSSHSKSSSSLSHSSSSSHSGSWKGSSSFEDSNKPKDSSSAMTSHSSLGSGDNFSNSKGSDSSKTKSGNSSSLSGSINSMGSNSSKTFNSALGSTTSNSSKSSRSNNSKDSSSATASGSSSSLGSSKSKASGLSAHSSFEKHGGATGHGSSSLSHSVSASGSSSYSSSYSHSSSSSHSSSFKHSNSGSSRSSTNS…
TYI43708	GtomGDSL236	828	8.43	85397.9	MASNHSNSGYSKQTGSSTTSGHSSTSNSFGSKTSSSSTNIGSTSTDGHTTTGSTLSASSGSSSRKTNSHMTSSHTKSSSSTHTGSSNHAGSLTTSGSKTSGSSTNTGSATTDGNTTTGSILSHSSGSSSHKTNSHMSFGHTKSGSSTHTGSSKHTGSFTTSGSKTSSSSTSPGSTTTNGHATTGPAMIDAHKTTSSISSHSSGSSSHKTNSHDTSAPAKSCSCTCTPTDSSNHTGSATTDGHTTTGSISSHSSGSSSHKTNSHTTSAHTKSGSSTHTSSSKHTGSFTTSGSKISGSSTNTGAATIGGHTTTGSISSHSLGSTSHNSNSHTTSTHTKSGSSTHTGSSKHTGSFTTSGHSSTSSDFGSKTSSSSKSTSSSKNNGHVTSGSTSSPSTYYGSP…
TYI43961	GtomGDSL237	354	8.75	38428.8	MAKGLAFVALSLIIGVLQSANAEVPAIFVLGDSTVDVGTNNYLPDSNITANFPHNGVDFPFQRATGRFSNGLNTADFLAKYFGFKRSPVSFLSLNGTLAIKKRKFRGVNFASAGSGLLDITGQTSTQKANVVPMGEQVYQFSMVYNDLVASKGTSEAQNFLAKSLIFISVGSNDIVGNHYSKNPIPKEQVIPNLAVVYEKHLRNLISFGARKFGIISVPPVGCCPSQRVSANGECLKELNDQAEAFFSTMDTLMRNLSYENKDIKYSLGNAFNITKPIIDNPQNSSFTDVKNACCGNGTLPCTPLASLCSNRHKYLFWDMFHPTQDASRLVASILFIGDSRFATPINSSQLAEA
TYI44538	GtomGDSL238	357	6.08	39979.2	MDAQSFLFSVFCFLFYFLSGEPQVVEGTRLSWTSSPFGFKPKMLFAFGDSYADTGNTKIAVTRSWHFPYGITFPGKPSGRFSDGFVSTDFVAGYLGMKTPIPYRWRKELSGRVKYGLNFAYGGTGVFDTLVAEPNMTTQIDFLQQLINDSVYTKRVLRTSVAFVSLAGNDYSYYLETNGSFTAFPGFIQSVVDQLTVNMKRIHDLGVRKIGVMSLIPLGCTPQNTAASSFQRCNETENDLVMLHNNLLLQAVNTLNQQTNSTLFFIIDLHNAFSTVFNGTEIHQGSPTFENPFEPCCFGVTEGFFCGSVDENGEKKYTLCSNPKTKLFWDGNHPTSEGWRAIYSTPAFQNTLKQFID
TYI44592	GtomGDSL239	352	6.07	37955	MRASSEFLATLVLVLVSVSSVAHGDPLVPALIIFGDSVVDVGNNNNLNTLIKSNFPPYGRDFVTHRPTGRFCNGKLATDFTAEYLGFTSYPPAYLSRDAIGNALLTGANFASAASGLYDSTANLYRAITLTQQLNYYREYQAKLVNMAGNDGASNIVSGAIHLLSAGSSDYIQNYYINPLVNRIYTPDQFSDILIRSYTTFIQNLYGLGARRIGVRTLPPTGCLPAAITLFGAGSNQCVARLNQDAIAFNNKLNSTSLSLQDRLPGLKLVVFDIYQPLLDMVTTPSDNGFFESRRACCGTGTLETSLLCNFRALGTCSNATSYVFWDGFHPSEAANQVLAGDLLAQGVPLIS
TYI45025	GmusGDSL1	380	5.05	42363	MASSKSSPPGFVFSILIIISFFNFVTCNNQHILSSCNFDAIYQLGDSIADTGNDVQDNPSSKFARLPYGETFKKATGRCSDGLLMIDYIALSAGIPFLDPYLNKDGLFDYGLNFAFAGATAMSAEDLAKWNVSFVPTSISLSRQLDWMFSYFNTTCRGNKDCFKKNGKALFMVGEIGGNDYNYAFWQGKTIEEVKTMVPEVVETIKQATKRVIGYGATRLVVPGNFPIGCFPVNLTKYQTNDSTAYDELHCLKELNNFSIYHNYLLQQAIAELKEEHPDETVVYGDYYNAFLWLLSKADLLGFDPTSLQKACCGIGDYNSGLSSWCGDPKVPVCENPNERLSWDGAHLTQRAYELMATWLVRGISPRLQCEYIVSYSSAV
TYI45026	GmusGDSL2	377	4.98	42300	MASSKSSPPGFVFSILIIISFFNFVTCNNQHILSSCNFDAIYQLGDSIADTGNDVQDNPSSKFARLPYGETFKKATGRCSDGLLMIDYIGIPFLDPYLNKDGLFDYGLNFAFAGATAMSAEDLAKWNVSFVPTSISLSRQLDWMFSYFNTTCRGNKDCFKKNGKALFMVGEIGGNDYNYAFWQGKTIEEVKTMVPEVVETIKQATKRVIGYGATRLVVPGNFPIGCFPVNLTKYQTNDSTAYDELHCLKELNNFSIYHNYLLQQAIAELKEEHPDETVVYGDYYNAFLWLLSKADLLGFDPISLQKACCGIGGDYNYGLSSWCGDPKVPVCENPNERLSWDGVHLTQRAYELMATWLVRDIYPKLQCEYIVSYSSAV
TYI45027	GmusGDSL3	381	4.98	42642.4	MASSKSSPPGFVFSILIIISFFNFVTCNNQHILSSCNFDAIYQLGDSIADTGNDVQDNPSSKFARLPYGETFKKATGRCSDGLLMIDYIALSAGIPFLDPYLNKDGLFDYGLNFAFAGATAMSAEDLAKWNVSFVPTSISLSRQLDWMFSYFNTTCRGNKDCFKKNGKALFMVGEIGGNDYNYAFWQGKTIEEVKTMVPEVVETIKQATKRVIGYGATRLVVPGNFPIGCFPVNLTKYQTNDSTAYDELHCLKELNNFSIYHNYLLQQAIAELKEEHPDETVVYGDYYNAFLWLLSKADLLGFDPISLQKACCGIGGDYNYGLSSWCGDPKVPVCENPNERLSWDGVHLTQRAYELMATWLVRDIYPKLQCEYIVSYSSAV
TYI45032	GmusGDSL4	381	4.98	42676.4	MASSKSSPPGFVFSILIIISFFNFVTCNNQHILSSCNFDAIYQLGDSIADTGNDVQDNPSSKFARLPYGETFKKATGRCSDGLLMIDYIALSAGIPFLDPYLNKDGLFDYGLNFAFAGATAMSAEDLAKWNVSFVPTSISLSRQLDWMFSYFNTTCRGNKDCFKKNGKAFFMVGEIGGNDYNYAFWQGKTIEEVKTMVPEVVETIKQATKRVIGYGATRLVVPGNFPIGCFPVNLTKYQTNDSTAYDELHCLKELNNFSIYHNYLLQQAIAELKEEHPDETVVYGDYYNAFLWLLSKADLLGFDPISLQKACCGIGGDYNYGLSSWCGDPKVPVCENPNERLSWDGVHLTQRAYELMATWLVRDIYPKLQCEYIVSYSSAV
TYI45037	GmusGDSL5	381	4.98	42628.4	MASSKSSPPGFVFSILIIISFFNFVTCNNQHILSSCNFDAIYQLGDSIADTGNDVQDNPSSKFARVPYGETFKKATGRCSDGLLMIDYIALSAGIPFLDPYLNKDGLFDYGLNFAFAGATAMSAEDLAKWNVSFVPTSISLSRQLDWMFSYFNTTCRGNKDCFKKNGKALFMVGEIGGNDYNYAFWQGKTIEEVKTMVPEVVETIKQATKRVIGYGATRLVVPGNFPIGCFPVNLTKYQTNDSTAYDELHCLKELNNFSIYHNYLLQQAIAELKEEHPDETVVYGDYYNAFLWLLSKADLLGFDPISLQKACCGIGGDYNYGLSSWCGDPKVPVCENPNERLSWDGVHLTQRAYELMATWLVRDIYPKLQCEYIVSYSSAV
TYI46738	GmusGDSL6	362	8.44	39649.4	MASSASLMVLALLMASIAAIAEARAFFIFGDSLVDSGNNNYLETTARADSPPYGIDYPPGRPTGRFSNGLNIPDLIGKQIGLSESPLPYLSPDFNGKKLLLGANFASAGVGILNDTGVQFVNILRMYRQLELFEEYKRRLSGLVGTRQANRVVNQALVLITVGGNDFVNNYYLVPFSARSRQYSLPDYVRFLISEYRKLLMKLYKAGARRVLVTGTGPLGCVPAELAMRGNNGGCSQELQRAASLYNPQLVQMINGLNDKIGRDVFVSANTQKMHNDFVSDPQAFGFTTSEIACCGQGPYNGLGLCTQLSNLCPNRDLYAFWDPFHPSEKANKLIVEQIMTGSNEYMNPTNLSTIIAFDSKI
TYI46739	GmusGDSL7	369	5.19	40235.6	MANSMVLVSLMALGLLMAFSTTTQVEAAARAFFVFGDSLVDNGNNNYLATTARADSPPYGIDTPTRRPTGRFSNGKNIPDFISDALGSEPTLPYLSPELRGEKLLVGANFASAGVGILNDTGIQFINIIRMFRQLQHFQEYQTRLAELVGNDEAQRIVSDGLVLITVGGNDFVNNYFLIPFSARSRQFLLPDYVTYLISEYKKILMRLHDLGARRVLVTGTGPLGCVPAERAMRSPNGECAPELQQAASLFNPQLVQMINELNSEYGANIFIAANTQLQTSDFITNPGAYGFTTSKIACCGQGPYNGIGLCTAFSNLCSNRDEYVFWDPFHPSERANGIIVNNIVSGSTNYVSPMNLSTLLALNSDTRT
TYI46740	GmusGDSL8	361	5.18	39320.6	MANSMVLVSLMALGLLMAFSTTTQVEAAARAFFVFGDSLVDNGNNNYLATTARADSPPYGIDTPTRRPTGRFSNGDALGSEPTLPYLSPELRGEKLLVGANFASAGVGILNDTGIQFINIIRMFRQLQHFQEYQTRLAELVGNDEAQRIVSDGLVLITVGGNDFVNNYFLIPFSARSRQFLLPDYVTYLISEYKKILMRLHDLGARRVLVTGTGPLGCVPAERAMRSPNGECAPELQQAASLFNPQLVQMINELNSEYGANIFIAANTQLQTSDFITNPGAYGFTTSKIACCGQGPYNGIGLCTAFSNLCSNRDEYVFWDPFHPSERANGIIVNNIVSGSTNYVSPMNLSTLLALNSDTRT
TYI46804	GmusGDSL9	387	7.52	43203.6	MAPKPYIFLIIALLFIFLPLTASIHFKLPAIFNFGDSNSDTGELVAAGVYNLEPPYGRSYFTKPSGRYCDGRLIIDFLLEAMDLPFLNAYLDSIGRTSFRKGCNFAAAGSTIEPPTARAVSPFSFRVQVAQFIRFKLQVLRLIAKDYYHLIAGKKLHKYLPDEDYFQNGLYMFDIGQNDLAGAFYSKTFDQILALIPLILTEFETGIKTLYDQGARNFWVHNTGPLGCLAQNVAKFGTDPSSLDELGCVSKHNQAAKVFNLQLHTLCKKLQGQYAGSNFTYVDIYTIKWNLIANYSKFGFEQPIMVCCGYGGPPLNYDSRIGCGKTEVLNGTTMTAKACSDSSEYVNWDGIHYSEAANQYVSSQILTGKYSDPPFSDKMPFLLGLKF
TYI47003	GmusGDSL10	372	8.88	41472.9	MKTVGELSLLVCLIIVCFNGRGWSQRLPRPQPQQSQVPCFFIFGDSLVDNGNNDGMLTLARANYRPYGIDFPQGTTGRFTNGRTFVDALAQLMGFTRYIPPYSRARGPELLRGVNYASGAAGIRDETGDNLGAHSSMNGQVANFANTVMQMRRLFRGDTNALSSYLNTCIYYCGLGSNDYLNNYFMPNFYTTSSDFTTKAYADALIQDYTRQLTQLHSLGARKVIVTAVGPIGCIPYQLARYHGNSSRCNENINKAILLFNSELRKLVDRFNGGQLQGAKFVYLDSYKSSNDLYQNGTAYGFEVIDKGCCGVGRNNGQITCLPLQQPCADRRKYLFWDAFHPTELANVIFAQSAYQSQSYTYPVNIQQLATL
TYI47316	GmusGDSL11	349	4.97	39358.7	MACKLVILFFFVNLLMQIPKVRATVPAIIVFGDSTVDPGNNNQVSTVLKSNFEPYGRDYYGGQPTGRFSNGRIATDFISEALRIKPAIPAYLDPKYDIEDFATGVSFASAGTGYDNATSDVLSVIPFWKELEYYKEYQNKLRKHLGKDEANQRFSESLHLISIGTNDFLENYYIFPTRSSEYSVDEYQSFLIGIASNFIRELYKLGARKVVIGGLPPMGCLPLERTTNMFFGSDCIDEYNDVAKDFNKKLQGAVTELKQELGGIHLVMSSPYDKLMEMIRNPSHFGFEDAETACCGTGFFEMSYLCDNMNPFTCSDANKYVFWDAFHPTEKTNAILADYVVKTTLAEFQ
TYI47324	GmusGDSL12	366	8.04	40328.3	MKSMDSRRVLVGRNIMFFFLICVFGWSLKLSEAQMVPALFVFGDSQVDVGNNNHLFFSIAKANFPHNGVDFPTKKATGRYSNGKNAADFLAEKLGLSSSPAYLSLSSNTHASYMNGVSFASGGSGILNTSSQVLGQSIPLSDQVNNFLSVHKVMLQKMGTDGLEKHFSKSLFAIVIGSNDILNYFESEDEKDTPEHLVNLMVNNLKAEIKKLYGFGVRKILVSGVGAIGCVPAQRAKHSTHECNEEVNMWVVKYNEGLKEVLKGLKSELPGLNYAFLDLYGVMQKVIRDPSAHGFKEVRAACCGLGELRAKIPCLPFSSYCPNRADHIFWDLYHPTEAMSRIVADTVFDGPSEYCVPMNVRQLIAS
TYI47823	GmusGDSL13	367	4.88	39963.3	MESSVVVPLLVLGVLMAISSTQVEAAARAFFVFGDSLVDNGNNNYLATTARADSPPYGIDTPSRHPTGRFSNGKNIPDFISDALGSEPTLPYLSPELKGDTLLVGANLASAGIGILDDTGIQFMNIIRMFKQFQYFEEYQNKLADLVGKDEAQRIVSEALVLITVGGNDFVNNYFLVPFSARSRQFNLPDYVRYLISEYRKLLMRLYDLGARKVLVTGTGPLGCVPAELAMRSPSGQCATELQQAAALYNPQLVEMVNGLNSQLGANIFISANTQQQTSDFISNPGAYGFTTSKIACCGQGPYNGLGLCNQLSNLCSNRNEYVFWDSFHPSERANGIIVDMILNGSTNYMNPMNLNAFLALDTKTNT
TYI49506	GmusGDSL14	352	8.96	38714.4	MEKRFVFVVFSLAIGVVQSVNAEVPAIFVLGDSTSDVGTNNYLPQSTIKANFPHHGVDFPFAIPTGRFSNGFNTADYLAKLFGFKKSPPPFFSQNVKFSIKIRKFRGINFSSAGSGLLGSTGQTTPLQKNVVTMGEQLLQFSTVHNDLLAFKGPLETEKFLSKSLFFISIGSNDIMNNYYSSNPIPKEYFIPKLGLNLISLGARKFGIVSVPALGCCPSQRIYQANGECLEELNNQARAFFSTMKLLLGNLRLEYKDIKYSLGNTVDMTLNVIDNALAFNFKYVKTACCGSGTLNAQGSCTPISDLCSNRNEYLFWDSFHPTQTASKLAAFTLYGGEPRFVSPINFSQLPDA
TYI50030	GmusGDSL15	373	8.92	40725.6	MASVKPWSLVLVVFCIMSLSYFVNGAGSNEGLGASFIFGDSLVDAGNNNYLQTLSRANIPPNGIDFKASGGQPTGRYTNGRTIGDIVGEELGVPSYAVPYLAPNSTGKAILYGVNYASGGGGIMNATGRIFVNRLGLDIQIDYFNNTRKQFDKLLGLSKAKDYISKRSIFSITIGANDFLNNYLLPVLSVGARISESPDAFIDDMINHLRNQLTRLYQLDARKFVIGNVGPIGCIPYQKTLNQLNENECVDLANKLAMQYNRRLKELLSELNGKLQGAIFVHANVYDLVMELITNYTKYGFTTASKACCGNGGQFAGIIPCGPTSSLCKDREKHVFWDPYHPSEAANVIIARQLLSGSTKYISPVNLKQLRNL
TYI50442	GmusGDSL16	346	9.06	38695.2	MPFSFFHLLCYITIIFAEVDAVNEGASKSKSKLRLFVFGDSYVDTGNWRKSIGSSWKEPYGITFPGKPSGRFSDGRVLTDYIASYLGIRTPIAYKWRKEVKRSKEYGMNFAYGGTGVLDTLANQPNMTTQIDFFQRLVEQKVYGKQDLDNSVGLISVAGNDYATYLARNTHNLQKLGDFTKKIMDQLEINIDRIRGLGVKRIAVTLIEPMGCIPLQAASSSYSNCTQALNLGSKFHNQMLNQSLQNLNAKDNSTVFITLDLYDAFFSALNKFTTHAPAGSLGLKPCCEGKEMGKYYCGSVDKSGAKLYTICENPNLPFFWDTLHPSQNGWHSIFSSLRSSLHKLTT
TYI50443	GmusGDSL17	345	9.06	38624.1	MPFSFFHLLCYITIIFAEVDAVNEGASKSKSKLRLFVFGDSYVDTGNWRKSIGSSWKEPYGITFPGKPSGRFSDGRVLTDYIASYLGIRTPIAYKWRKEVKRSKEYGMNFAYGGTGVLDTLANQPNMTTQIDFFQRLVEQKVYGKQDLDNSVGLISVAGNDYATYLARNTHNLQKLGDFTKKIMDQLEINIDRIRGLGVKRIAVTLIEPMGCIPLQAASSSYSNCTQALNLGSKFHNQMLNQSLQNLNAKDNSTVFITLDLYDAFFSALNKFTTHAPGSLGLKPCCEGKEMGKYYCGSVDKSGAKLYTICENPNLPFFWDTLHPSQNGWHSIFSSLRSSLHKLTT
TYI50444	GmusGDSL18	338	9.07	37777.1	MPFSFFHLLCYITIIFAEVDAVNEGASKSKSKLRLFVFGDSYVDTGNWRKSIGSSWKEPYGITFPGKPSGRFSDASYLGIRTPIAYKWRKEVKRSKEYGMNFAYGGTGVLDTLANQPNMTTQIDFFQRLVEQKVYGKQDLDNSVGLISVAGNDYATYLARNTHNLQKLGDFTKKIMDQLEINIDRIRGLGVKRIAVTLIEPMGCIPLQAASSSYSNCTQALNLGSKFHNQMLNQSLQNLNAKDNSTVFITLDLYDAFFSALNKFTTHAPAGSLGLKPCCEGKEMGKYYCGSVDKSGAKLYTICENPNLPFFWDTLHPSQNGWHSIFSSLRSSLHKLTT
TYI50445	GmusGDSL19	337	9.07	37706	MPFSFFHLLCYITIIFAEVDAVNEGASKSKSKLRLFVFGDSYVDTGNWRKSIGSSWKEPYGITFPGKPSGRFSDASYLGIRTPIAYKWRKEVKRSKEYGMNFAYGGTGVLDTLANQPNMTTQIDFFQRLVEQKVYGKQDLDNSVGLISVAGNDYATYLARNTHNLQKLGDFTKKIMDQLEINIDRIRGLGVKRIAVTLIEPMGCIPLQAASSSYSNCTQALNLGSKFHNQMLNQSLQNLNAKDNSTVFITLDLYDAFFSALNKFTTHAPGSLGLKPCCEGKEMGKYYCGSVDKSGAKLYTICENPNLPFFWDTLHPSQNGWHSIFSSLRSSLHKLTT
TYI51273	GmusGDSL20	358	8.84	39576.5	NLYTTHLLILLVLINLSPSLNVPAIFIFGDSVFDAGNNHFIKNCSVQADFPPYGSTFFHHPTGRFTDGRTVADFISQFIGIGLQQPYLEAQIAVMNGSSKEYPSNGLNFASAGSGVLQGTNKDWGVLPIQEQLRQFKTLIEQKAINRSVVERSLFFLESGSNDIFNYFLPLDTPKLDPDAYVEAMVKEVTILTDQIYKVGARRIVVFSLGPVGCVPARALLPAAPIKRCYGKMNAMVKKYNKRLESLVNDIPTRHPGAIGVYGAVYDTVQHLRAAPTRYGFSNVSSACCGDGPLGGEVQCGKEGYKICQNPQGFLFWDYFHPTQHTYELISKALWEGKKSRIRPINVKTLTNLTLALA
TYI51993	GmusGDSL21	386	5.91	42987.6	MATLFSTHSSSQNILITFTIIFLASSLLPSYSAITETDQRRPFKKIYAFGDSFTDTGNTESLTGPNGFVRVSNPPYGTTFFHHPTNRYSDGRLVIDFVAQSLSLPFLPPYRNRKANRTYGVNFAVAGSTAINHAFFVKNNLSLDITPESIQTQMMWFAKYLESEGCKDPESDQCKEAFDDALFWVGEIGVNDYAYTIGSTVSGDTIRKLAINTFTEFLQGLLKKGAKYVVVEALPTTGCLPLAMTLAPSDDRDDIGCVKSVNNQSNAHNLVLQSKVSDLRQQFPQAIIVYADYWNAYRTVMQSPEKYGFKESLKACCGTGEPYNFEVFNTCGNPSVTACSNPAQYINWDGVHLTEAMYKVVADMFIDGNLCNPPFKTLLERKLRQP
TYI52787	GmusGDSL22	227	6.2	25645.3	MVNEMGENYTRKFLRKAIFSLTIGSNDVLNYIQPSIPFPRHDKVSPSTFLDFMISNLTLQLERLHEMGARKFIVVGVGPLGCIPFVRALKLLGSGQCSSAVNTLIQAYNHRLKELLSRLNQEMGPETIFVFANSYDVFMDIIANYHQYGLENANDPCCGGYFPPFVCFKSSDANTSALCDDRSKYVFWDAYHPTEAANLIIAKQLVDGDENVSFPINIRKLYNYNNS
TYI53873	GmusGDSL23	367	5.57	40267.9	MKFEIALSLLLVVLVGITIIQGCNGKAVQFIFGDSLSDDGNNNRLSMTLAKANLPYYGIDFGNGLPNGRFTNGRTVADIIGDSTGLPRPPAFLDPSINEDVILENGVNYASGGGGILNETGTYFIQRLSLWKQIELFHGTTESITKKLGKQASDEFFQEARYVVALGSNDFINNYLMPVYRDSWTYNDETFVEYLMETLEKQLLVLHKLGARKLMVFGLGPMGCIPLQRVLSTTGKCRDRANKLALSFNKAANNLLISLEPKLTNASFKFGDAYDVVDDVIRNPYKYGFTNADSPCCSLGRIRPALTCTPASTLCGDRTKYVFWDEYHPSDSANELIAKELIKKFGFTGVGSPSPAPESDIAPSPSN
TYI54342	GmusGDSL24	363	5.42	39831.4	MERMSWALVWLSLAFNLVVAISVCDGQFPAMFVMGDSLVDNGNNNGLSSLAKSNYPPYGTDFQGGPTGRFTNGKTIIDLLGDLLGLPLLPAFTVTFTGQQDIWVGVNYASAAAGILDESGLNLGDRFSLRQQVENFKSTLNQLRNQMEQDTLNQYLAKSLVVINIGSNDYINNYLMPSIYSSSSTYTPEAFAEHLINDYDAQIMALYNLGLRKFLLAAIGPLGCIPNQLAKGFAPPGKCVSAVNDMVEIFNRRLKNLVDQLNHGNYTEAIFVYGNTYGAFNDILGNPATYGFKVVDKGCCGVGRNKGQITCLPFSIPCTNRDEYVFWDAYHPTQAFNKIIAQKAYSGPQSACYPINVKQMAQL
TYI54923	GmusGDSL25	392	8.27	42820.2	MPLSLPKIIVHFRHVLVVLSVGMAMLSTCLTQDSKCEFKAIFNFGDSNSDTGGFWAAFPAQSGPFGMTFFHKPSGRATDGRLILDFLAQALGMPFISPYLQSIGSDYRHGVNFATLASTVLLPNTSLFVTGISPFSLAIQLNQMKEFKAKVVEYHSGNTKGSTQLPSPDIFGKSIYTFYIGQNDFTSNLKAIGIEGVKQYLLQVVSQIAATVKELFGLGGRTFFVLNLAPVGCYPALLVQLPHETSDLDKFGCLISYNKAVVDYNNMLKEALSQTRRELPNASLIYVDTHAVLLQLFQDPTSHGLRYGTKACCGYGGGNYNFHPEVYCGNTKVMNGTKVTASACKDPNNYVSWDGIHATEAANKLTTLAILNGSYFDPPFPLHKLCYLHPVG
TYI55146	GmusGDSL26	384	6.24	43105.3	MIVVKENASKLDMGVVKGGRYLLVPFFTLYMILFLYLPLLPHSVHCQCTKTPIIFNFGDSNSDTGGYADGVGLNFAPPNGRTYFHQPARRLSDGRLMIDFLCESLNTDYLTPYLNSLEPNFTNGVNFAIIGSATLPRYVPFSLFVQVSQFLRFRYRSPALMLNGYKDLVGDEDFENALYTIDIGQNDLAASFDNLTYSQVIERIPSFITEIKNAIWNIYEKGGKKFWVHNTGPLGCLPQKLALLARNATELDEHGCLQPLNNAAKTFNAQLRVLCEQLRRELINVTIVYVDIYSIKYDLIANAPNYGFESPLMACCGNGGPPYNYNANINCGRTGYTVCHEGSKFISWDGVHYTEAANAIFASKILSTHYSTPQLSFNFFCNNM
TYI55870	GmusGDSL27	301	8.26	33001	MELKQMAPSIHILWLLSIQFLVLVNGGKIPAIIVFGDSSVDSGNNNYIPTVARSNFQPYGRDFNGGRPTGRFSNGKITTDFISDAFSLKPAIPAYLDPSYSISDFATGVTFASAATGYDNATSNVLSVIPLWKQLEYYKNYQKKLRAYLGDRKANGVISGALYLISVGTNDFLENYYAIPGRSSEYTIEEYENFLVGIAASFTEKLYELGARKISLGGLPPMGCMPLERTGNLMGGSECVDSFNNLAADFNGKLNALVIKQNKKFHGMQMVFSDPYGILLKMIQKPAVYGMVFALILLSCV
TYI55871	GmusGDSL28	301	8.26	33001	MELKQMAPSIHILWLLSIQFLVLVNGGKIPAIIVFGDSSVDSGNNNYIPTVARSNFQPYGRDFNGGRPTGRFSNGKITTDFISDAFSLKPAIPAYLDPSYSISDFATGVTFASAATGYDNATSNVLSVIPLWKQLEYYKNYQKKLRAYLGDRKANGVISGALYLISVGTNDFLENYYAIPGRSSEYTIEEYENFLVGIAASFTEKLYELGARKISLGGLPPMGCMPLERTGNLMGGSECVDSFNNLAADFNGKLNALVIKQNKKFHGMQMVFSDPYGILLKMIQKPAVYGMVFALILLSCV
TYI55872	GmusGDSL29	343	8.62	37917.4	MELKQMAPSIHILWLLSIQFLVLVNGGKIPAIIVFGDSSVDSGNNNYIPTVARSNFQPYGRDFNGGRPTGRFSNGKITTDFISDAFSLKPAIPAYLDPSYSISDFATGVTFASAATGYDNATSNVLSVIPLWKQLEYYKNYQKKLRAYLGDRKANGVISGALYLISVGTNDFLENYYAIPGRSSEYTIEEYENFLVGIAASFTEKLYELGARKISLGGLPPMGCMPLERTGNLMGGSECVDSFNNLAADFNGKLNALVIKQNKKFHGMQMVFSDPYGILLKMIQKPAVYGMFEMGYACSRRNPFTCSNADKFVFWDSFHPTQKTCSIIATYIVQNALAKFLSH
TYI55873	GmusGDSL30	355	8.33	39070.8	MELKQMAPSIHILWLLSIQFLVLVNGGKIPAIIVFGDSSVDSGNNNYIPTVARSNFQPYGRDFNGGRPTGRFSNGKITTDFISDAFSLKPAIPAYLDPSYSISDFATGVTFASAATGYDNATSNVLSVIPLWKQLEYYKNYQKKLRAYLGDRKANGVISGALYLISVGTNDFLENYYAIPGRSSEYTIEEYENFLVGIAASFTEKLYELGARKISLGGLPPMGCMPLERTGNLMGGSECVDSFNNLAADFNGKLNALVIKQNKKFHGMQMVFSDPYGILLKMIQKPAVYGFEVTAVACCATGMFEMGYACSRRNPFTCSNADKFVFWDSFHPTQKTCSIIATYIVQNALAKFLSH
TYI55985	GmusGDSL31	402	6.12	45366.7	MVMYFYDFGFFISQQNLHRPSIFNTYIKPLSSYSSLISLAKMSNNNFITSNIFLFSLHQFLLLVHTKPLVPALYVFGDSLFDSGNNNLLPTMARANFPPYGHNFVQHFTGRFTNGRTLPDFIAEFLELPYPPPYLGIHDLVPLTGLNYASSACGILPQTGTIFGKCLSLGEQIDLFKWTIESKLPTHFNSLEELSKHLADSIFIFTTGSNDYIQNYLEPTLFSTNHDYDPQSFAQLLIDDLSNHFQSVYKLGARKIIMHEIAPLGCIPHYTRKYQVVVGKCHEQTNQIVSYFNTKLHELLKSLTSTLQGSILVLARINSLGYDVITNPSKYGYSDASNPCCTTWGNGSAVCIPWLEPCPNPNQHFFWDGYHNTETGNSVAASLCFNTSEFCTPFSIKDL…
TYI56182	GmusGDSL32	362	5.21	39685.3	MAKRSISCFLVVLVSLLAVALAEATTEPPAVYIFGDSILDVGTNNYIPECLAKADFYFNGIDFPYSEPTGRFSNGLNTADEIVRLLGLRRSPPPFLQLVNDPLTFRKNILKGANFASGGSGILNSTGQYQYIRVISMGDQIQQFSTVRSNITNMTASDAATDAILSKAFFLISVGSNDIFEYLLNITRPPMTIPEFNATLVSTYEYHLKTLYELGARKLGILTVPPIGCTPIARARANGNCSEPAQRFAQAFYTEAVALLEKLSSQVPDLRYSLANTYLMTTGMMENMFAFGLRDITSACCGNGTYACNQTASFCSNRDEYLFWDQFHPTQRVSELAALTLFGGSESFVAPMNFSQLLGVNI
TYI57461	GmusGDSL33	370	9.27	40925.2	MLMASSSTFTHFFMVLLFLLAFGSIASLADGRAFFIFGDSLVDSGNNNYLTTTARADAPPYGIDYPTRRPTGRFSNGLNIPDLIGQKIGLSESPLPCLSPELNGKKLLIGANFASAGVGILNDTGVQFVNILRMYRQLELFQEYKRRLSAQVGSRRAHKLVNQALVLITVGGNDFVNNYYLVPYSARSRQYKLPDYVKFLISEYRRLLMRLYKLGARRVLVTGTGPMGCVPAELAMRGTNGGCSEELQRAASLYNPQLVEMLNGLNKKIGKDVFISANTQRMHNDFVSDPRAFGFVTSQIACCGQGPYNGLGLCTQLSNLCPNRALYAFWDPFHPSEKANRLIVEQIMTGSNEYMHPMNLSTIMAMDSGI
TYI57462	GmusGDSL34	367	5.59	40308.9	MAPSIVLVSWMVLGLVMATSTTQVEAARAFFVFGDSLVDNGNNNFLATTARADSPPYGIDTPSRRATGRFSNGKNIPDFISDALGSEPTLPYLSPELKGDRLLVGANFASAGIGILNDTGVQFINIIRMYKQLKYFQQYQTRLADLVGYEEAQRIVNDALVLITVGGNDFVNNYYLVPFSPRSRQFSLPDYVRYLISEYRKLLMRLYDLGARKVLVTGTGPMGCVPAELAMRSPSGQCVTELQRAAALYNPQLVQMINELNSQYGANIFIAANTEQKTNDFITNPTAYGFTTSKVACCGQGPYNGLGLCTMLSNLCPNRDEYAFWDPFHPSERANGIIVDMILSGSSNYMSPMNLSSLLALDSNTRT
TYI57771	GmusGDSL35	376	7.02	41456.4	MASKPYILLVFIFLPFANSIHFKFPSIFNFGDSNSDTGELISAGIESLEPPHGQIYFQTPSGRYCDGRLIIDFLMDAMDLPFLNAYLDSIGLPSFHKGCNFAAAGSTIQPATAQSVSPFSFGVQVAQFVRFKARVLELLAKGKRLGKYLPAQDYFQKALYMFDIGQNDLAGAFYSKTLDQVLASIPTILIEFETGIKALYDQGARNFWIHNTGPLGCLAQNVAKFGTDASSLDEQGCVRKHNQAAKIFNLQLHALTKKLQGLYTDSNFTYVDIYTIKSNLIANYSKLGFEQPIMACCGFGGPPLNYDSRISCGKTKVINGATVTAKACNDSSEYVNWDGIHYSEAANQYVSSQILTGKYSDPPFSDKMPFLLSLKF
TYI57772	GmusGDSL36	381	6.51	41798.7	MANTNTFLLQITTLFCLLFPVANSVVFNYPAVFNFGDSNSDTGELVAALGDILDLPNGQTYFKTPSGRFCDGRLTIDFLMDAMDLPFLNAYLDSIGLPSFHKGCNFAAAGSTIQPATAQSVSPFSFGVQVAQFVRFKARVLELLAKGKRLGKYLPAQDYFQKALYMFDIGQNDLAGAFYSKTLDQVLASIPTILIEFETGIKALYDQGARNFWIHNTGPLGCLAQNVAKFGTDASSLDEQGCVRKHNQAAKIFNLQLHALTKKLQGLYTDSNFTYVDIYTIKSNLIANYSKLGFEQPIMACCGFGGPPLNYDSRISCGKTKVINGATVTAKACNDSSEYVNWDGIHYSEAANQYVSSQILTGKYSDPPFSDKMPFLLSLKF
TYI59457	GmusGDSL37	361	5	39929.5	MEKWYGVSGLVLVLSLFFGVKGEPQVPCYFIFGDSLVDNGNNNELRSLARADYLPYGIDFANGPTGRFSNGRTTVDVIAELLGFDDYIPPYSTASGRQILGGVNYASAAAGIREETGQQLGARISFSGQVKNYQQTVQQVVNVLGDEDSAANYLRQCIYSIGLGSNDYLNNYFMPLYYSTSRQYSPEEYANSLIQEYTEQLQALYNYGARKFVLIGLGQIGCSPNELAQNNGDGRTCVERINAANRIFNNKLRGLVDQFNNANSDAKFIYINAYGIFQDITSNPAAYGFKVTNAGCCGVGRNNGQITCLPFQTPCQNRDEYLFWDAFHPSEAANVIIGRRSYSAQSPTDAYPIDIRRLAQL
TYI59981	GmusGDSL38	356	6.3	38712.8	MEVYSRRLMFLVFAFALVSIGYAQESNSTTLVPAILTFGDSVVDVGNNDYLPTIFRANYPPYGRDFANQKPTGRFCNGKLATDITAETLGFTTYPPAYLSPEASGNNLLIGANFASAGSGYDDRAASLNHAITLSQQVEYFKEYQAKLAKVAGSSKSVSIIKDALYVLSAGSGDFLQNYYVNPLVNHAYTPDQYGSFLIDAFTRFVQNVYGLGARKIGVTSLPPLGCIPLARTLFGYHEKGCVSRFNSDAQQFNKKLNAAATNLQKQHPDLKIVVFDIYKALLDVVNTPSNYGFVEATRGCCGTGTVETTEFLCNPHTLGTCPNASQYVFWDSVHPSQAANQVLADTLIVQGIPLL
TYI60350	GmusGDSL39	380	6.18	42227.6	MENVKVFSIIIAVFSVLSVESVGLKDLKTCNFGAVYNFGDSNSDTGGGSAAFWPAGKPCGETFFGRPVGRGCDGRLIIDFIAEHLGLPHLSPYLDSIGTSFRYGANFAIGGSTIRPQNESMSLNGVSPFSLDIQIVQFDQFKDRTGHFYNRSYPRHHRNLPRPEDFSKALYIFDIGQNDIAAGLRKKNDSPFHASVPDIVDQLAKAVQNLYEHGARTFWVHNTGPIGCLPVSLHYHDIKPEELDEQGCLKAQNAYSMEFNRQLKARVIKLREELPHAALTYVDIYAAKYELIGNAKKQGFVEAANICCGFHEDEIQVYCGHKQNINGTEIYAGSCENPSDFISWDGVHYTEAANRWVAHRIINGSFSDPPLPIKHACHIP
TYI60351	GmusGDSL40	385	8.46	41954.9	MEFARLIFAGILISLLSNRVAAMAADLPPCKFKAIYNFGDSNSDTGAISAAIFPRQWPNGETFFRKPAGRVCDGRLIIDFIAERLGLPLLSSYLDSIGSNFRHGANFAAGGSTIVPQNKTIAESGLSPFALNVQIFQFDQFKARTSDLYKEKKKHSCRNQVLPRSKEFGDALYAVDIGQNDIAYGLRTVGDAQLLASIPDIITQLVLAVQHLYTQGARTFWIHNTGPIGCLPSTLLTITNPPPGFLDNHGCVKSQNDIAQEFNRQLKSRVMKLRTDLPHAAITYVDIYAAKYGLISSSKQHGLVEARKICCGYHKNGIDVGCGGILALPNGTQISGPSCEDPSTYISWDGVHYTEAANHWIASRLINGSFSDPPVPITHACYTTS
TYI60485	GmusGDSL41	380	7.53	41479.4	MEPVAMVMEKAWSFGLVLLWFSTLSCYLVNAADDKNGGFGASFIFGDSLVDAGNNNYLPTLSRANIPPNGIDFKASGGNPTGRYTNGRTIGDIVGEELGVPNYAVPYLAPNSTGKAILYGVNYASGGGGIMNATGRIFVNRLGLDIQIDFFNNTRKQFDKLLGSSKAKDYISKRSIFSITIGANDFLNNYLLPVLSIGARISETPDGFIDDMINLLSNQLTRLYKLDARKFVIGNVGPIGCIPYQKTINQLNENECVDLANKLAMQYNGRLKELLTELNGKLKGAIFVHANVYDLVMELITNYAKYGFTTASEACCGNGGQYAGIIPCGPTSSMCKDRDKHVFWDPYHPSEAANLIIARQLLHGSTKYISPVNLEQLRNL
TYI61883	GmusGDSL42	369	7.52	40127	MSELSNRQMIVRTVFQIMTVKVLLKICFAKDVIPANFVFGDSLVDAGNNNYIASLSKANFVPNGIDFGGPTGRFTNGRTIVDIIGQELGLPGFTPPYLAPTARGPAVLQGINYASGGGGILNHTGNIFGGRINFDAQLDNFENTRQDIISTIGVSATLELLQSSLFSVTMGSNDFINNYFTPIVSAEEQKLVPPQVFVASMIARFKLQLTRLYSLGARKIIVVNVGPIGCIPYERDLNPTAGTSCASRPNQLAQLFNTELRNLIKELTTSLKGSIFVYADVYRIVDDMIQNYRAYGFDSGSFACCFIAGSFGGLIPCGPSSKVCLDRSKYVFWDPFHPSDAANVIIAKRLLDGDSNDVFPINIRQLANV
TYI63181	GmusGDSL43	384	8.9	43178.1	MVKLHLWVFIILIYLLEFGLSDVIEVLPLNINQKVLMKHLSLIDIKIALPAIYVFGDSFVDNGNNKAILGNKDAIGGGYLPFGIDFDGKPTGRVTNGRIGVDFIATVAGLPYPPPIMGMSKIDRKRIQTGVNYASGSSGLLPQNGHFLHKNVINFFQQVDLFENTTMEDLKGKFDSYKGFTQYLSKSLFFIHHTGNDLSLTFEAEIAKKYSIDKYAKLLIKEFSKQLKRLYTLGTSKFFVSNVSPLGCSPFSINTKNHSGPCVEEINNRVSIYNELLPSLLKNLQSTLSGSKFVLGDIYKVFQDVFEMPESYGFKDVNTSCCIDNNGTKIQVYAPNIALCKDRKTRVFFDPFHPSETMHFLWARRFLKDSSVCSPINLIQLMQA
TYI63183	GmusGDSL44	257	8.08	28523.1	MVKLHIWVFIILIYLLDFGYGDAIEVPPLNINQKELMKHLSLVDIKIALPVIYVFSDSFFDNGNNKTILGNKDASGGGCFPFGIDFDGKPTGRVTNGRIGVDFIATVAGLPYPPPIMGILYTLGAPNFFVSNVSPLGCSPFNINTKNHSGPCVEEIKNCAFVYNDLLVGLLAKLQSTLHVKPRSYGFKDVNTSCCIDNNGTRIQVCAPNIAPYKDRKNHVFFDPFHPSETMHFFWARRFLKDSSVCSPINLIQLMQA
TYI63766	GmusGDSL45	388	8.56	43737.6	MVKLDISINFCVFMLFIYLLEFCYGDVIKVPPLNINQQDLLKHLSLRDIKIDFPALYVFGDSFVDNGNNKVILGNEDAIGGGYLPFGIDFDGKSTGRVTNGRIGVDFIATIGGLPYPPPIMGMSKIDRKTISTGVNYASGSSGLLPQNGHVLHKNVINFFQQVDLFENSTMKDLKGTFDSPKKLKKYLSKSLFFIHHASNDLGVTFEVEMKKKYSIYTYAKLLIKELSKQLQRLYTLFARKFFVSNVSPLGCSPYSINTIIHSGPCVEETNKRVSLYNDLLPDLLEKLQSSLSGSKFVHGDIYKVFQDVFESPESYGFKDVNSSCCIDKNGTRIQVCAPNIDPCEDRKTRVFFDPFHPSEAMHFLWARRFLKNSSICSPINLIQLMQA
TYI65957	GmusGDSL46	364	5.99	41213.6	MDTQNSLFSLFCFFLVCFFSGEQEVVEGRRLPWTSSPFGFRPKMLFVFGDSYADTGNTKIAETRSWKFPYGITFPGKPSGRFSDGFVSTDYIAGCLGMKTPIPYRWREQLSERVKDGLNIAYGGTGVFDTMVAEPNMTTQIDFLQQLLHDSVYTKRNLKTSVAFVSVAGNDYATYNAKNGSAQDFPAFMESLMNQLMVNLKRIHDMGVRKIGITSLLPLGCLPRNTAPFSFQHCDDTYNALVDLHNQLLPQVVNILNQQTNTSNSPSFFILDLYNAFWTVFNRNETYQGNDPTFEKPFEPCCFGVSGGFKCGNVDENGENKYTLCSDPRSKFFWDGVHPTEQGWYVVYKTPAFQNSLKQFYGLT
[truncated: 714 more rows]
