# Supplementary material for: Genome wide identification of GDSL gene family explores a novel GhirGDSL26 gene enhancing drought stress tolerance in cotton
Source: BMC Plant Biol. 2023 Jan 7;23:14. doi: 10.1186/s12870-022-04001-0 (PMC9824929; doi:10.1186/s12870-022-04001-0)
Supplement: Supplementary file 2 — Additional file 2. [file 12870_2022_4001_MOESM2_ESM.xlsx]

## Sheet: Sheet1
Gene ID	Gene Name	Chromosome	Start	End	Gene Length (bp)	Transcript Length (bp)	CDS Length (bp)	CDS GC Content (%)	Exon Number	Intron Number	Mean Exon Length (bp)	Mean Intron Length (bp)
Ghir_A01G007240	GhirGDSL1	A01	12055324	12057891	2568	1554	1008	40.6	5	4	310.8	253.5
Ghir_A01G007470	GhirGDSL2	A01	12612179	12614786	2608	2313	1050	43.3	3	2	771	147.5
Ghir_A01G014990	GhirGDSL3	A01	94012157	94015823	3667	3049	2415	41.4	4	3	762.3	206
Ghir_A01G016460	GhirGDSL4	A01	106484389	106485978	1590	1069	1065	43.2	5	4	213.8	130.3
Ghir_A01G020030	GhirGDSL5	A01	114834748	114837358	2611	1298	846	40.4	6	5	216.3	262.6
Ghir_A01G020410	GhirGDSL6	A01	115582368	115585754	3387	1050	1050	44.7	6	5	175	467.4
Ghir_A02G007680	GhirGDSL7	A02	14308173	14310163	1991	1410	1119	41.6	5	4	282	145.3
Ghir_A02G009970	GhirGDSL8	A02	37226317	37229569	3253	1630	1089	41.8	5	4	326	405.8
Ghir_A02G018840	GhirGDSL9	A02	107556905	107560118	3214	1453	1098	39.6	5	4	290.6	440.3
Ghir_A02G019140	GhirGDSL10	A02	107748031	107750157	2127	1761	1092	46.4	4	3	440.3	122
Ghir_A03G007390	GhirGDSL11	A03	16499639	16503566	3928	1443	996	43.2	4	3	360.8	808.7
Ghir_A03G014560	GhirGDSL12	A03	93163972	93165841	1870	1695	1479	42.3	3	2	565	87.5
Ghir_A03G014900	GhirGDSL13	A03	95583198	95584798	1601	1158	1158	41.8	5	4	231.6	110.8
Ghir_A03G014910	GhirGDSL14	A03	95585263	95589328	4066	1182	1182	40.6	5	4	236.4	721
Ghir_A03G014920	GhirGDSL15	A03	95641470	95644316	2847	1592	1164	43.8	5	4	318.4	313.8
Ghir_A03G014930	GhirGDSL16	A03	95663111	95672816	9706	1202	1029	45.1	6	5	200.3	1700.8
Ghir_A04G001740	GhirGDSL17	A04	3207107	3214312	7206	1325	1176	39.5	5	4	265	1470.3
Ghir_A04G001750	GhirGDSL18	A04	3217685	3228174	10490	1038	1038	40.1	6	5	173	1890.4
Ghir_A04G001760	GhirGDSL19	A04	3237981	3241033	3053	1229	1188	38.9	4	3	307.3	608
Ghir_A04G001780	GhirGDSL20	A04	3290892	3293711	2820	1743	1200	39	5	4	348.6	269.3
Ghir_A04G006730	GhirGDSL21	A04	46790448	46793413	2966	1002	1002	47	5	4	200.4	491
Ghir_A05G000360	GhirGDSL22	A05	473576	475318	1743	1476	1152	43.7	4	3	369	89
Ghir_A05G004920	GhirGDSL23	A05	4627461	4631039	3579	1074	1074	40.7	7	6	153.4	417.5
Ghir_A05G013680	GhirGDSL24	A05	12688417	12689947	1531	1115	1011	43.5	5	4	223	104
Ghir_A05G014520	GhirGDSL25	A05	13455216	13457393	2178	1680	1086	39.7	5	4	336	124.5
Ghir_A05G014530	GhirGDSL26	A05	13458472	13460484	2013	1582	1095	40.9	5	4	316.4	107.8
Ghir_A05G014910	GhirGDSL27	A05	13853091	13855020	1930	1035	1035	39	6	5	172.5	179
Ghir_A05G015680	GhirGDSL28	A05	14646159	14650950	4792	1200	1200	43.2	8	7	150	513.1
Ghir_A05G016110	GhirGDSL29	A05	15196113	15203143	7031	1194	1194	41	5	4	238.8	1459.3
Ghir_A05G016240	GhirGDSL30	A05	15318754	15322269	3516	1660	1101	45.4	5	4	332	464
Ghir_A05G016250	GhirGDSL31	A05	15322677	15325726	3050	1532	1107	42	5	4	306.4	379.5
Ghir_A05G018840	GhirGDSL32	A05	17842698	17844050	1353	1078	672	40.8	4	3	269.5	91.7
Ghir_A05G022880	GhirGDSL33	A05	22319880	22322139	2260	1555	1119	45.2	5	4	311	176.3
Ghir_A05G025100	GhirGDSL34	A05	25608150	25609854	1705	1140	1140	45.4	5	4	228	141.3
Ghir_A05G025600	GhirGDSL35	A05	26356318	26358035	1718	1026	1026	43.1	7	6	146.6	115.3
Ghir_A05G027800	GhirGDSL36	A05	30226862	30230854	3993	1116	1089	40.5	4	3	279	959
Ghir_A05G034410	GhirGDSL37	A05	78624398	78628396	3999	987	987	42.7	6	5	164.5	602.4
Ghir_A05G037230	GhirGDSL38	A05	97998516	98000069	1554	1092	1092	41.6	5	4	218.4	115.5
Ghir_A06G000190	GhirGDSL39	A06	112138	120018	7881	2151	2151	40.3	13	12	165.5	477.5
Ghir_A06G013100	GhirGDSL40	A06	79794494	79796603	2110	1680	1113	43.8	5	4	336	107.5
Ghir_A06G020980	GhirGDSL41	A06	122767828	122771504	3677	1322	1074	40	5	4	264.4	588.8
Ghir_A06G020990	GhirGDSL42	A06	122779760	122783967	4208	1182	1086	38.5	5	4	236.4	756.5
Ghir_A06G021290	GhirGDSL43	A06	123028704	123033948	5245	1600	1278	42.3	5	4	320	911.3
Ghir_A07G011380	GhirGDSL44	A07	19300219	19301822	1604	1137	1056	40	5	4	227.4	116.8
Ghir_A07G012280	GhirGDSL45	A07	22122952	22124458	1507	1089	1089	44.1	3	2	363	209
Ghir_A07G019460	GhirGDSL46	A07	83822974	83824602	1629	1457	1053	44.9	3	2	485.7	86
Ghir_A07G020170	GhirGDSL47	A07	88105135	88108246	3112	1452	1065	45.7	3	2	484	830
Ghir_A07G020180	GhirGDSL48	A07	88241040	88244031	2992	2161	1053	45.6	3	2	720.3	415.5
Ghir_A07G021830	GhirGDSL49	A07	92878671	92880445	1775	1430	1092	47.8	5	4	286	86.3
Ghir_A07G023710	GhirGDSL50	A07	95986585	95990914	4330	1568	1143	39.6	5	4	313.6	690.5
Ghir_A07G024150	GhirGDSL51	A07	96605206	96607757	2552	1559	1026	41.3	5	4	311.8	248.3
Ghir_A08G002430	GhirGDSL52	A08	2320870	2328855	7986	1304	1068	41.9	5	4	260.8	1670.5
Ghir_A08G005730	GhirGDSL53	A08	7049673	7053059	3387	2967	1077	42.2	6	5	494.5	84
Ghir_A08G007500	GhirGDSL54	A08	12716261	12718115	1855	1530	1140	42.6	5	4	306	81.3
Ghir_A08G012940	GhirGDSL55	A08	91130170	91131719	1550	1101	1101	42.4	5	4	220.2	112.3
Ghir_A08G022620	GhirGDSL56	A08	118649334	118652424	3091	1584	1098	45.8	5	4	316.8	376.8
Ghir_A08G022630	GhirGDSL57	A08	118662432	118665189	2758	1623	1110	46	5	4	324.6	283.8
Ghir_A08G023040	GhirGDSL58	A08	119188097	119189463	1367	1044	1044	37.9	5	4	208.8	80.8
Ghir_A08G023070	GhirGDSL59	A08	119309918	119311484	1567	1195	1038	39.9	5	4	239	93
Ghir_A08G026580	GhirGDSL60	Scaffold2515	25027	26919	1893	1074	1074	40.9	5	4	214.8	204.8
Ghir_A09G000220	GhirGDSL61	A09	610179	611349	1171	807	807	37.9	4	3	201.8	121.3
Ghir_A09G003630	GhirGDSL62	A09	14477717	14480161	2445	1262	1128	36.5	5	4	252.4	295.8
Ghir_A09G017970	GhirGDSL63	A09	74021969	74023540	1572	693	693	45.5	3	2	231	439.5
Ghir_A09G019850	GhirGDSL64	A09	76120557	76123118	2562	1914	1224	45	5	4	382.8	162
Ghir_A09G025740	GhirGDSL65	A09	81501008	81503976	2969	981	981	42.1	5	4	196.2	497
Ghir_A10G002990	GhirGDSL66	A10	2602495	2605027	2533	1764	1086	43.6	5	4	352.8	192.3
Ghir_A10G006130	GhirGDSL67	A10	7355259	7366907	11649	1035	1035	44.5	7	6	147.9	1769
Ghir_A10G006150	GhirGDSL68	A10	7406409	7409258	2850	2426	1071	46.6	5	4	485.2	106
Ghir_A10G009150	GhirGDSL69	A10	18118183	18119580	1398	1098	1098	39.9	4	3	274.5	100
Ghir_A10G010100	GhirGDSL70	A10	21059746	21062767	3022	1490	813	45	5	4	298	383
Ghir_A10G010110	GhirGDSL71	A10	21073670	21075465	1796	1466	1131	42.6	4	3	366.5	110
Ghir_A10G017690	GhirGDSL72	A10	98286562	98288512	1951	1393	1110	42.9	5	4	278.6	139.5
Ghir_A11G003650	GhirGDSL73	A11	3105051	3107749	2699	1305	1107	40.1	5	4	261	348.5
Ghir_A11G006510	GhirGDSL74	A11	5748523	5750822	2300	1586	1092	45.3	4	3	396.5	238
Ghir_A11G010100	GhirGDSL75	A11	9171535	9173714	2180	1712	1179	42.7	5	4	342.4	117
Ghir_A11G011520	GhirGDSL76	A11	11290977	11293403	2427	1527	1155	43.3	5	4	305.4	225
Ghir_A11G016150	GhirGDSL77	A11	19134312	19135837	1526	1362	1020	46.2	3	2	454	82
Ghir_A11G016890	GhirGDSL78	A11	20923968	20925517	1550	1221	1083	39.2	5	4	244.2	82.3
Ghir_A11G018090	GhirGDSL79	A11	23547677	23549686	2010	1118	1089	46.9	5	4	223.6	223
Ghir_A11G026420	GhirGDSL80	A11	102256240	102258241	2002	1533	1113	44.5	5	4	306.6	117.3
Ghir_A11G026430	GhirGDSL81	A11	102369153	102371405	2253	1541	1104	44.2	5	4	308.2	178
Ghir_A11G028460	GhirGDSL82	A11	110593711	110596725	3015	1931	1146	41.1	5	4	386.2	271
Ghir_A12G007060	GhirGDSL83	A12	17553344	17554854	1511	1180	1122	40.5	5	4	236	82.8
Ghir_A12G009230	GhirGDSL84	A12	53551516	53555660	4145	1308	1044	41.3	5	4	261.6	709.3
Ghir_A12G015260	GhirGDSL85	A12	87485271	87489397	4127	1478	1086	43.1	4	3	369.5	883
Ghir_A12G019930	GhirGDSL86	A12	97975536	97977287	1752	1678	1161	49.2	2	1	839	74
Ghir_A12G025360	GhirGDSL87	A12	104249878	104252185	2308	1125	1125	42.1	5	4	225	295.8
Ghir_A13G000430	GhirGDSL88	A13	481675	483856	2182	1414	1146	38.9	5	4	282.8	192
Ghir_A13G010770	GhirGDSL89	A13	66831273	66833242	1970	1355	876	43.9	5	4	271	153.8
Ghir_A13G010780	GhirGDSL90	A13	66893655	66898028	4374	1350	1110	44.6	5	4	270	756
Ghir_A13G011230	GhirGDSL91	A13	72604394	72609860	5467	5110	1143	43	5	4	1022	89.3
Ghir_A13G012430	GhirGDSL92	A13	82107642	82109236	1595	1249	990	44.7	5	4	249.8	86.5
Ghir_A13G014260	GhirGDSL93	A13	90762234	90765012	2779	1811	885	42.4	4	3	452.8	322.7
Ghir_A13G014350	GhirGDSL94	A13	90976589	90978503	1915	1383	1101	43.6	5	4	276.6	133
Ghir_A13G017690	GhirGDSL95	A13	99962631	99964640	2010	1344	1104	42.7	5	4	268.8	166.5
Ghir_D01G001230	GhirGDSL96	D01	888610	892650	4041	1300	1110	40	5	4	260	685.3
Ghir_D01G007550	GhirGDSL97	D01	10387469	10389508	2040	1104	1104	40.6	5	4	220.8	234
Ghir_D01G007820	GhirGDSL98	D01	10831487	10834199	2713	2416	1050	43.4	3	2	805.3	148.5
Ghir_D01G016680	GhirGDSL99	D01	50272862	50275768	2907	1631	1161	44.8	5	4	326.2	319
Ghir_D01G016900	GhirGDSL100	D01	51051449	51063181	11733	6770	6441	40.4	13	12	520.8	413.6
Ghir_D01G017990	GhirGDSL101	D01	54427654	54429815	2162	1722	924	42.3	4	3	430.5	146.7
Ghir_D01G021540	GhirGDSL102	D01	60742534	60745632	3099	1614	1074	41.8	5	4	322.8	371.3
Ghir_D01G021920	GhirGDSL103	D01	61252712	61257139	4428	1808	1083	44.2	6	5	301.3	524
Ghir_D02G008130	GhirGDSL104	D02	12976575	12978281	1707	1119	1119	41.6	5	4	223.8	147
Ghir_D02G008140	GhirGDSL105	D02	12988078	12990186	2109	1531	927	40.5	5	4	306.2	144.5
Ghir_D02G010560	GhirGDSL106	D02	25118661	25121911	3251	1640	1026	43	5	4	328	402.8
Ghir_D02G015980	GhirGDSL107	D02	55798851	55800762	1912	1735	1479	41.9	3	2	578.3	88.5
Ghir_D02G016330	GhirGDSL108	D02	57282998	57284598	1601	1158	1158	42.3	5	4	231.6	110.8
Ghir_D02G016340	GhirGDSL109	D02	57285090	57287974	2885	1227	1227	41.3	5	4	245.4	414.5
Ghir_D02G016350	GhirGDSL110	D02	57297265	57300122	2858	1576	1047	44.1	5	4	315.2	320.5
Ghir_D02G016370	GhirGDSL111	D02	57351277	57364833	13557	1610	1179	44.2	5	4	322	2986.8
Ghir_D03G000430	GhirGDSL112	D03	265373	266830	1458	1068	1068	46.5	5	4	213.6	97.5
Ghir_D03G000750	GhirGDSL113	D03	490751	494242	3492	1310	1098	39.6	5	4	262	545.5
Ghir_D03G011360	GhirGDSL114	D03	39233446	39235316	1871	1347	732	44.7	3	2	449	262
Ghir_D04G005820	GhirGDSL115	D04	9439849	9441739	1891	1462	1137	41.7	5	4	292.4	107.3
Ghir_D04G007530	GhirGDSL116	D04	13856505	13857994	1490	1352	663	42.2	3	2	450.7	69
Ghir_D04G011110	GhirGDSL117	D04	35199135	35202404	3270	1416	1065	47.1	5	4	283.2	463.5
Ghir_D05G000520	GhirGDSL118	D05	461200	463519	2320	2053	1152	43.7	4	3	513.3	89
Ghir_D05G005030	GhirGDSL119	D05	4023226	4025323	2098	1737	1086	41.3	5	4	347.4	90.3
Ghir_D05G013420	GhirGDSL120	D05	11496167	11498270	2104	1746	1071	44.8	5	4	349.2	89.5
Ghir_D05G014310	GhirGDSL121	D05	12268338	12270168	1831	1225	996	40.6	5	4	245	151.5
Ghir_D05G014320	GhirGDSL122	D05	12272204	12281030	8827	1068	1068	41.5	6	5	178	1551.8
Ghir_D05G014740	GhirGDSL123	D05	12627553	12629505	1953	1059	1059	38.8	5	4	211.8	223.5
Ghir_D05G015510	GhirGDSL124	D05	13392497	13394914	2418	1938	1095	45.9	5	4	387.6	120
Ghir_D05G015930	GhirGDSL125	D05	13868711	13870467	1757	1218	1140	41.6	5	4	243.6	134.8
Ghir_D05G016080	GhirGDSL126	D05	14004297	14007056	2760	1520	1104	42.1	5	4	304	310
Ghir_D05G018850	GhirGDSL127	D05	16359006	16362077	3072	1014	924	43	4	3	253.5	686
Ghir_D05G022790	GhirGDSL128	D05	20253023	20257567	4545	3843	1131	44.9	5	4	768.6	175.5
Ghir_D05G025130	GhirGDSL129	D05	23432696	23434412	1717	1152	1152	45.6	5	4	230.4	141.3
Ghir_D05G025620	GhirGDSL130	D05	24046525	24048508	1984	1383	1122	43.7	5	4	276.6	150.3
Ghir_D05G027810	GhirGDSL131	D05	26788396	26793000	4605	1906	1131	41.5	4	3	476.5	899.7
Ghir_D05G037710	GhirGDSL132	D05	60298188	60300849	2662	1488	1200	39.7	5	4	297.6	293.5
Ghir_D05G037720	GhirGDSL133	D05	60306676	60309381	2706	1364	1119	40.5	6	5	227.3	268.4
Ghir_D05G037740	GhirGDSL134	D05	60357367	60364374	7008	1470	1176	39.4	5	4	294	1384.5
Ghir_D05G038080	GhirGDSL135	D05	61031674	61036329	4656	1077	1077	43.1	5	4	215.4	894.8
Ghir_D06G014530	GhirGDSL136	D06	47070406	47072282	1877	1444	1113	43.7	5	4	288.8	108.3
Ghir_D06G022050	GhirGDSL137	D06	65508381	65512151	3771	1348	1074	40.6	5	4	269.6	605.8
Ghir_D06G022060	GhirGDSL138	D06	65516967	65521456	4490	1312	1086	38.9	5	4	262.4	794.5
Ghir_D06G022350	GhirGDSL139	D06	65769476	65773407	3932	1038	1038	43.6	5	4	207.6	723.5
Ghir_D07G011420	GhirGDSL140	D07	15057348	15058992	1645	1177	1056	40.2	5	4	235.4	117
Ghir_D07G012420	GhirGDSL141	D07	17193830	17195333	1504	1083	1065	43.6	3	2	361	210.5
Ghir_D07G019810	GhirGDSL142	D07	49274609	49276002	1394	1223	1053	44.3	3	2	407.7	85.5
Ghir_D07G020360	GhirGDSL143	D07	51013568	51016824	3257	1603	1065	45.9	3	2	534.3	827
Ghir_D07G020370	GhirGDSL144	D07	51084654	51087478	2825	1995	1053	45.3	3	2	665	415
Ghir_D07G021930	GhirGDSL145	D07	54552460	54554229	1770	1453	1092	47.4	5	4	290.6	79.3
Ghir_D07G023790	GhirGDSL146	D07	57452330	57456573	4244	1573	1143	40	5	4	314.6	667.8
Ghir_D07G024230	GhirGDSL147	D07	58011854	58014501	2648	1596	1143	41.2	5	4	319.2	263
Ghir_D07G024570	GhirGDSL148	D07	58413739	58416409	2671	1769	1152	41.3	5	4	353.8	225.5
Ghir_D08G002540	GhirGDSL149	D08	2234296	2243210	8915	837	837	41.6	4	3	209.3	2692.7
Ghir_D08G005870	GhirGDSL150	D08	6664930	6667117	2188	1773	1095	42.8	6	5	295.5	83
Ghir_D08G007620	GhirGDSL151	D08	10942866	10944659	1794	1472	1140	43	5	4	294.4	80.5
Ghir_D08G009010	GhirGDSL152	D08	17345861	17347768	1908	1131	1131	42.2	5	4	226.2	194.3
Ghir_D08G013620	GhirGDSL153	D08	46803247	46805500	2254	1799	1098	43.1	5	4	359.8	113.8
Ghir_D08G023510	GhirGDSL154	D08	65043097	65046249	3153	1613	1098	46.2	5	4	322.6	385
Ghir_D08G023520	GhirGDSL155	D08	65077677	65080369	2693	1587	1110	46.8	5	4	317.4	276.5
Ghir_D08G023970	GhirGDSL156	D08	65599693	65601216	1524	1149	1044	40.6	5	4	229.8	93.8
Ghir_D08G023980	GhirGDSL157	D08	65608732	65609788	1057	780	780	39.9	4	3	195	92.3
Ghir_D08G025320	GhirGDSL158	D08	66979414	66981918	2505	1657	1215	40.2	2	1	828.5	848
Ghir_D09G000230	GhirGDSL159	D09	610022	612381	2360	1149	1149	35.5	5	4	229.8	302.8
Ghir_D09G003550	GhirGDSL160	D09	11163135	11165507	2373	1198	1167	35.4	5	4	239.6	293.8
Ghir_D09G017440	GhirGDSL161	D09	45710537	45712625	2089	1253	1095	43.6	5	4	250.6	209
Ghir_D09G019330	GhirGDSL162	D09	47663697	47665568	1872	1224	1224	44.9	5	4	244.8	162
Ghir_D09G024020	GhirGDSL163	D09	51622379	51626688	4310	1080	1080	38.8	5	4	216	807.5
Ghir_D09G024880	GhirGDSL164	D09	52262223	52265447	3225	1365	837	42.4	5	4	273	465
Ghir_D10G003790	GhirGDSL165	D10	3169703	3172025	2323	1547	1086	43.9	5	4	309.4	194
Ghir_D10G006960	GhirGDSL166	D10	6950341	6957689	7349	1029	1029	44.3	7	6	147	1053.3
Ghir_D10G006980	GhirGDSL167	D10	6965226	6967266	2041	1614	1071	45.4	5	4	322.8	106.8
Ghir_D10G009160	GhirGDSL168	D10	10703932	10705793	1862	1532	1143	42.9	4	3	383	110
Ghir_D10G009170	GhirGDSL169	D10	10737772	10740776	3005	1510	1158	44.9	5	4	302	373.8
Ghir_D10G010100	GhirGDSL170	D10	12590168	12591544	1377	1068	1068	39.8	5	4	213.6	77.3
Ghir_D10G019150	GhirGDSL171	D10	52947701	52949669	1969	1393	1110	42.4	5	4	278.6	144
Ghir_D11G003620	GhirGDSL172	D11	2879219	2881820	2602	1200	1104	39.9	5	4	240	350.5
Ghir_D11G006440	GhirGDSL173	D11	5303681	5305891	2211	1527	1092	45.5	4	3	381.8	228
Ghir_D11G010060	GhirGDSL174	D11	8498999	8501058	2060	1592	1179	42.7	5	4	318.4	117
Ghir_D11G011500	GhirGDSL175	D11	10203245	10205678	2434	1509	1155	43.1	5	4	301.8	231.3
Ghir_D11G016200	GhirGDSL176	D11	16178908	16180146	1239	1026	1026	46.2	3	2	342	106.5
Ghir_D11G016970	GhirGDSL177	D11	17529886	17531381	1496	1167	1086	39.3	5	4	233.4	82.3
Ghir_D11G018150	GhirGDSL178	D11	19619891	19621519	1629	891	891	46.6	4	3	222.8	246
Ghir_D11G026570	GhirGDSL179	D11	55945098	55947003	1906	1436	1113	44.5	5	4	287.2	117.5
Ghir_D11G026580	GhirGDSL180	D11	55989233	55991417	2185	1474	1104	44.7	5	4	294.8	177.8
Ghir_D11G028630	GhirGDSL181	D11	60948270	60951140	2871	1789	1146	41.2	5	4	357.8	270.5
Ghir_D12G003790	GhirGDSL182	D12	5155974	5157736	1763	1182	885	41.2	5	4	236.4	145.3
Ghir_D12G007010	GhirGDSL183	D12	12806805	12808518	1714	1381	1122	40.7	5	4	276.2	83.3
Ghir_D12G009650	GhirGDSL184	D12	32032903	32036943	4041	1167	1041	41.9	5	4	233.4	718.5
Ghir_D12G015510	GhirGDSL185	D12	46903176	46907004	3829	1100	1059	44	5	4	220	682.3
Ghir_D12G020180	GhirGDSL186	D12	54101153	54102969	1817	1743	1161	48.8	2	1	871.5	74
Ghir_D12G025390	GhirGDSL187	D12	59331499	59334011	2513	1310	1125	41.9	5	4	262	300.8
Ghir_D13G000630	GhirGDSL188	D13	526258	544623	18366	1068	1068	39.5	5	4	213.6	4324.5
Ghir_D13G000650	GhirGDSL189	D13	564309	577690	13382	1122	1122	40.1	5	4	224.4	3065
Ghir_D13G000670	GhirGDSL190	D13	587083	594028	6946	969	969	39.1	6	5	161.5	1195.4
Ghir_D13G000700	GhirGDSL191	D13	603505	610530	7026	1047	1047	38.8	6	5	174.5	1195.8
Ghir_D13G011410	GhirGDSL192	D13	34138705	34140748	2044	1500	1089	43	5	4	300	136
Ghir_D13G011420	GhirGDSL193	D13	34170741	34175489	4749	1378	1110	45	5	4	275.6	842.8
Ghir_D13G011860	GhirGDSL194	D13	36573081	36574823	1743	1379	1143	43.1	5	4	275.8	91
Ghir_D13G012990	GhirGDSL195	D13	41125431	41127071	1641	1296	1119	44.6	5	4	259.2	86.3
Ghir_D13G014960	GhirGDSL196	D13	48569723	48572835	3113	2039	1050	41.9	3	2	679.7	537
Ghir_D13G015030	GhirGDSL197	D13	48653734	48655651	1918	1390	1101	43.3	5	4	278	132
Ghir_D13G018440	GhirGDSL198	D13	55752381	55759495	7115	1116	1116	41.9	5	4	223.2	1499.8

## Sheet: Sheet2
				Intron Number	Number	Percent(%)
				1	3	1.51515
				2	18	9.09091
				3	22	11.1111
				4	135	68.1818
				5	13	6.56566
				6	4	2.0202
				7	1	0.505051
				12	2	1.0101
