# Supplementary material for: Genome wide identification of GDSL gene family explores a novel GhirGDSL26 gene enhancing drought stress tolerance in cotton
Source: BMC Plant Biol. 2023 Jan 7;23:14. doi: 10.1186/s12870-022-04001-0 (PMC9824929; doi:10.1186/s12870-022-04001-0)
Supplement: Supplementary file 3 — Additional file 3. [file 12870_2022_4001_MOESM3_ESM.xlsx]

## Sheet: Sheet1
Gene ID	Gene Name	Location	No.	Location	No.	Location	No.	Location	No.	Location	No.	Location	No.	Location	No.	Location	No.	Location	No.	Location	No.
Ghir_A01G007240	GhirGDSL1	nucl	10	chlo	1	cyto	1	extr	1	cysk	1
Ghir_A01G007470	GhirGDSL2	cyto	5	chlo	2	mito	2	extr	2	E.R.	2	nucl	1
Ghir_A01G014990	GhirGDSL3	nucl	9	pero	2	mito	1	vacu	1	cysk_plas	1
Ghir_A01G016460	GhirGDSL4	extr	5	vacu	2	E.R.	2	golg	2	chlo	1	mito	1	plas	1
Ghir_A01G020030	GhirGDSL5	nucl	6	cyto	5	cysk	2	plas	1
Ghir_A01G020410	GhirGDSL6	cyto	3	E.R.	2.5	E.R._plas	2.5	mito	2	vacu	2	plas	1.5	chlo	1	nucl	1	extr	1
Ghir_A02G007680	GhirGDSL7	vacu	5	extr	3	E.R.	2	golg	2	chlo	1	cyto	1
Ghir_A02G009970	GhirGDSL8	extr	4	nucl	2	vacu	2	E.R.	2	chlo	1	mito	1	plas	1	golg	1
Ghir_A02G018840	GhirGDSL9	extr	11	cyto	1	mito	1	E.R.	1
Ghir_A02G019140	GhirGDSL10	extr	7	vacu	2	chlo	1	nucl	1	mito	1	plas	1	E.R.	1
Ghir_A03G007390	GhirGDSL11	vacu	5	chlo	4	extr	2	golg	2	nucl	1
Ghir_A03G014560	GhirGDSL12	chlo	5	nucl	2	cyto	2	extr	2	mito	1	plas	1	E.R.	1
Ghir_A03G014900	GhirGDSL13	extr	5	E.R.	3.5	E.R._plas	3.5	plas	2.5	chlo	1	nucl	1	mito	1
Ghir_A03G014910	GhirGDSL14	E.R.	4.5	cyto	4	E.R._plas	4	plas	2.5	nucl	1	mito	1	extr	1
Ghir_A03G014920	GhirGDSL15	chlo	5	extr	4	vacu	4	nucl	1
Ghir_A03G014930	GhirGDSL16	chlo	7	cyto	3	extr	3	nucl	1
Ghir_A04G001740	GhirGDSL17	plas	6	vacu	3	golg	3	E.R.	2
Ghir_A04G001750	GhirGDSL18	chlo	3	E.R.	3	cyto	2	mito	2	plas	2	nucl	1.5	cysk_nucl	1.5
Ghir_A04G001760	GhirGDSL19	cyto	5	extr	4	chlo	1	nucl	1	mito	1	plas	1	vacu	1
Ghir_A04G001780	GhirGDSL20	vacu	6	chlo	2	extr	2	nucl	1	mito	1	plas	1	golg	1
Ghir_A04G006730	GhirGDSL21	E.R.	5.5	E.R._plas	4	nucl	2	cyto	2	mito	2	plas	1.5	vacu	1
Ghir_A05G000360	GhirGDSL22	extr	10	chlo	2	mito	2
Ghir_A05G004920	GhirGDSL23	extr	5	chlo	3	vacu	2	nucl	1	cyto	1	mito	1	E.R.	1
Ghir_A05G013680	GhirGDSL24	chlo	5	vacu	3	nucl	1	cyto	1	mito	1	extr	1	E.R.	1	golg	1
Ghir_A05G014520	GhirGDSL25	vacu	6	chlo	3	extr	2	golg	2	nucl	1
Ghir_A05G014530	GhirGDSL26	chlo	5	vacu	3	nucl	1	cyto	1	mito	1	plas	1	extr	1	golg	1
Ghir_A05G014910	GhirGDSL27	extr	8	mito	2	E.R.	2	chlo	1	plas	1
Ghir_A05G015680	GhirGDSL28	plas	7	E.R.	4	chlo	2	mito	1
Ghir_A05G016110	GhirGDSL29	extr	8	chlo	4	cyto	2
Ghir_A05G016240	GhirGDSL30	chlo	6	vacu	6	nucl	1	mito	1
Ghir_A05G016250	GhirGDSL31	chlo	11	nucl	1	cyto	1	plas	1
Ghir_A05G018840	GhirGDSL32	cyto	9	pero	2	cysk	1.5	cysk_nucl	1.5	chlo	1
Ghir_A05G022880	GhirGDSL33	vacu	6	extr	3	E.R.	2	nucl	1	mito	1	golg	1
Ghir_A05G025100	GhirGDSL34	extr	7	vacu	5	chlo	1	plas	1
Ghir_A05G025600	GhirGDSL35	plas	6.5	golg_plas	6	golg	4.5	vacu	2	E.R.	1
Ghir_A05G027800	GhirGDSL36	vacu	6	cyto	2	extr	2	nucl	1	mito	1	plas	1	golg	1
Ghir_A05G034410	GhirGDSL37	extr	9	chlo	2	cyto	1	mito	1	vacu	1
Ghir_A05G037230	GhirGDSL38	chlo	9	extr	3	cyto	1	E.R.	1
Ghir_A06G000190	GhirGDSL39	E.R.	3	nucl	2.5	chlo	2	plas	2	cysk_nucl	2	cyto	1	mito	1	extr	1	vacu	1
Ghir_A06G013100	GhirGDSL40	extr	7	chlo	5	cyto	1	vacu	1
Ghir_A06G020980	GhirGDSL41	cyto	5	nucl	4	chlo	3	mito	1	extr	1
Ghir_A06G020990	GhirGDSL42	chlo	7	extr	2	nucl	1	mito	1	plas	1	vacu	1	golg	1
Ghir_A06G021290	GhirGDSL43	vacu	5	chlo	3	nucl	2	golg	2	mito	1	plas	1
Ghir_A07G011380	GhirGDSL44	extr	8	chlo	3	cyto	1	mito	1	vacu	1
Ghir_A07G012280	GhirGDSL45	plas	5	E.R.	4	vacu	3	chlo	1	cyto	1
Ghir_A07G019460	GhirGDSL46	extr	9	cyto	2	chlo	1	nucl	1	mito	1
Ghir_A07G020170	GhirGDSL47	extr	11	cyto	1	mito	1	vacu	1
Ghir_A07G020180	GhirGDSL48	extr	8	cyto	2	chlo	1	nucl	1	mito	1	E.R.	1
Ghir_A07G021830	GhirGDSL49	extr	4	nucl	2	mito	2	vacu	2	golg	2	chlo	1	plas	1
Ghir_A07G023710	GhirGDSL50	cyto	7	cysk	5	extr	1	golg	1
Ghir_A07G024150	GhirGDSL51	cyto	4	E.R.	3.5	E.R._plas	3	mito	2	plas	1.5	nucl	1	extr	1	pero	1
Ghir_A08G002430	GhirGDSL52	pero	4	E.R.	3	nucl	2	plas	2	chlo	1	cyto	1	vacu	1
Ghir_A08G005730	GhirGDSL53	extr	6	vacu	2	golg	2	chlo	1	nucl	1	mito	1	plas	1
Ghir_A08G007500	GhirGDSL54	E.R.	6.5	E.R._plas	4.5	cyto	2	extr	2	plas	1.5	nucl	1	mito	1
Ghir_A08G012940	GhirGDSL55	chlo	5	nucl	2	cyto	2	extr	2	mito	1	plas	1	vacu	1
Ghir_A08G022620	GhirGDSL56	pero	10	cyto	3	nucl	1
Ghir_A08G022630	GhirGDSL57	extr	8	vacu	2	nucl	1	mito	1	plas	1	E.R.	1
Ghir_A08G023040	GhirGDSL58	extr	6	plas	2	E.R.	2	chlo	1	nucl	1	mito	1	vacu	1
Ghir_A08G023070	GhirGDSL59	extr	7	E.R.	2	chlo	1	nucl	1	cyto	1	mito	1	plas	1
Ghir_A09G000220	GhirGDSL60	nucl	6	cyto	4	mito	2	cysk	1	golg_plas	1
Ghir_A09G003630	GhirGDSL61	nucl	8	cyto	4	plas	1	cysk	1
Ghir_A09G017970	GhirGDSL62	nucl	7	cyto	4	cysk	2	extr	1
Ghir_A09G019850	GhirGDSL63	plas	7	vacu	3	E.R.	2	golg	2
Ghir_A09G025740	GhirGDSL64	extr	5	vacu	5	golg	2	chlo	1	nucl	1
Ghir_A10G002990	GhirGDSL65	extr	6	E.R._plas	3	plas	2.5	E.R.	2.5	chlo	1	mito	1	vacu	1
Ghir_A10G006130	GhirGDSL66	chlo	7	mito	5	nucl	1	extr	1
Ghir_A10G006150	GhirGDSL67	cyto	3.5	vacu	3	cyto_nucl	3	E.R.	2	nucl	1.5	chlo	1	mito	1	plas	1	extr	1
Ghir_A10G009150	GhirGDSL68	cyto	13	golg	1
Ghir_A10G010100	GhirGDSL69	chlo	9	cyto	2	nucl	1	mito	1	extr	1
Ghir_A10G010110	GhirGDSL70	extr	7	E.R.	3	cyto	2	chlo	1	mito	1
Ghir_A10G017690	GhirGDSL71	cyto	3.5	chlo	3	extr	3	cyto_nucl	3	mito	2	nucl	1.5	plas	1
Ghir_A11G003650	GhirGDSL72	E.R.	3.5	extr	3	E.R._plas	3	mito	2	plas	1.5	chlo	1	nucl	1	cyto	1	vacu	1
Ghir_A11G006510	GhirGDSL73	extr	6	vacu	3	golg	2	nucl	1	mito	1	plas	1
Ghir_A11G010100	GhirGDSL74	plas	5.5	E.R.	4	cyto_plas	3.5	vacu	2	chlo	1	mito	1
Ghir_A11G011520	GhirGDSL75	chlo	3	cyto	3	nucl	2	plas	2	mito	1	extr	1	vacu	1	E.R.	1
Ghir_A11G016150	GhirGDSL76	extr	9	cyto	2	mito	1	vacu	1	golg	1
Ghir_A11G016890	GhirGDSL77	extr	6	chlo	4	cyto	2	nucl	1	vacu	1
Ghir_A11G018090	GhirGDSL78	chlo	4	extr	4	vacu	3	nucl	1	mito	1	golg	1
Ghir_A11G026420	GhirGDSL79	pero	8	cyto	2.5	cyto_nucl	2.5	chlo	2	nucl	1.5
Ghir_A11G026430	GhirGDSL80	extr	7	vacu	2	chlo	1	nucl	1	mito	1	plas	1	E.R.	1
Ghir_A11G028460	GhirGDSL81	extr	9	mito	2	chlo	1	cyto	1	E.R.	1
Ghir_A12G007060	GhirGDSL82	extr	5	vacu	2	golg	2	chlo	1	nucl	1	mito	1	plas	1	E.R.	1
Ghir_A12G009230	GhirGDSL83	extr	5	mito	2	vacu	2	E.R.	2	chlo	1	nucl	1	plas	1
Ghir_A12G015260	GhirGDSL84	extr	8	chlo	3	nucl	1	cyto	1	E.R.	1
Ghir_A12G019930	GhirGDSL85	chlo	5	nucl	2	vacu	2	E.R.	2	cyto	1	plas	1	extr	1
Ghir_A12G025360	GhirGDSL86	plas	4.5	E.R._plas	4.5	E.R.	3.5	cyto	2	mito	1	extr	1	vacu	1	golg	1
Ghir_A13G000430	GhirGDSL87	extr	4	golg	4	vacu	2	chlo	1	nucl	1	mito	1	plas	1
Ghir_A13G010770	GhirGDSL88	extr	9	E.R._plas	2	plas	1.5	E.R.	1.5	nucl	1	mito	1
Ghir_A13G010780	GhirGDSL89	extr	8	cyto	2	mito	2	chlo	1	E.R.	1
Ghir_A13G011230	GhirGDSL90	extr	5	vacu	2	golg	2	chlo	1	nucl	1	mito	1	plas	1	E.R.	1
Ghir_A13G012430	GhirGDSL91	chlo	8	extr	4	vacu	2
Ghir_A13G014260	GhirGDSL92	chlo	5	cyto	2	vacu	2	nucl	1	plas	1	extr	1	E.R.	1	golg	1
Ghir_A13G014350	GhirGDSL93	mito	3	vacu	3	cyto	2	extr	2	chlo	1	nucl	1	plas	1	E.R.	1
Ghir_A13G017690	GhirGDSL94	E.R.	6.5	E.R._plas	4.5	nucl	2	cyto	2	mito	2	plas	1.5
Ghir_D01G001230	GhirGDSL95	extr	7	golg	3	chlo	1	mito	1	plas	1	vacu	1
Ghir_D01G007550	GhirGDSL96	extr	6	chlo	4	cyto	2	nucl	1	vacu	1
Ghir_D01G007820	GhirGDSL97	cyto	4	extr	3	chlo	2	mito	2	E.R.	2	nucl	1
Ghir_D01G016680	GhirGDSL98	E.R.	4.5	cyto	4	E.R._plas	4	plas	2.5	nucl	1	mito	1	vacu	1
Ghir_D01G016900	GhirGDSL99	chlo	6	extr	4	nucl	3	vacu	1
Ghir_D01G017990	GhirGDSL100	extr	3	vacu	3	mito	2	golg	2	chlo	1	cyto	1	plas	1	E.R.	1
Ghir_D01G021540	GhirGDSL101	nucl	10	cyto	2	cysk	2
Ghir_D01G021920	GhirGDSL102	cyto	3	plas	2.5	E.R._plas	2.5	nucl	2	vacu	2	E.R.	1.5	chlo	1	mito	1	extr	1
Ghir_D02G008130	GhirGDSL103	extr	5	vacu	3	E.R.	2	golg	2	chlo	1	plas	1
Ghir_D02G008140	GhirGDSL104	cyto	2.5	cyto_nucl	2.5	chlo	2	mito	2	plas	2	extr	2	nucl	1.5	vacu	1	golg	1
Ghir_D02G010560	GhirGDSL105	cyto	9	nucl	2	chlo	1	extr	1	golg	1
Ghir_D02G015980	GhirGDSL106	chlo	6	nucl	2	cyto	2	extr	2	mito	1	E.R.	1
Ghir_D02G016330	GhirGDSL107	plas	3.5	E.R._plas	3	cyto	2.5	cyto_nucl	2.5	extr	2	nucl	1.5	E.R.	1.5	chlo	1	mito	1	pero	1
Ghir_D02G016340	GhirGDSL108	chlo	7	vacu	3	nucl	2	mito	1	golg	1
Ghir_D02G016350	GhirGDSL109	chlo	5	extr	4	vacu	2	nucl	1	cyto	1	golg	1
Ghir_D02G016370	GhirGDSL110	chlo	6	cyto	3	extr	3	vacu	1	E.R.	1
Ghir_D03G000430	GhirGDSL111	extr	5	vacu	5	chlo	1	nucl	1	mito	1	plas	1
Ghir_D03G000750	GhirGDSL112	chlo	3	cyto	2	plas	2	extr	2	vacu	2	nucl	1	mito	1	E.R.	1
Ghir_D03G011360	GhirGDSL113	chlo	6	vacu	4	nucl	1	mito	1	extr	1	golg	1
Ghir_D04G005820	GhirGDSL114	chlo	9	extr	2	nucl	1	cyto	1	E.R.	1
Ghir_D04G007530	GhirGDSL115	plas	5	cyto	4.5	cyto_nucl	4	nucl	2.5	chlo	1	pero	1
Ghir_D04G011110	GhirGDSL116	E.R.	4.5	cyto	4	E.R._plas	3.5	nucl	2	plas	1.5	mito	1	vacu	1
Ghir_D05G000520	GhirGDSL117	extr	10	chlo	3	mito	1
Ghir_D05G005030	GhirGDSL118	extr	5	chlo	4	nucl	1	cyto	1	mito	1	vacu	1	E.R.	1
Ghir_D05G013420	GhirGDSL119	chlo	12	mito	1	extr	1
Ghir_D05G014310	GhirGDSL120	vacu	5	chlo	3	extr	2	golg	2	nucl	1	plas	1
Ghir_D05G014320	GhirGDSL121	cyto	10	nucl	2	mito	1	extr	1
Ghir_D05G014740	GhirGDSL122	E.R.	5.5	E.R._plas	4	cyto	3	extr	2	plas	1.5	nucl	1	mito	1
Ghir_D05G015510	GhirGDSL123	extr	5	vacu	3	chlo	2	golg	2	nucl	1	mito	1
Ghir_D05G015930	GhirGDSL124	chlo	8	extr	4	cyto	1	E.R.	1
Ghir_D05G016080	GhirGDSL125	vacu	6	chlo	2	plas	2	nucl	1	cyto	1	mito	1	golg	1
Ghir_D05G018850	GhirGDSL126	extr	6	chlo	5	cyto	2	mito	1
Ghir_D05G022790	GhirGDSL127	vacu	5	extr	4	E.R.	2	nucl	1	mito	1	golg	1
Ghir_D05G025130	GhirGDSL128	chlo	6	extr	5	vacu	2	cyto	1
Ghir_D05G025620	GhirGDSL129	extr	10	chlo	2	mito	1	E.R.	1
Ghir_D05G027810	GhirGDSL130	vacu	5	chlo	2	extr	2	golg	2	nucl	1	mito	1	plas	1
Ghir_D05G037710	GhirGDSL131	plas	9	vacu	2	golg	2	E.R.	1
Ghir_D05G037720	GhirGDSL132	cyto	6	chlo	2	extr	2	nucl	1	mito	1	plas	1	E.R.	1
Ghir_D05G037740	GhirGDSL133	plas	7	vacu	3	golg	3	E.R.	1
Ghir_D05G038080	GhirGDSL134	extr	4	vacu	4	E.R.	2	chlo	1	mito	1	plas	1	golg	1
Ghir_D06G014530	GhirGDSL135	E.R.	6.5	E.R._plas	4.5	cyto	2	plas	1.5	nucl	1	mito	1	extr	1	vacu	1
Ghir_D06G022050	GhirGDSL136	nucl	5	cyto	4	chlo	2	mito	2	plas	1
Ghir_D06G022060	GhirGDSL137	chlo	8	nucl	1	cyto	1	mito	1	plas	1	extr	1	golg	1
Ghir_D06G022350	GhirGDSL138	extr	5	mito	2	vacu	2	golg	2	E.R.	1.5	E.R._plas	1.5	chlo	1
Ghir_D07G011420	GhirGDSL139	extr	8	chlo	3	cyto	1	mito	1	vacu	1
Ghir_D07G012420	GhirGDSL140	plas	5	E.R.	5	vacu	2	extr	1	golg	1
Ghir_D07G019810	GhirGDSL141	extr	7	E.R.	2	chlo	1	nucl	1	mito	1	plas	1	vacu	1
Ghir_D07G020360	GhirGDSL142	extr	9	chlo	2	cyto	1	mito	1	vacu	1
Ghir_D07G020370	GhirGDSL143	extr	6	vacu	2	golg	2	chlo	1	mito	1	plas	1	E.R.	1
Ghir_D07G021930	GhirGDSL144	extr	4	vacu	3	mito	2	golg	2	chlo	1	nucl	1	plas	1
Ghir_D07G023790	GhirGDSL145	cyto	7	cysk	3	nucl	2	extr	1	golg	1
Ghir_D07G024230	GhirGDSL146	E.R.	4.5	E.R._plas	4	plas	2.5	nucl	2	cyto	2	mito	2	extr	1
Ghir_D07G024570	GhirGDSL147	chlo	12	extr	2
Ghir_D08G002540	GhirGDSL148	plas	7	vacu	2	E.R.	2	golg	2	extr	1
Ghir_D08G005870	GhirGDSL149	extr	6	vacu	2	golg	2	chlo	1	nucl	1	mito	1	plas	1
Ghir_D08G007620	GhirGDSL150	E.R.	5	cyto	3	chlo	1	nucl	1	mito	1	plas	1	extr	1	vacu	1
Ghir_D08G009010	GhirGDSL151	extr	8	cyto	2	chlo	1	nucl	1	mito	1	E.R.	1
Ghir_D08G013620	GhirGDSL152	chlo	4	vacu	3	nucl	2	cyto	2	extr	2	plas	1
Ghir_D08G023510	GhirGDSL153	pero	10	cyto	3	nucl	1
Ghir_D08G023520	GhirGDSL154	extr	8	chlo	1	nucl	1	mito	1	plas	1	vacu	1	E.R.	1
Ghir_D08G023970	GhirGDSL155	chlo	6	extr	5	cyto	2	vacu	1
Ghir_D08G023980	GhirGDSL156	cyto	5	chlo	3	nucl	2	plas	1	extr	1	vacu	1	cysk	1
Ghir_D08G025320	GhirGDSL157	vacu	6	extr	4	mito	2	plas	1	golg	1
Ghir_D09G000230	GhirGDSL158	extr	4	vacu	3	nucl	2	E.R.	2	chlo	1	cyto	1	plas	1
Ghir_D09G003550	GhirGDSL159	nucl	5	extr	4	cyto	2	vacu	2	plas	1
Ghir_D09G017440	GhirGDSL160	E.R.	4.5	E.R._plas	4	cyto	3	plas	2.5	mito	2	nucl	1	extr	1
Ghir_D09G019330	GhirGDSL161	plas	7	vacu	3	E.R.	2	golg	2
Ghir_D09G024020	GhirGDSL162	vacu	5	extr	4	chlo	2	cyto	1	plas	1	golg	1
Ghir_D09G024880	GhirGDSL163	vacu	6	extr	3	plas	2	chlo	1	nucl	1	golg	1
Ghir_D10G003790	GhirGDSL164	extr	11	chlo	2	mito	1
Ghir_D10G006960	GhirGDSL165	chlo	7	chlo_mito	7	mito	5	nucl	1	cyto	1
Ghir_D10G006980	GhirGDSL166	cyto	3.5	cyto_nucl	3.5	nucl	2.5	plas	2	vacu	2	E.R.	2	mito	1	extr	1
Ghir_D10G009160	GhirGDSL167	extr	7	E.R.	3	cyto	2	chlo	1	mito	1
Ghir_D10G009170	GhirGDSL168	chlo	8	cyto	2	extr	2	nucl	1	mito	1
Ghir_D10G010100	GhirGDSL169	extr	10	chlo	2	cyto	2
Ghir_D10G019150	GhirGDSL170	chlo	7.5	chlo_mito	5.5	mito	2.5	cyto	2	nucl	1	extr	1
Ghir_D11G003620	GhirGDSL171	extr	4	cyto	3	mito	2	chlo	1	nucl	1	plas	1	vacu	1	E.R.	1
Ghir_D11G006440	GhirGDSL172	extr	6	vacu	3	golg	2	nucl	1	mito	1	plas	1
Ghir_D11G010060	GhirGDSL173	plas	4.5	E.R.	4	cyto_plas	3	vacu	2	chlo	1	mito	1	pero	1
Ghir_D11G011500	GhirGDSL174	chlo	5	nucl	2	cyto	2	vacu	2	plas	1	extr	1	E.R.	1
Ghir_D11G016200	GhirGDSL175	extr	6	mito	3	E.R.	2.5	E.R._plas	2.5	plas	1.5	chlo	1
Ghir_D11G016970	GhirGDSL176	extr	5	chlo	4	cyto	2	nucl	1	vacu	1	E.R.	1
Ghir_D11G018150	GhirGDSL177	vacu	4	chlo	3	extr	3	mito	2	nucl	1	golg	1
Ghir_D11G026570	GhirGDSL178	extr	6	chlo	3	nucl	1	cyto	1	mito	1	vacu	1	E.R.	1
Ghir_D11G026580	GhirGDSL179	extr	8	vacu	2	chlo	1	nucl	1	mito	1	E.R.	1
Ghir_D11G028630	GhirGDSL180	extr	9	mito	2	chlo	1	cyto	1	E.R.	1
Ghir_D12G003790	GhirGDSL181	chlo	11	nucl	2	extr	1
Ghir_D12G007010	GhirGDSL182	extr	5	vacu	2	golg	2	chlo	1	nucl	1	mito	1	plas	1	E.R.	1
Ghir_D12G009650	GhirGDSL183	extr	5	vacu	3	mito	2	E.R.	2	chlo	1	plas	1
Ghir_D12G015510	GhirGDSL184	extr	5	cyto	3	chlo	2	nucl	2	vacu	1	E.R.	1
Ghir_D12G020180	GhirGDSL185	chlo	6	extr	2	E.R.	2	nucl	1	cyto	1	plas	1	vacu	1
Ghir_D12G025390	GhirGDSL186	plas	5	cyto	3	E.R.	2	mito	1	extr	1	vacu	1	golg	1
Ghir_D13G000630	GhirGDSL187	extr	6	vacu	2	golg	2	chlo	1	mito	1	plas	1	E.R.	1
Ghir_D13G000650	GhirGDSL188	extr	4	vacu	3	golg	3	chlo	1	nucl	1	mito	1	plas	1
Ghir_D13G000670	GhirGDSL189	extr	9	nucl	2	chlo	1	mito	1	E.R.	1
Ghir_D13G000700	GhirGDSL190	extr	6	golg	3	vacu	2	chlo	1	mito	1	plas	1
Ghir_D13G011410	GhirGDSL191	pero	7	E.R.	3	plas	2	chlo	1	vacu	1
Ghir_D13G011420	GhirGDSL192	extr	7	vacu	2	chlo	1	nucl	1	mito	1	plas	1	E.R.	1
Ghir_D13G011860	GhirGDSL193	extr	6	vacu	2	golg	2	chlo	1	nucl	1	mito	1	plas	1
Ghir_D13G012990	GhirGDSL194	chlo	7	vacu	4	extr	3
Ghir_D13G014960	GhirGDSL195	cyto	3	vacu	3	chlo	2	nucl	1	mito	1	plas	1	extr	1	E.R.	1	golg	1
Ghir_D13G015030	GhirGDSL196	cyto	3	mito	3	chlo	2	vacu	2	nucl	1	plas	1	extr	1	E.R.	1
Ghir_D13G018440	GhirGDSL197	E.R.	4.5	E.R._plas	4	cyto	3	plas	2.5	mito	2	nucl	1	extr	1
Ghir_A08G026580	GhirGDSL198	extr	6	chlo	2	nucl	2	cyto	2	vacu	2

## Sheet: Sheet2
	nucl	10					chlo	1			cyto	1
	cyto	5					chlo	2			mito	2
	nucl	9	nucl	66			pero	2			mito	1
	extr	5	cyto	114			vacu	2			E.R.	2
	nucl	6	extr	514			cyto	5			cysk	2
	cyto	3	vacu	81			E.R.	2.5			E.R._plas	2.5
	vacu	5	chlo	264.5			extr	3			E.R.	2
	extr	4	E.R.	69			nucl	2			vacu	2
	extr	11	plas	94.5			cyto	1			mito	1
	extr	7	pero	39			vacu	2			chlo	1
	vacu	5	mito	3			chlo	4			extr	2
	chlo	5					nucl	2			cyto	2
	extr	5					E.R.	3.5			E.R._plas	3.5
	E.R.	4.5					cyto	4			E.R._plas	4
	chlo	5					extr	4			vacu	4
	chlo	7					cyto	3			extr	3
	plas	6					vacu	3			golg	3
	chlo	3					E.R.	3			cyto	2
	cyto	5					extr	4			chlo	1
	vacu	6					chlo	2			extr	2
	E.R.	5.5					E.R._plas	4			nucl	2
	extr	10					chlo	2			mito	2
	extr	5					chlo	3			vacu	2
	chlo	5					vacu	3			nucl	1
	vacu	6					chlo	3			extr	2
	chlo	5					vacu	3			nucl	1
	extr	8					mito	2			E.R.	2
	plas	7					E.R.	4			chlo	2
	extr	8					chlo	4			cyto	2
	chlo	6					vacu	6			nucl	1
	chlo	11					nucl	1			cyto	1
	cyto	9					pero	2			cysk	1.5
	vacu	6					extr	3			E.R.	2
	extr	7					vacu	5			chlo	1
	plas	6.5					golg_plas	6			golg	4.5
	vacu	6					cyto	2			extr	2
	extr	9					chlo	2			cyto	1
	chlo	9					extr	3			cyto	1
	E.R.	3					nucl	2.5			chlo	2
	extr	7					chlo	5			cyto	1
	cyto	5					nucl	4			chlo	3
	chlo	7					extr	2			nucl	1
	vacu	5					chlo	3			nucl	2
	extr	8					chlo	3			cyto	1
	plas	5					E.R.	4			vacu	3
	extr	9					cyto	2			chlo	1
	extr	11					cyto	1			mito	1
	extr	8					cyto	2			chlo	1
	extr	4					nucl	2			mito	2
	cyto	7					cysk	5			extr	1
	cyto	4					E.R.	3.5			E.R._plas	3
	pero	4					E.R.	3			nucl	2
	extr	6					vacu	2			golg	2
	E.R.	6.5					E.R._plas	4.5			cyto	2
	chlo	5					nucl	2			cyto	2
	pero	10					cyto	3			nucl	1
	extr	8					vacu	2			nucl	1
	extr	6					plas	2			E.R.	2
	extr	7					E.R.	2			chlo	1
	nucl	6					cyto	4			mito	2
	nucl	8					cyto	4			plas	1
	nucl	7					cyto	4			cysk	2
	plas	7					vacu	3			E.R.	2
	extr	5					vacu	5			golg	2
	extr	6					E.R._plas	3			plas	2.5
	chlo	7					mito	5			nucl	1
	cyto	3.5					vacu	3			cyto_nucl	3
	cyto	13					golg	1
	chlo	9					cyto	2			nucl	1
	extr	7					E.R.	3			cyto	2
	cyto	3.5					chlo	3			extr	3
	E.R.	3.5					extr	3			E.R._plas	3
	extr	6					vacu	3			golg	2
	plas	5.5					E.R.	4			cyto_plas	3.5
	chlo	3					cyto	3			nucl	2
	extr	9					cyto	2			mito	1
	extr	6					chlo	4			cyto	2
	chlo	4					extr	4			vacu	3
	pero	8					cyto	2.5			cyto_nucl	2.5
	extr	7					vacu	2			chlo	1
	extr	9					mito	2			chlo	1
	extr	5					vacu	2			golg	2
	extr	5					mito	2			vacu	2
	extr	8					chlo	3			nucl	1
	chlo	5					nucl	2			vacu	2
	plas	4.5					E.R._plas	4.5			E.R.	3.5
	extr	4					golg	4			vacu	2
	extr	9					E.R._plas	2			plas	1.5
	extr	8					cyto	2			mito	2
	extr	5					vacu	2			golg	2
	chlo	8					extr	4			vacu	2
	chlo	5					cyto	2			vacu	2
	mito	3					vacu	3			cyto	2
	E.R.	6.5					E.R._plas	4.5			nucl	2
	extr	7					golg	3			chlo	1
	extr	6					chlo	4			cyto	2
	cyto	4					extr	3			chlo	2
	E.R.	4.5					cyto	4			E.R._plas	4
	chlo	6					extr	4			nucl	3
	extr	3					vacu	3			mito	2
	nucl	10					cyto	2			cysk	2
	cyto	3					plas	2.5			E.R._plas	2.5
	extr	5					vacu	3			E.R.	2
	cyto	2.5					cyto_nucl	2.5			chlo	2
	cyto	9					nucl	2			chlo	1
	chlo	6					nucl	2			cyto	2
	plas	3.5					E.R._plas	3			cyto	2.5
	chlo	7					vacu	3			nucl	2
	chlo	5					extr	4			vacu	2
	chlo	6					cyto	3			extr	3
	extr	5					vacu	5			chlo	1
	chlo	3					cyto	2			plas	2
	chlo	6					vacu	4			nucl	1
	chlo	9					extr	2			nucl	1
	plas	5					cyto	4.5			cyto_nucl	4
	E.R.	4.5					cyto	4			E.R._plas	3.5
	extr	10					chlo	3			mito	1
	extr	5					chlo	4			nucl	1
	chlo	12					mito	1			extr	1
	vacu	5					chlo	3			extr	2
	cyto	10					nucl	2			mito	1
	E.R.	5.5					E.R._plas	4			cyto	3
	extr	5					vacu	3			chlo	2
	chlo	8					extr	4			cyto	1
	vacu	6					chlo	2			plas	2
	extr	6					chlo	5			cyto	2
	vacu	5					extr	4			E.R.	2
	chlo	6					extr	5			vacu	2
	extr	10					chlo	2			mito	1
	vacu	5					chlo	2			extr	2
	plas	9					vacu	2			golg	2
	cyto	6					chlo	2			extr	2
	plas	7					vacu	3			golg	3
	extr	4					vacu	4			E.R.	2
	E.R.	6.5					E.R._plas	4.5			cyto	2
	nucl	5					cyto	4			chlo	2
	chlo	8					nucl	1			cyto	1
	extr	5					mito	2			vacu	2
	extr	8					chlo	3			cyto	1
	plas	5					E.R.	5			vacu	2
	extr	7					E.R.	2			chlo	1
	extr	9					chlo	2			cyto	1
	extr	6					vacu	2			golg	2
	extr	4					vacu	3			mito	2
	cyto	7					cysk	3			nucl	2
	E.R.	4.5					E.R._plas	4			plas	2.5
	chlo	12					extr	2
	plas	7					vacu	2			E.R.	2
	extr	6					vacu	2			golg	2
	E.R.	5					cyto	3			chlo	1
	extr	8					cyto	2			chlo	1
	chlo	4					vacu	3			nucl	2
	pero	10					cyto	3			nucl	1
	extr	8					chlo	1			nucl	1
	chlo	6					extr	5			cyto	2
	cyto	5					chlo	3			nucl	2
	vacu	6					extr	4			mito	2
	extr	4					vacu	3			nucl	2
	nucl	5					extr	4			cyto	2
	E.R.	4.5					E.R._plas	4			cyto	3
	plas	7					vacu	3			E.R.	2
	vacu	5					extr	4			chlo	2
	vacu	6					extr	3			plas	2
	extr	11					chlo	2			mito	1
	chlo	7					chlo_mito	7			mito	5
	cyto	3.5					cyto_nucl	3.5			nucl	2.5
	extr	7					E.R.	3			cyto	2
	chlo	8					cyto	2			extr	2
	extr	10					chlo	2			cyto	2
	chlo	7.5					chlo_mito	5.5			mito	2.5
	extr	4					cyto	3			mito	2
	extr	6					vacu	3			golg	2
	plas	4.5					E.R.	4			cyto_plas	3
	chlo	5					nucl	2			cyto	2
	extr	6					mito	3			E.R.	2.5
	extr	5					chlo	4			cyto	2
	vacu	4					chlo	3			extr	3
	extr	6					chlo	3			nucl	1
	extr	8					vacu	2			chlo	1
	extr	9					mito	2			chlo	1
	chlo	11					nucl	2			extr	1
	extr	5					vacu	2			golg	2
	extr	5					vacu	3			mito	2
	extr	5					cyto	3			chlo	2
	chlo	6					extr	2			E.R.	2
	plas	5					cyto	3			E.R.	2
	extr	6					vacu	2			golg	2
	extr	4					vacu	3			golg	3
	extr	9					nucl	2			chlo	1
	extr	6					golg	3			vacu	2
	pero	7					E.R.	3			plas	2
	extr	7					vacu	2			chlo	1
	extr	6					vacu	2			golg	2
	chlo	7					vacu	4			extr	3
	cyto	3					vacu	3			chlo	2
	cyto	3					mito	3			chlo	2
	E.R.	4.5					E.R._plas	4			cyto	3
	extr	6					chlo	2			nucl	2

## Sheet: Sheet3
Ghir_D08G007620.1	E.R.	5	cyto	3		chlo	1		nucl	1	mito	1	plas	1	extr	1	vacu	1
Ghir_A07G019460.1	extr	9	cyto	2		chlo	1		nucl	1	mito	1
Ghir_A07G020180.1	extr	8	cyto	2		chlo	1		nucl	1	mito	1	E.R.	1
Ghir_D08G009010.1	extr	8	cyto	2		chlo	1		nucl	1	mito	1	E.R.	1
Ghir_D12G015510.1	extr	5	cyto	3		chlo	2		nucl	2	vacu	1	E.R.	1
Ghir_D06G022050.1	nucl	5	cyto	4		chlo	2		mito	2	plas	1
Ghir_D02G008140.1	cyto	2.5	cyto_nucl	2.5		chlo	2		mito	2	plas	2	extr	2	nucl	1.5	vacu	1	golg	1
Ghir_A08G023070.1	extr	7	E.R.	2		chlo	1		nucl	1	cyto	1	mito	1	plas	1
Ghir_D07G019810.1	extr	7	E.R.	2		chlo	1		nucl	1	mito	1	plas	1	vacu	1
Ghir_A05G015680.1	plas	7	E.R.	4		chlo	2		mito	1
Ghir_A04G001760.1	cyto	5	extr	4		chlo	1		nucl	1	mito	1	plas	1	vacu	1
Ghir_D01G007820.1	cyto	4	extr	3		chlo	2		mito	2	E.R.	2	nucl	1
Ghir_D09G024020.1	vacu	5	extr	4		chlo	2		cyto	1	plas	1	golg	1
Ghir_D01G001230.1	extr	7	golg	3		chlo	1		mito	1	plas	1	vacu	1
Ghir_D13G015030.1	cyto	3	mito	3		chlo	2		vacu	2	nucl	1	plas	1	extr	1	E.R.	1
Ghir_A11G028460.1	extr	9	mito	2		chlo	1		cyto	1	E.R.	1
Ghir_D11G028630.1	extr	9	mito	2	27	chlo	1		cyto	1	E.R.	1
Ghir_A06G020980.1	cyto	5	nucl	4		chlo	3		mito	1	extr	1
Ghir_D02G010560.1	cyto	9	nucl	2		chlo	1		extr	1	golg	1
Ghir_A06G000190.1	E.R.	3	nucl	2.5		chlo	2		plas	2	cysk_nucl	2	cyto	1	mito	1	extr	1	vacu	1
Ghir_D13G000670.1	extr	9	nucl	2	39.5	chlo	1		mito	1	E.R.	1
Ghir_D13G014960.1	cyto	3	vacu	3		chlo	2		nucl	1	mito	1	plas	1	extr	1	E.R.	1	golg	1
Ghir_A02G019140.1	extr	7	vacu	2		chlo	1		nucl	1	mito	1	plas	1	E.R.	1
Ghir_A05G025100.1	extr	7	vacu	5		chlo	1		plas	1
Ghir_A11G026430.1	extr	7	vacu	2		chlo	1		nucl	1	mito	1	plas	1	E.R.	1
Ghir_D03G000430.1	extr	5	vacu	5		chlo	1		nucl	1	mito	1	plas	1
Ghir_D05G015510.1	extr	5	vacu	3		chlo	2		golg	2	nucl	1	mito	1
Ghir_D11G026580.1	extr	8	vacu	2		chlo	1		nucl	1	mito	1	E.R.	1
Ghir_D13G011420.1	extr	7	vacu	2		chlo	1	41	nucl	1	mito	1	plas	1	E.R.	1
Ghir_A01G020030.1	nucl	6	cyto	5		cysk	2		plas	1
Ghir_A09G017970.1	nucl	7	cyto	4		cysk	2		extr	1
Ghir_D01G021540.1	nucl	10	cyto	2		cysk	2
Ghir_A05G018840.1	cyto	9	pero	2		cysk	1.5		cysk_nucl	1.5	chlo	1
Ghir_A05G016110.1	extr	8	chlo	4		cyto	2
Ghir_A05G034410.1	extr	9	chlo	2		cyto	1		mito	1	vacu	1
Ghir_A06G013100.1	extr	7	chlo	5		cyto	1		vacu	1
Ghir_A07G011380.1	extr	8	chlo	3		cyto	1		mito	1	vacu	1
Ghir_A11G016890.1	extr	6	chlo	4		cyto	2		nucl	1	vacu	1
Ghir_D01G007550.1	extr	6	chlo	4		cyto	2		nucl	1	vacu	1
Ghir_D05G018850.1	extr	6	chlo	5		cyto	2		mito	1
Ghir_D07G011420.1	extr	8	chlo	3		cyto	1		mito	1	vacu	1
Ghir_D07G020360.1	extr	9	chlo	2		cyto	1		mito	1	vacu	1
Ghir_D10G010100.1	extr	10	chlo	2		cyto	2
Ghir_D11G016970.1	extr	5	chlo	4		cyto	2		nucl	1	vacu	1	E.R.	1
Ghir_A01G007240.1	nucl	10	chlo	1		cyto	1		extr	1	cysk	1
Ghir_A04G001750.1	chlo	3	E.R.	3		cyto	2		mito	2	plas	2	nucl	1.5	cysk_nucl	1.5
Ghir_A10G010110.1	extr	7	E.R.	3		cyto	2		chlo	1	mito	1
Ghir_D10G009160.1	extr	7	E.R.	3		cyto	2		chlo	1	mito	1
Ghir_A08G007500.1	E.R.	6.5	E.R._plas	4.5		cyto	2		extr	2	plas	1.5	nucl	1	mito	1
Ghir_D05G014740.1	E.R.	5.5	E.R._plas	4		cyto	3		extr	2	plas	1.5	nucl	1	mito	1
Ghir_D06G014530.1	E.R.	6.5	E.R._plas	4.5		cyto	2		plas	1.5	nucl	1	mito	1	extr	1	vacu	1
Ghir_D09G017440.1	E.R.	4.5	E.R._plas	4		cyto	3		plas	2.5	mito	2	nucl	1	extr	1
Ghir_D13G018440.1	E.R.	4.5	E.R._plas	4		cyto	3		plas	2.5	mito	2	nucl	1	extr	1
Ghir_D02G016330.1	plas	3.5	E.R._plas	3		cyto	2.5		cyto_nucl	2.5	extr	2	nucl	1.5	E.R.	1.5	chlo	1	mito	1	pero	1
Ghir_A05G037230.1	chlo	9	extr	3		cyto	1		E.R.	1
Ghir_D05G015930.1	chlo	8	extr	4		cyto	1		E.R.	1
Ghir_D08G023970.1	chlo	6	extr	5		cyto	2		vacu	1
Ghir_D09G003550.1	nucl	5	extr	4		cyto	2		vacu	2	plas	1
Ghir_A03G014560.1	chlo	5	nucl	2		cyto	2		extr	2	mito	1	plas	1	E.R.	1
Ghir_A05G016250.1	chlo	11	nucl	1		cyto	1		plas	1
Ghir_A08G012940.1	chlo	5	nucl	2		cyto	2		extr	2	mito	1	plas	1	vacu	1
Ghir_D02G015980.1	chlo	6	nucl	2		cyto	2		extr	2	mito	1	E.R.	1
Ghir_D06G022060.1	chlo	8	nucl	1		cyto	1		mito	1	plas	1	extr	1	golg	1
Ghir_D11G011500.1	chlo	5	nucl	2		cyto	2		vacu	2	plas	1	extr	1	E.R.	1
Ghir_A13G014350.1	mito	3	vacu	3		cyto	2	57.5	extr	2	chlo	1	nucl	1	plas	1	E.R.	1
Ghir_A11G026420.1	pero	8	cyto	2.5		cyto_nucl	2.5		chlo	2	nucl	1.5
Ghir_D04G007530.1	plas	5	cyto	4.5		cyto_nucl	4		nucl	2.5	chlo	1	pero	1
Ghir_A10G006150.1	cyto	3.5	vacu	3		cyto_nucl	3		E.R.	2	nucl	1.5	chlo	1	mito	1	plas	1	extr	1
Ghir_A11G010100.1	plas	5.5	E.R.	4		cyto_plas	3.5		vacu	2	chlo	1	mito	1
Ghir_D11G010060.1	plas	4.5	E.R.	4	44	cyto_plas	3		vacu	2	chlo	1	mito	1	pero	1
Ghir_D12G025390.1	plas	5	cyto	3		E.R.	2		mito	1	extr	1	vacu	1	golg	1
Ghir_A12G025360.1	plas	4.5	E.R._plas	4.5		E.R.	3.5		cyto	2	mito	1	extr	1	vacu	1	golg	1
Ghir_D12G020180.1	chlo	6	extr	2		E.R.	2		nucl	1	cyto	1	plas	1	vacu	1
Ghir_A02G007680.1	vacu	5	extr	3		E.R.	2		golg	2	chlo	1	cyto	1
Ghir_A05G022880.1	vacu	6	extr	3		E.R.	2		nucl	1	mito	1	golg	1
Ghir_D05G022790.1	vacu	5	extr	4		E.R.	2		nucl	1	mito	1	golg	1
Ghir_A05G014910.1	extr	8	mito	2		E.R.	2		chlo	1	plas	1
Ghir_D11G016200.1	extr	6	mito	3		E.R.	2.5		E.R._plas	2.5	plas	1.5	chlo	1
Ghir_A08G023040.1	extr	6	plas	2		E.R.	2		chlo	1	nucl	1	mito	1	vacu	1
Ghir_A01G016460.1	extr	5	vacu	2		E.R.	2		golg	2	chlo	1	mito	1	plas	1
Ghir_D02G008130.1	extr	5	vacu	3		E.R.	2		golg	2	chlo	1	plas	1
Ghir_D05G038080.1	extr	4	vacu	4		E.R.	2		chlo	1	mito	1	plas	1	golg	1
Ghir_A09G019850.1	plas	7	vacu	3		E.R.	2		golg	2
Ghir_D08G002540.1	plas	7	vacu	2		E.R.	2		golg	2	extr	1
Ghir_D09G019330.1	plas	7	vacu	3	130.5	E.R.	2	32	golg	2
Ghir_A03G014910.1	E.R.	4.5	cyto	4		E.R._plas	4		plas	2.5	nucl	1	mito	1	extr	1
Ghir_D01G016680.1	E.R.	4.5	cyto	4		E.R._plas	4		plas	2.5	nucl	1	mito	1	vacu	1
Ghir_D04G011110.1	E.R.	4.5	cyto	4		E.R._plas	3.5		nucl	2	plas	1.5	mito	1	vacu	1
Ghir_A01G020410.1	cyto	3	E.R.	2.5		E.R._plas	2.5		mito	2	vacu	2	plas	1.5	chlo	1	nucl	1	extr	1
Ghir_A07G024150.1	cyto	4	E.R.	3.5		E.R._plas	3		mito	2	plas	1.5	nucl	1	extr	1	pero	1
Ghir_A03G014900.1	extr	5	E.R.	3.5		E.R._plas	3.5		plas	2.5	chlo	1	nucl	1	mito	1
Ghir_A11G003650.1	E.R.	3.5	extr	3		E.R._plas	3		mito	2	plas	1.5	chlo	1	nucl	1	cyto	1	vacu	1
Ghir_D01G021920.1	cyto	3	plas	2.5		E.R._plas	2.5		nucl	2	vacu	2	E.R.	1.5	chlo	1	mito	1	extr	1
Ghir_A10G017690.1	cyto	3.5	chlo	3		extr	3		cyto_nucl	3	mito	2	nucl	1.5	plas	1
Ghir_D05G037720.1	cyto	6	chlo	2		extr	2		nucl	1	mito	1	plas	1	E.R.	1
Ghir_A03G007390.1	vacu	5	chlo	4		extr	2		golg	2	nucl	1
Ghir_A04G001780.1	vacu	6	chlo	2		extr	2		nucl	1	mito	1	plas	1	golg	1
Ghir_A05G014520.1	vacu	6	chlo	3		extr	2		golg	2	nucl	1
Ghir_D05G014310.1	vacu	5	chlo	3		extr	2		golg	2	nucl	1	plas	1
Ghir_D05G027810.1	vacu	5	chlo	2		extr	2		golg	2	nucl	1	mito	1	plas	1
Ghir_D11G018150.1	vacu	4	chlo	3	103.5	extr	3		mito	2	nucl	1	golg	1
Ghir_A07G023710.1	cyto	7	cysk	5		extr	1		golg	1
Ghir_A03G014930.1	chlo	7	cyto	3		extr	3		nucl	1
Ghir_D02G016370.1	chlo	6	cyto	3		extr	3		vacu	1	E.R.	1
Ghir_D10G009170.1	chlo	8	cyto	2		extr	2		nucl	1	mito	1
Ghir_A05G027800.1	vacu	6	cyto	2	95	extr	2		nucl	1	mito	1	plas	1	golg	1
Ghir_D05G013420.1	chlo	12	mito	1		extr	1
Ghir_D12G003790.1	chlo	11	nucl	2		extr	1
Ghir_D13G012990.1	chlo	7	vacu	4		extr	3	34
Ghir_A05G025600.1	plas	6.5	golg_plas	6		golg	4.5		vacu	2	E.R.	1
Ghir_A08G005730.1	extr	6	vacu	2		golg	2		chlo	1	nucl	1	mito	1	plas	1
Ghir_A09G025740.1	extr	5	vacu	5		golg	2		chlo	1	nucl	1
Ghir_A11G006510.1	extr	6	vacu	3		golg	2		nucl	1	mito	1	plas	1
Ghir_A12G007060.1	extr	5	vacu	2		golg	2		chlo	1	nucl	1	mito	1	plas	1	E.R.	1
Ghir_A13G011230.1	extr	5	vacu	2		golg	2		chlo	1	nucl	1	mito	1	plas	1	E.R.	1
Ghir_D07G020370.1	extr	6	vacu	2		golg	2		chlo	1	mito	1	plas	1	E.R.	1
Ghir_D08G005870.1	extr	6	vacu	2		golg	2		chlo	1	nucl	1	mito	1	plas	1
Ghir_D11G006440.1	extr	6	vacu	3		golg	2		nucl	1	mito	1	plas	1
Ghir_D12G007010.1	extr	5	vacu	2		golg	2		chlo	1	nucl	1	mito	1	plas	1	E.R.	1
Ghir_D13G000630.1	extr	6	vacu	2		golg	2		chlo	1	mito	1	plas	1	E.R.	1
Ghir_D13G000650.1	extr	4	vacu	3		golg	3		chlo	1	nucl	1	mito	1	plas	1
Ghir_D13G011860.1	extr	6	vacu	2		golg	2		chlo	1	nucl	1	mito	1	plas	1
Ghir_A04G001740.1	plas	6	vacu	3		golg	3		E.R.	2
Ghir_D05G037710.1	plas	9	vacu	2		golg	2		E.R.	1
Ghir_D05G037740.1	plas	7	vacu	3		golg	3	37.5	E.R.	1
Ghir_A01G007470.1	cyto	5	chlo	2		mito	2		extr	2	E.R.	2	nucl	1
Ghir_A05G000360.1	extr	10	chlo	2		mito	2
Ghir_D05G000520.1	extr	10	chlo	3		mito	1
Ghir_D05G025620.1	extr	10	chlo	2		mito	1		E.R.	1
Ghir_D10G003790.1	extr	11	chlo	2		mito	1
Ghir_D10G006960.1	chlo	7	chlo_mito	7		mito	5		nucl	1	cyto	1
Ghir_D10G019150.1	chlo	7.5	chlo_mito	5.5		mito	2.5		cyto	2	nucl	1	extr	1
Ghir_A02G018840.1	extr	11	cyto	1		mito	1		E.R.	1
Ghir_A07G020170.1	extr	11	cyto	1		mito	1		vacu	1
Ghir_A11G016150.1	extr	9	cyto	2		mito	1		vacu	1	golg	1
Ghir_A13G010780.1	extr	8	cyto	2		mito	2		chlo	1	E.R.	1
Ghir_D11G003620.1	extr	4	cyto	3		mito	2		chlo	1	nucl	1	plas	1	vacu	1	E.R.	1
Ghir_A09G000220.1	nucl	6	cyto	4		mito	2		cysk	1	golg_plas	1
Ghir_D08G025320.1	vacu	6	extr	4		mito	2		plas	1	golg	1
Ghir_D05G014320.1	cyto	10	nucl	2		mito	1		extr	1
Ghir_A07G021830.1	extr	4	nucl	2		mito	2		vacu	2	golg	2	chlo	1	plas	1
Ghir_A01G014990.1	nucl	9	pero	2		mito	1		vacu	1	cysk_plas	1
Ghir_D01G017990.1	extr	3	vacu	3		mito	2		golg	2	chlo	1	cyto	1	plas	1	E.R.	1
Ghir_D07G021930.1	extr	4	vacu	3		mito	2		golg	2	chlo	1	nucl	1	plas	1
Ghir_D12G009650.1	extr	5	vacu	3		mito	2	35.5	E.R.	2	chlo	1	plas	1
Ghir_D08G023980.1	cyto	5	chlo	3		nucl	2		plas	1	extr	1	vacu	1	cysk	1
Ghir_A12G015260.1	extr	8	chlo	3		nucl	1		cyto	1	E.R.	1
Ghir_D05G005030.1	extr	5	chlo	4		nucl	1		cyto	1	mito	1	vacu	1	E.R.	1
Ghir_D08G023520.1	extr	8	chlo	1		nucl	1		mito	1	plas	1	vacu	1	E.R.	1
Ghir_D11G026570.1	extr	6	chlo	3		nucl	1		cyto	1	mito	1	vacu	1	E.R.	1
Ghir_A08G026580.1	extr	6	chlo	2		nucl	2		cyto	2	vacu	2
Ghir_A06G021290.1	vacu	5	chlo	3		nucl	2		golg	2	mito	1	plas	1
Ghir_D07G023790.1	cyto	7	cysk	3		nucl	2		extr	1	golg	1
Ghir_A10G010100.1	chlo	9	cyto	2		nucl	1		mito	1	extr	1
Ghir_A11G011520.1	chlo	3	cyto	3		nucl	2		plas	2	mito	1	extr	1	vacu	1	E.R.	1
Ghir_A08G022620.1	pero	10	cyto	3		nucl	1
Ghir_D08G023510.1	pero	10	cyto	3		nucl	1
Ghir_D10G006980.1	cyto	3.5	cyto_nucl	3.5		nucl	2.5		plas	2	vacu	2	E.R.	2	mito	1	extr	1
Ghir_A08G002430.1	pero	4	E.R.	3		nucl	2		plas	2	chlo	1	cyto	1	vacu	1
Ghir_A04G006730.1	E.R.	5.5	E.R._plas	4		nucl	2		cyto	2	mito	2	plas	1.5	vacu	1
Ghir_A13G017690.1	E.R.	6.5	E.R._plas	4.5		nucl	2		cyto	2	mito	2	plas	1.5
Ghir_A06G020990.1	chlo	7	extr	2		nucl	1		mito	1	plas	1	vacu	1	golg	1
Ghir_D01G016900.1	chlo	6	extr	4		nucl	3		vacu	1
Ghir_D04G005820.1	chlo	9	extr	2		nucl	1		cyto	1	E.R.	1
Ghir_A10G006130.1	chlo	7	mito	5		nucl	1		extr	1
Ghir_A05G013680.1	chlo	5	vacu	3		nucl	1		cyto	1	mito	1	extr	1	E.R.	1	golg	1
Ghir_A05G014530.1	chlo	5	vacu	3		nucl	1		cyto	1	mito	1	plas	1	extr	1	golg	1
Ghir_A05G016240.1	chlo	6	vacu	6		nucl	1		mito	1
Ghir_D02G016340.1	chlo	7	vacu	3		nucl	2		mito	1	golg	1
Ghir_D03G011360.1	chlo	6	vacu	4		nucl	1		mito	1	extr	1	golg	1
Ghir_D08G013620.1	chlo	4	vacu	3		nucl	2		cyto	2	extr	2	plas	1
Ghir_A08G022630.1	extr	8	vacu	2		nucl	1		mito	1	plas	1	E.R.	1
Ghir_D09G000230.1	extr	4	vacu	3		nucl	2	42.5	E.R.	2	chlo	1	cyto	1	plas	1
Ghir_D05G016080.1	vacu	6	chlo	2		plas	2		nucl	1	cyto	1	mito	1	golg	1
Ghir_D03G000750.1	chlo	3	cyto	2		plas	2		extr	2	vacu	2	nucl	1	mito	1	E.R.	1
Ghir_A09G003630.1	nucl	8	cyto	4		plas	1		cysk	1
Ghir_D13G011410.1	pero	7	E.R.	3		plas	2		chlo	1	vacu	1
Ghir_D07G024230.1	E.R.	4.5	E.R._plas	4		plas	2.5		nucl	2	cyto	2	mito	2	extr	1
Ghir_A10G002990.1	extr	6	E.R._plas	3		plas	2.5		E.R.	2.5	chlo	1	mito	1	vacu	1
Ghir_A13G010770.1	extr	9	E.R._plas	2		plas	1.5		E.R.	1.5	nucl	1	mito	1
Ghir_D09G024880.1	vacu	6	extr	3	74.5	plas	2		chlo	1	nucl	1	golg	1
Ghir_A05G004920.1	extr	5	chlo	3		vacu	2		nucl	1	cyto	1	mito	1	E.R.	1
Ghir_A13G014260.1	chlo	5	cyto	2		vacu	2		nucl	1	plas	1	extr	1	E.R.	1	golg	1
Ghir_A07G012280.1	plas	5	E.R.	4		vacu	3		chlo	1	cyto	1
Ghir_D07G012420.1	plas	5	E.R.	5		vacu	2		extr	1	golg	1
Ghir_A03G014920.1	chlo	5	extr	4		vacu	4		nucl	1
Ghir_A11G018090.1	chlo	4	extr	4		vacu	3		nucl	1	mito	1	golg	1
Ghir_A13G012430.1	chlo	8	extr	4		vacu	2
Ghir_D02G016350.1	chlo	5	extr	4		vacu	2		nucl	1	cyto	1	golg	1
Ghir_D05G025130.1	chlo	6	extr	5		vacu	2		cyto	1
Ghir_A13G000430.1	extr	4	golg	4		vacu	2		chlo	1	nucl	1	mito	1	plas	1
Ghir_D13G000700.1	extr	6	golg	3		vacu	2		chlo	1	mito	1	plas	1
Ghir_A12G009230.1	extr	5	mito	2		vacu	2		E.R.	2	chlo	1	nucl	1	plas	1
Ghir_D06G022350.1	extr	5	mito	2		vacu	2		golg	2	E.R.	1.5	E.R._plas	1.5	chlo	1
Ghir_A12G019930.1	chlo	5	nucl	2		vacu	2		E.R.	2	cyto	1	plas	1	extr	1
Ghir_A02G009970.1	extr	4	nucl	2		vacu	2	34	E.R.	2	chlo	1	mito	1	plas	1	golg	1
Ghir_D07G024570.1	chlo	12	extr	2
Ghir_A10G009150.1	cyto	13	golg	1
