# Supplementary material for: Genome wide identification of GDSL gene family explores a novel GhirGDSL26 gene enhancing drought stress tolerance in cotton
Source: BMC Plant Biol. 2023 Jan 7;23:14. doi: 10.1186/s12870-022-04001-0 (PMC9824929; doi:10.1186/s12870-022-04001-0)
Supplement: Supplementary file 4 — Additional file 4. [file 12870_2022_4001_MOESM4_ESM.xlsx]

## Sheet: Sheet1
Gene name	Forward sequence	Reverse sequence
GhirGDSL5	AGTTGTTGAAGGTACGAGGTTGTCC	TTGTCGCTGCTATCTTAGTGTTCCC
GhirGDSL21	GCCCTGTTGTGTTGGAGTGAGTG	GCTCGCCATCCTTGTTCCGTAG
GhirGDSL23	GCTGTGGAGGGAAGAGAGGGATAG	CAGCCCACATTAACTCCGCAAATTG
GhirGDSL26	AGAAGGTGGCAAAGCAGTTGAGAC	AGACGGTGGAGTTTGTGGTGAAAG
GhirGDSL49	TGACCACCACCGGACCATTAGG	TGGCTGCTGCTCGTTGAACTTC
GhirGDSL63	GAGTGAGCGAGTGAAGGATGGATTG	CTGAGTCGTGGAGAAGCTGTTGTAG
GhirGDSL81	TTCGGTGATTCCCTGGTTGACAATG	TGGCACGACGACTGGGAGTATC
GhirGDSL84	GGACGGGAGTGTTGGATACTTTGG	CGGAGTTGTCGAGATCCTGCTTAC
GhirGDSL96	GTACGGTGAAGGCAGAGGTG	AATCGTCGGGGTTCTCACAT
GhirGDSL102	TGGTCGTTTCTCTGATGGGTTTGTC	ACCTGTTCCTCCATACGCAAAGTTC
GhirGDSL117	GCCCTGTTGTGTTGGAGTGAGTG	GCTCGCCATCCTTGTTCCGTAG
GhirGDSL119	ACAGAGCCAGCTTGAAGGGT	ACTCCTCCGTACGGACCAGA
GhirGDSL127	AGGAGGAACGGAAAGGCATTGC	TGTGCTTTCGCTTTGTTTCGGTTG
GhirGDSL161	GAGTGAGCGAGTGAAGGATGGATTG	CTGAGTCGTGGAGAAGCTGTTGTAG
GhirGDSL184	GCCAATCAACCCAACATGACTACCC	CGAGATCCTGCTTGCCGTACAC
GhirGDSL-VIGS	GTGAGTAAGGTTACCGAATTCGCGGGGTACTTGGGAATGAA	CGTGAGCTCGGTACCGGATCCCCTGGGAAAGCCGTGAAAGA
GhirGDSL-OE	ACGGGGGACTCTAGAGGATCCATGGACGCCCAAAGCTTTCTCTTCTCAGTA	CGATCGGGGAAATTCGAGCTCTCAGTCAATAAATTGCTTGAGAGTGTTCTG
GhirGDSL-SL	GAGAACACGGGGGACTCTAGAATGGACGCCCAAAGCTTTCTCTTCTCAGTA	ACCCATGTTAATTAAGGATCCGTCAATAAATTGCTTGAGAGTGTTCTG
GhirGDSL-qRT-PCR	GGAACAGGTGTTTTCGACACG	TGGGAAAGCCGTGAAAGAGC
AtActin	TTGTGCTGGATTCTGGTGATGG	CCGCTCTGCTGTTGTGGTG
GhirActin	ATCCTCCGTCTTGACCTTG	TGTCCGTCAGGCAACTCAT
RD29A	CTTGTCGACGAGAAGCAAAGAA	TCTTGATGGAGAATTCGTGTCC
COR15A	GTCGTCGTTTCTCAACGCAAGA	GCTTTCTCAGCTTCTTTACCCA
KIN1	ATGCCTTCCAAGCCGGTCAGAC	CCGGTCTTGTCCTTCACGAAGT
COR47	TGTCATCGAAAAGCTTCACCGA	ACCGGGATGGTAGTGGAAACTG
